# Supplementary material for: Frequent Alteration of the Tumor Suppressor Gene APC in Sporadic Canine Colorectal Tumors
Source: PLoS One. 2012 Dec 10;7(12):e50813. doi: 10.1371/journal.pone.0050813 (PMC3519478; doi:10.1371/journal.pone.0050813)
Supplement: File S1 — Detailed mutation statistics for each of APC and the other 10 canine genes from exon-resequencing analysis with the canine adenomas listed in Table S1. (TXT) [file pone.0050813.s001.txt]

>dAPC
totalMutation	2492
Small IND	109
Large IND	2134
Missense	216
Nonsense	11
Insertion	31
Deletion	2212
UTR	0
totalLength	257924
totalSubstitution	249
T-G	17
T-C	22
G-T	18
A-T	27
C-T	30
G-C	16
G-A	26
A-G	28
C-A	20
C-G	9
T-A	19
A-C	17
>dBIN1
totalMutation	206
Small IND	23
Large IND	0
Missense	144
Nonsense	5
Insertion	17
Deletion	6
UTR	11
totalLength	103103
totalSubstitution	172
T-G	19
G-T	21
T-C	9
A-T	10
C-T	15
G-C	10
G-A	19
A-G	17
C-A	11
T-A	3
A-C	10
C-G	28
>dCTN1
totalMutation	254
Small IND	41
Large IND	81
Missense	119
Nonsense	0
Insertion	11
Deletion	111
UTR	1
totalLength	112920
totalSubstitution	131
T-G	7
G-T	12
T-C	12
A-T	10
C-T	15
G-C	7
G-A	16
A-G	15
C-A	2
A-C	14
T-A	7
C-G	14
>dDP1
totalMutation	4
Small IND	0
Large IND	0
Missense	1
Nonsense	0
Insertion	0
Deletion	0
UTR	0
totalLength	6861
totalSubstitution	4
C-T	3
T-G	1
>dERC3
totalMutation	72
Small IND	12
Large IND	0
Missense	34
Nonsense	2
Insertion	5
Deletion	7
UTR	16
totalLength	108971
totalSubstitution	44
T-G	2
G-T	3
T-C	2
A-T	2
C-T	8
G-C	3
G-A	5
A-G	6
C-A	5
A-C	1
C-G	6
T-A	1
>dMAD2
totalMutation	142
Small IND	7
Large IND	0
Missense	14
Nonsense	0
Insertion	6
Deletion	1
UTR	120
totalLength	107184
totalSubstitution	15
T-G	3
T-C	1
G-C	1
A-G	4
C-A	2
C-G	1
T-A	2
A-C	1
>dMAD4
totalMutation	21
Small IND	1
Large IND	0
Missense	14
Nonsense	0
Insertion	1
Deletion	0
UTR	0
totalLength	122557
totalSubstitution	20
T-C	1
G-T	1
A-T	2
C-T	1
G-A	4
A-G	1
C-A	2
T-A	1
C-G	1
A-C	6
>dMAD7
totalMutation	177
Small IND	5
Large IND	108
Missense	42
Nonsense	2
Insertion	4
Deletion	109
UTR	17
totalLength	11008
totalSubstitution	47
T-G	6
T-C	5
G-T	2
A-T	1
G-A	9
G-C	2
A-G	4
C-A	3
T-A	3
C-G	10
A-C	2
>dMBD1
totalMutation	234
Small IND	19
Large IND	0
Missense	177
Nonsense	8
Insertion	13
Deletion	6
UTR	0
totalLength	82911
totalSubstitution	215
T-G	11
G-T	16
T-C	11
A-T	30
C-T	41
G-C	21
G-A	14
A-G	9
C-A	19
T-A	8
A-C	13
C-G	22
>dMBD2
totalMutation	25
Small IND	0
Large IND	0
Missense	16
Nonsense	4
Insertion	0
Deletion	0
UTR	5
totalLength	84820
totalSubstitution	20
C-T	1
G-T	7
A-C	7
C-G	5
>dMCC
totalMutation	131
Small IND	19
Large IND	40
Missense	51
Nonsense	1
Insertion	1
Deletion	58
UTR	0
totalLength	167977
totalSubstitution	72
T-G	1
G-T	2
T-C	7
A-T	3
C-T	14
G-A	16
G-C	6
A-G	9
C-A	6
A-C	2
C-G	4
T-A	2
