# Supplementary material for: Frequent Alteration of the Tumor Suppressor Gene APC in Sporadic Canine Colorectal Tumors
Source: PLoS One. 2012 Dec 10;7(12):e50813. doi: 10.1371/journal.pone.0050813 (PMC3519478; doi:10.1371/journal.pone.0050813)
Supplement: File S2 — Detailed mutation statistics for each of APC and the other 10 canine genes from exon-resequencing analysis with the canine adenocarcinomas listed in Table S2. (TXT) [file pone.0050813.s002.txt]

>dAPC
totalMutation	5771
Small IND	185
Large IND	5024
Missense	492
Nonsense	13
Insertion	47
Deletion	5162
UTR	11
totalLength	514805
totalSubstitution	551
T-G	35
T-C	42
G-T	41
A-T	55
C-T	46
G-A	57
G-C	35
A-G	53
C-A	30
T-A	44
A-C	61
C-G	52
>dBIN1
totalMutation	494
Small IND	56
Large IND	0
Missense	346
Nonsense	13
Insertion	44
Deletion	12
UTR	35
totalLength	211518
totalSubstitution	403
T-G	33
G-T	42
T-C	16
A-T	16
C-T	24
G-A	49
G-C	25
A-G	50
C-A	19
T-A	20
C-G	65
A-C	44
>dCTN1
totalMutation	402
Small IND	62
Large IND	93
Missense	214
Nonsense	6
Insertion	20
Deletion	135
UTR	0
totalLength	223084
totalSubstitution	247
T-G	14
T-C	17
G-T	17
A-T	18
C-T	31
G-A	33
G-C	24
A-G	26
C-A	17
T-A	8
C-G	21
A-C	21
>dDP1
totalMutation	10
Small IND	0
Large IND	0
Missense	2
Nonsense	0
Insertion	0
Deletion	0
UTR	0
totalLength	16241
totalSubstitution	10
C-T	9
G-C	1
>dERC3
totalMutation	67
Small IND	13
Large IND	0
Missense	22
Nonsense	5
Insertion	6
Deletion	7
UTR	19
totalLength	224425
totalSubstitution	35
T-C	1
G-T	3
A-T	8
C-T	4
G-C	1
A-G	5
C-A	3
A-C	4
C-G	4
T-A	2
>dMAD2
totalMutation	625
Small IND	10
Large IND	89
Missense	41
Nonsense	2
Insertion	7
Deletion	92
UTR	477
totalLength	199387
totalSubstitution	49
T-G	3
T-C	2
G-T	3
A-T	3
C-T	3
G-C	2
G-A	6
A-G	12
C-A	3
C-G	5
T-A	4
A-C	3
>dMAD4
totalMutation	30
Small IND	2
Large IND	0
Missense	19
Nonsense	0
Insertion	2
Deletion	0
UTR	0
totalLength	244952
totalSubstitution	28
C-T	5
T-G	2
G-A	3
G-C	1
A-T	2
C-A	1
A-C	9
T-A	3
C-G	2
>dMAD7
totalMutation	65
Small IND	10
Large IND	0
Missense	19
Nonsense	0
Insertion	4
Deletion	6
UTR	31
totalLength	27418
totalSubstitution	24
T-G	1
G-T	1
T-C	5
G-A	7
A-G	2
C-A	2
T-A	1
A-C	3
C-G	2
>dMBD1
totalMutation	442
Small IND	50
Large IND	21
Missense	291
Nonsense	22
Insertion	32
Deletion	39
UTR	0
totalLength	146852
totalSubstitution	371
T-G	18
G-T	33
T-C	25
A-T	42
C-T	75
G-A	32
G-C	26
A-G	14
C-A	29
T-A	16
C-G	29
A-C	32
>dMBD2
totalMutation	246
Small IND	1
Large IND	134
Missense	55
Nonsense	8
Insertion	1
Deletion	134
UTR	45
totalLength	165705
totalSubstitution	66
T-G	1
G-T	18
T-C	3
A-T	3
C-T	2
G-C	3
G-A	3
A-G	2
A-C	20
C-G	11
>dMCC
totalMutation	185
Small IND	31
Large IND	0
Missense	121
Nonsense	3
Insertion	13
Deletion	18
UTR	0
totalLength	343693
totalSubstitution	154
T-G	7
T-C	9
G-T	12
A-T	4
C-T	27
G-A	36
G-C	13
A-G	20
C-A	15
C-G	4
A-C	2
T-A	5
