# Supplementary material for: Frequent Alteration of the Tumor Suppressor Gene APC in Sporadic Canine Colorectal Tumors
Source: PLoS One. 2012 Dec 10;7(12):e50813. doi: 10.1371/journal.pone.0050813 (PMC3519478; doi:10.1371/journal.pone.0050813)
Supplement: File S3 — Detailed information for each mutated codon of APC and the other 10 canine genes in the adenomas listed in Table S1, including large deletions, small indels, nonsense mutations, missense mutations, and base substitutions. (TGZ) [file pone.0050813.s003.gz › dogadenomas/dMAD7.allcodon6.gene.mut]

>STAT
L-P	4
D-N	1
F-V	1
I-M	1
R-P	1
V-S	1
T-R	1
E-Q	1
R-Q	1
N-K	1
C-S	1
Q-P	1
K-G	1
P-G	1
W-G	1
L-V	1
L-S	1
C-*	1
L-G	1
Y-D	1
L-R	1
G-K	1
Y-K	1
G-S	1
I-K	1
W-*	1
Y-W	1
>large
dMAD7	CDS4	127	large	02B2726C	1:DEL
dMAD7	CDS4	128	large	02B2726C	1:DEL
dMAD7	CDS4	129	large	02B2726C	1:DEL
dMAD7	CDS4	130	large	02B2726C	1:DEL
dMAD7	CDS4	131	large	02B2726C	1:DEL
dMAD7	CDS4	132	large	02B2726C	1:DEL
dMAD7	CDS4	133	large	02B2726C	1:DEL
dMAD7	CDS4	134	large	02B2726C	1:DEL
dMAD7	CDS4	135	large	02B2726C	1:DEL
dMAD7	CDS4	136	large	02B2726C	1:DEL
dMAD7	CDS4	137	large	02B2726C	1:DEL
dMAD7	CDS4	138	large	02B2726C	1:DEL
dMAD7	CDS4	139	large	02B2726C	1:DEL
dMAD7	CDS4	140	large	02B2726C	1:DEL
dMAD7	CDS4	141	large	02B2726C	1:DEL
dMAD7	CDS4	143	large	02B2726B	1:DEL
dMAD7	CDS4	143	large	02B2726C	1:DEL
dMAD7	CDS4	144	large	02B2726B	1:DEL
dMAD7	CDS4	144	large	02B2726C	1:DEL
dMAD7	CDS4	145	large	02B2726B	1:DEL
dMAD7	CDS4	145	large	02B2726C	1:DEL
dMAD7	CDS4	146	large	02B2726B	1:DEL
dMAD7	CDS4	146	large	02B2726C	1:DEL
dMAD7	CDS4	147	large	02B2726B	1:DEL
dMAD7	CDS4	147	large	02B2726C	1:DEL
dMAD7	CDS4	148	large	02B2726B	1:DEL
dMAD7	CDS4	148	large	02B2726C	1:DEL
dMAD7	CDS4	149	large	02B2726B	1:DEL
dMAD7	CDS4	149	large	02B2726C	1:DEL
dMAD7	CDS4	150	large	02B2726B	1:DEL
dMAD7	CDS4	150	large	02B2726C	1:DEL
dMAD7	CDS4	151	large	02B2726B	1:DEL
dMAD7	CDS4	151	large	02B2726C	1:DEL
dMAD7	CDS4	152	large	02B2726B	1:DEL
dMAD7	CDS4	152	large	02B2726C	1:DEL
dMAD7	CDS4	153	large	02B2726B	1:DEL
dMAD7	CDS4	153	large	02B2726C	1:DEL
dMAD7	CDS4	154	large	02B2726B	1:DEL
dMAD7	CDS4	154	large	02B2726C	1:DEL
>small
dMAD7	CDS4	103	small	02B2726C	1:DEL
dMAD7	CDS4	132	small	03B0111T1	1:INS
>nons
dMAD7	CDS4	104	nons	03B0111T1	1:W-*
dMAD7	CDS4	105	nons	03B0111T1	1:C-*
>miss
dMAD7	CDS4	93	miss	02B2726C	1:Q-P
dMAD7	CDS4	100	miss	03B0111T1	1:D-N
dMAD7	CDS4	101	miss	03B0111T1	1:R-Q
dMAD7	CDS4	107	miss	03B0111T1	1:V-S
dMAD7	CDS4	109	miss	03B0111T1	1:Y-D
dMAD7	CDS4	110	miss	03B0111T1	1:W-G
dMAD7	CDS4	112	miss	03B0111T1	1:E-Q
dMAD7	CDS4	113	miss	03B0111T1	1:K-G
dMAD7	CDS4	114	miss	02B2726B	1:T-R
dMAD7	CDS4	115	miss	03B0111T1	1:R-P
dMAD7	CDS4	119	miss	03B0111T1	1:L-S
dMAD7	CDS4	120	miss	03B0111T1	1:Y-K
dMAD7	CDS4	121	miss	03B0111T1	1:C-S
dMAD7	CDS4	129	miss	03B0111T1	1:I-M
dMAD7	CDS4	130	miss	03B0111T1	1:F-V
dMAD7	CDS4	131	miss	03B0111T1	1:Y-W
dMAD7	CDS4	133	miss	03B0111T1	1:L-G
dMAD7	CDS4	134	miss	03B0111T1	1:P-G
dMAD7	CDS4	142	miss	03B0111T1	1:G-K
dMAD7	CDS4	142	miss	02B2726C	1:G-S
dMAD7	CDS4	148	miss	03B0111T1	1:N-K
dMAD7	CDS4	152	miss	03B0111T1	1:L-P
dMAD7	CDS4	152	miss	02B2795A	1:L-P
dMAD7	CDS4	152	miss	02B2795B	1:L-P
dMAD7	CDS4	152	miss	03B0111T2	1:L-P
dMAD7	CDS4	160	miss	03B0111T1	1:I-K
dMAD7	CDS4	166	miss	03B0111T1	1:L-R
dMAD7	CDS4	190	miss	02B2726B	1:L-V
>sub
dMAD7	CDS4	93	sub	02B2726C	1:Q-P
dMAD7	CDS4	100	sub	03B0111T1	1:D-N
dMAD7	CDS4	101	sub	03B0111T1	1:R-Q
dMAD7	CDS4	104	sub	03B0111T1	1:W-*
dMAD7	CDS4	105	sub	03B0111T1	1:C-*
dMAD7	CDS4	107	sub	03B0111T1	1:V-S
dMAD7	CDS4	109	sub	03B0111T1	1:Y-D
dMAD7	CDS4	110	sub	03B0111T1	1:W-G
dMAD7	CDS4	112	sub	03B0111T1	1:E-Q
dMAD7	CDS4	113	sub	03B0111T1	1:K-G
dMAD7	CDS4	114	sub	02B2726B	1:T-R
dMAD7	CDS4	115	sub	03B0111T1	1:R-P
dMAD7	CDS4	119	sub	03B0111T1	1:L-S
dMAD7	CDS4	120	sub	03B0111T1	1:Y-K
dMAD7	CDS4	121	sub	03B0111T1	1:C-S
dMAD7	CDS4	129	sub	03B0111T1	1:I-M
dMAD7	CDS4	130	sub	03B0111T1	1:F-V
dMAD7	CDS4	131	sub	03B0111T1	1:Y-W
dMAD7	CDS4	133	sub	03B0111T1	1:L-G
dMAD7	CDS4	134	sub	03B0111T1	1:P-G
dMAD7	CDS4	142	sub	03B0111T1	1:G-K
dMAD7	CDS4	142	sub	02B2726C	1:G-S
dMAD7	CDS4	148	sub	03B0111T1	1:N-K
dMAD7	CDS4	152	sub	03B0111T1	1:L-P
dMAD7	CDS4	152	sub	02B2795A	1:L-P
dMAD7	CDS4	152	sub	02B2795B	1:L-P
dMAD7	CDS4	152	sub	03B0111T2	1:L-P
dMAD7	CDS4	160	sub	03B0111T1	1:I-K
dMAD7	CDS4	166	sub	03B0111T1	1:L-R
dMAD7	CDS4	190	sub	02B2726B	1:L-V
>mut
dMAD7	CDS4	93	mut	02B2726C	1:Q-P
dMAD7	CDS4	100	mut	03B0111T1	1:D-N
dMAD7	CDS4	101	mut	03B0111T1	1:R-Q
dMAD7	CDS4	103	mut	02B2726C	1:DEL
dMAD7	CDS4	104	mut	03B0111T1	1:W-*
dMAD7	CDS4	105	mut	03B0111T1	1:C-*
dMAD7	CDS4	107	mut	03B0111T1	1:V-S
dMAD7	CDS4	108	mut	03B0111T1	1:EQ
dMAD7	CDS4	109	mut	03B0111T1	1:Y-D
dMAD7	CDS4	110	mut	03B0111T1	1:W-G
dMAD7	CDS4	112	mut	03B0111T1	1:E-Q
dMAD7	CDS4	113	mut	03B0111T1	1:K-G
dMAD7	CDS4	114	mut	02B2726B	1:T-R
dMAD7	CDS4	114	mut	03B0111T1	1:EQ
dMAD7	CDS4	115	mut	03B0111T1	1:R-P
dMAD7	CDS4	119	mut	03B0111T1	1:L-S
dMAD7	CDS4	120	mut	03B0111T1	1:Y-K
dMAD7	CDS4	121	mut	03B0111T1	1:C-S
dMAD7	CDS4	127	mut	02B2726C	1:DEL
dMAD7	CDS4	128	mut	02B2726C	1:DEL
dMAD7	CDS4	129	mut	02B2726C	1:DEL
dMAD7	CDS4	129	mut	03B0111T1	1:I-M
dMAD7	CDS4	130	mut	03B0111T1	1:F-V
dMAD7	CDS4	130	mut	02B2726C	1:DEL
dMAD7	CDS4	131	mut	02B2726C	1:DEL
dMAD7	CDS4	131	mut	03B0111T1	1:Y-W
dMAD7	CDS4	132	mut	02B2726C	1:DEL
dMAD7	CDS4	132	mut	03B0111T1	1:INS
dMAD7	CDS4	133	mut	03B0111T1	1:L-G
dMAD7	CDS4	133	mut	02B2726C	1:DEL
dMAD7	CDS4	134	mut	03B0111T1	1:P-G
dMAD7	CDS4	134	mut	02B2726C	1:DEL
dMAD7	CDS4	135	mut	02B2726C	1:DEL
dMAD7	CDS4	136	mut	02B2726C	1:DEL
dMAD7	CDS4	137	mut	02B2726C	1:DEL
dMAD7	CDS4	138	mut	02B2726C	1:DEL
dMAD7	CDS4	139	mut	02B2726C	1:DEL
dMAD7	CDS4	140	mut	02B2726C	1:DEL
dMAD7	CDS4	141	mut	02B2726C	1:DEL
dMAD7	CDS4	142	mut	03B0111T1	1:G-K
dMAD7	CDS4	142	mut	02B2726C	1:G-S
dMAD7	CDS4	143	mut	02B2726B	1:DEL
dMAD7	CDS4	143	mut	02B2726C	1:DEL
dMAD7	CDS4	144	mut	02B2726B	1:DEL
dMAD7	CDS4	144	mut	02B2726C	1:DEL
dMAD7	CDS4	145	mut	02B2726B	1:DEL
dMAD7	CDS4	145	mut	02B2726C	1:DEL
dMAD7	CDS4	146	mut	02B2726B	1:DEL
dMAD7	CDS4	146	mut	02B2726C	1:DEL
dMAD7	CDS4	147	mut	02B2726B	1:DEL
dMAD7	CDS4	147	mut	02B2726C	1:DEL
dMAD7	CDS4	148	mut	02B2726B	1:DEL
dMAD7	CDS4	148	mut	02B2726C	1:DEL
dMAD7	CDS4	148	mut	03B0111T1	1:N-K
dMAD7	CDS4	149	mut	02B2726B	1:DEL
dMAD7	CDS4	149	mut	02B2726C	1:DEL
dMAD7	CDS4	150	mut	02B2726B	1:DEL
dMAD7	CDS4	150	mut	02B2726C	1:DEL
dMAD7	CDS4	151	mut	02B2726B	1:DEL
dMAD7	CDS4	151	mut	02B2726C	1:DEL
dMAD7	CDS4	152	mut	02B2726B	1:DEL
dMAD7	CDS4	152	mut	02B2726C	1:DEL
dMAD7	CDS4	152	mut	03B0111T1	1:L-P
dMAD7	CDS4	152	mut	02B2795A	1:L-P
dMAD7	CDS4	152	mut	02B2795B	1:L-P
dMAD7	CDS4	152	mut	03B0111T2	1:L-P
dMAD7	CDS4	153	mut	02B2726B	1:DEL
dMAD7	CDS4	153	mut	02B2726C	1:DEL
dMAD7	CDS4	153	mut	03B0111T1	1:EQ
dMAD7	CDS4	154	mut	02B2726B	1:DEL
dMAD7	CDS4	154	mut	02B2726C	1:DEL
dMAD7	CDS4	160	mut	03B0111T1	1:I-K
dMAD7	CDS4	166	mut	03B0111T1	1:L-R
dMAD7	CDS4	190	mut	02B2726B	1:L-V
