# Supplementary material for: Frequent Alteration of the Tumor Suppressor Gene APC in Sporadic Canine Colorectal Tumors
Source: PLoS One. 2012 Dec 10;7(12):e50813. doi: 10.1371/journal.pone.0050813 (PMC3519478; doi:10.1371/journal.pone.0050813)
Supplement: File S3 — Detailed information for each mutated codon of APC and the other 10 canine genes in the adenomas listed in Table S1, including large deletions, small indels, nonsense mutations, missense mutations, and base substitutions. (TGZ) [file pone.0050813.s003.gz › dogadenomas/dMAD4.allcodon6.gene.mut]

>STAT
H-L	1
L-I	1
I-N	1
D-N	1
A-T	2
E-K	1
T-N	1
S-C	1
A-F	2
Y-W	1
>small
dMAD4	CDS4	259	small	03B0111T1	1:INS
>miss
dMAD4	CDS3	142	miss	03B0111T2	1:A-F
dMAD4	CDS3	152	miss	03B0111T2	1:A-F
dMAD4	CDS3	164	miss	02B2795A	1:H-L
dMAD4	CDS3	165	miss	02B2795A	1:D-N
dMAD4	CDS3	167	miss	02B2795A	1:E-K
dMAD4	CDS4	259	miss	02B2726B	1:T-N
dMAD4	CDS4	260	miss	02B2726B	1:Y-W
dMAD4	CDS9	482	miss	02B2726C	1:I-N
dMAD4	CDS9	483	miss	02B2726C	1:S-C
dMAD4	CDS10	487	miss	00B2256	1:A-T
dMAD4	CDS10	487	miss	02B2795B	1:A-T
dMAD4	CDS10	501	miss	00B2256	1:L-I
>sub
dMAD4	CDS3	142	sub	03B0111T2	1:A-F
dMAD4	CDS3	152	sub	03B0111T2	1:A-F
dMAD4	CDS3	164	sub	02B2795A	1:H-L
dMAD4	CDS3	165	sub	02B2795A	1:D-N
dMAD4	CDS3	167	sub	02B2795A	1:E-K
dMAD4	CDS4	259	sub	02B2726B	1:T-N
dMAD4	CDS4	260	sub	02B2726B	1:Y-W
dMAD4	CDS9	482	sub	02B2726C	1:I-N
dMAD4	CDS9	483	sub	02B2726C	1:S-C
dMAD4	CDS10	487	sub	00B2256	1:A-T
dMAD4	CDS10	487	sub	02B2795B	1:A-T
dMAD4	CDS10	501	sub	00B2256	1:L-I
>mut
dMAD4	CDS3	142	mut	03B0111T2	1:A-F
dMAD4	CDS3	152	mut	03B0111T2	1:A-F
dMAD4	CDS3	153	mut	00B2256	1:EQ
dMAD4	CDS3	153	mut	03B0111T1	1:EQ
dMAD4	CDS3	153	mut	01B2228B	1:EQ
dMAD4	CDS3	153	mut	02B2726B	1:EQ
dMAD4	CDS3	153	mut	02B2795B	1:EQ
dMAD4	CDS3	153	mut	03B0111T2	1:EQ
dMAD4	CDS3	164	mut	02B2795A	1:H-L
dMAD4	CDS3	165	mut	02B2795A	1:D-N
dMAD4	CDS3	167	mut	02B2795A	1:E-K
dMAD4	CDS4	259	mut	03B0111T1	1:INS
dMAD4	CDS4	259	mut	02B2726B	1:T-N
dMAD4	CDS4	260	mut	02B2726B	1:Y-W
dMAD4	CDS9	482	mut	02B2726C	1:I-N
dMAD4	CDS9	483	mut	02B2726C	1:S-C
dMAD4	CDS10	487	mut	00B2256	1:A-T
dMAD4	CDS10	487	mut	02B2795B	1:A-T
dMAD4	CDS10	501	mut	00B2256	1:L-I
