# Supplementary material for: Frequent Alteration of the Tumor Suppressor Gene APC in Sporadic Canine Colorectal Tumors
Source: PLoS One. 2012 Dec 10;7(12):e50813. doi: 10.1371/journal.pone.0050813 (PMC3519478; doi:10.1371/journal.pone.0050813)
Supplement: File S3 — Detailed information for each mutated codon of APC and the other 10 canine genes in the adenomas listed in Table S1, including large deletions, small indels, nonsense mutations, missense mutations, and base substitutions. (TGZ) [file pone.0050813.s003.gz › dogadenomas/dMAD2.allcodon6.gene.mut]

>STAT
E-G	1
T-K	1
I-M	1
F-V	2
N-K	1
P-T	1
F-L	1
L-Q	1
T-P	1
W-C	1
>small
dMAD2	CDS2	98	small	02B2795A	1:DEL
dMAD2	CDS2	122	small	00B2256	1:INS
dMAD2	CDS6	353	small	02B2795A	1:INS
>miss
dMAD2	CDS2	119	miss	02B2726C	1:N-K
dMAD2	CDS2	121	miss	00B2256	1:E-G
dMAD2	CDS2	124	miss	00B2256	1:F-V
dMAD2	CDS2	124	miss	02B2726B	1:F-V
dMAD2	CDS2	143	miss	02B2726B	1:T-K
dMAD2	CDS5	318	miss	03B0111T1	1:W-C
dMAD2	CDS5	326	miss	02B2726C	1:I-M
dMAD2	CDS5	327	miss	02B2726C	1:P-T
dMAD2	CDS6	335	miss	02B2795A	1:F-L
dMAD2	CDS6	358	miss	02B2795A	1:L-Q
dMAD2	CDS6	359	miss	02B2795A	1:T-P
>sub
dMAD2	CDS2	119	sub	02B2726C	1:N-K
dMAD2	CDS2	121	sub	00B2256	1:E-G
dMAD2	CDS2	124	sub	00B2256	1:F-V
dMAD2	CDS2	124	sub	02B2726B	1:F-V
dMAD2	CDS2	143	sub	02B2726B	1:T-K
dMAD2	CDS5	318	sub	03B0111T1	1:W-C
dMAD2	CDS5	326	sub	02B2726C	1:I-M
dMAD2	CDS5	327	sub	02B2726C	1:P-T
dMAD2	CDS6	335	sub	02B2795A	1:F-L
dMAD2	CDS6	358	sub	02B2795A	1:L-Q
dMAD2	CDS6	359	sub	02B2795A	1:T-P
>mut
dMAD2	CDS2	98	mut	02B2795A	1:DEL
dMAD2	CDS2	119	mut	02B2726C	1:N-K
dMAD2	CDS2	121	mut	00B2256	1:E-G
dMAD2	CDS2	122	mut	00B2256	1:INS
dMAD2	CDS2	124	mut	00B2256	1:F-V
dMAD2	CDS2	124	mut	02B2726B	1:F-V
dMAD2	CDS2	143	mut	02B2726B	1:T-K
dMAD2	CDS5	318	mut	03B0111T1	1:W-C
dMAD2	CDS5	326	mut	02B2726C	1:I-M
dMAD2	CDS5	327	mut	02B2726C	1:P-T
dMAD2	CDS6	335	mut	02B2795A	1:F-L
dMAD2	CDS6	345	mut	02B2795A	1:EQ
dMAD2	CDS6	353	mut	02B2795A	1:INS
dMAD2	CDS6	358	mut	02B2795A	1:L-Q
dMAD2	CDS6	359	mut	02B2795A	1:T-P
