# Supplementary material for: Frequent Alteration of the Tumor Suppressor Gene APC in Sporadic Canine Colorectal Tumors
Source: PLoS One. 2012 Dec 10;7(12):e50813. doi: 10.1371/journal.pone.0050813 (PMC3519478; doi:10.1371/journal.pone.0050813)
Supplement: File S3 — Detailed information for each mutated codon of APC and the other 10 canine genes in the adenomas listed in Table S1, including large deletions, small indels, nonsense mutations, missense mutations, and base substitutions. (TGZ) [file pone.0050813.s003.gz › dogadenomas/dMBD1.allcodon6.gene.mut]

>STAT
L-P	1
Y-Q	1
S-R	1
F-S	1
Q-L	9
C-Y	2
I-M	1
R-P	4
I-L	1
T-N	1
S-C	8
P-L	5
R-W	1
E-*	4
P-G	1
P-S	9
D-Q	1
L-F	3
L-S	1
R-L	8
A-S	1
Q-M	2
R-K	3
C-R	5
L-R	2
R-C	1
G-D	1
G-S	1
T-F	1
A-V	6
T-V	4
D-H	1
A-P	1
D-A	3
V-E	4
R-T	2
A-G	4
K-I	1
F-L	2
T-P	2
P-A	2
V-G	4
E-V	1
L-V	1
S-A	2
Q-R	1
V-L	1
G-A	5
R-*	2
K-T	1
S-P	3
T-S	1
>small
dMBD1	CDS2	55	small	03B0111T2	1:DEL
dMBD1	CDS2	56	small	03B0111T2	1:DEL
dMBD1	CDS3	124	small	00B2256	1:INS
dMBD1	CDS3	124	small	03B0111T1	1:INS
dMBD1	CDS3	124	small	02B2795B	1:INS
dMBD1	CDS3	124	small	03B0111T2	1:INS
dMBD1	CDS6	183	small	01B2228B	1:INS
dMBD1	CDS6	210	small	01B2228B	1:DEL
dMBD1	CDS7	252	small	02B2795A	1:INS
dMBD1	CDS8	290	small	03B0111T1	1:INS
dMBD1	CDS11	439	small	00B2256	1:INS
dMBD1	CDS13	557	small	00B2256	1:INS
>nons
dMBD1	CDS8	283	nons	02B2795B	1:R-*
dMBD1	CDS8	283	nons	03B0111T2	1:R-*
dMBD1	CDS8	302	nons	03B0111T1	1:E-*
dMBD1	CDS8	302	nons	02B2795A	1:E-*
dMBD1	CDS8	302	nons	02B2795B	1:E-*
dMBD1	CDS8	302	nons	03B0111T2	1:E-*
>miss
dMBD1	CDS1	7	miss	01B2228B	1:D-H
dMBD1	CDS1	28	miss	03B0111T2	1:C-Y
dMBD1	CDS1	28	miss	02B2726C	1:C-Y
dMBD1	CDS1	29	miss	02B2726C	1:G-D
dMBD1	CDS1	31	miss	03B0111T2	1:S-P
dMBD1	CDS1	31	miss	02B2726C	1:S-P
dMBD1	CDS1	32	miss	02B2726C	1:D-Q
dMBD1	CDS1	34	miss	02B2726C	1:Y-Q
dMBD1	CDS1	36	miss	02B2726C	1:Q-L
dMBD1	CDS1	37	miss	03B0111T2	1:S-C
dMBD1	CDS1	37	miss	02B2726C	1:S-C
dMBD1	CDS2	37	miss	02B2795B	1:S-P
dMBD1	CDS2	38	miss	02B2795B	1:P-G
dMBD1	CDS2	39	miss	02B2795B	1:T-N
dMBD1	CDS2	40	miss	02B2795B	1:G-S
dMBD1	CDS2	45	miss	02B2795B	1:S-A
dMBD1	CDS2	46	miss	02B2795B	1:K-T
dMBD1	CDS2	48	miss	02B2795B	1:E-V
dMBD1	CDS2	56	miss	02B2795B	1:A-P
dMBD1	CDS2	59	miss	02B2795B	1:L-F
dMBD1	CDS2	64	miss	02B2795B	1:F-L
dMBD1	CDS2	64	miss	03B0111T2	1:F-L
dMBD1	CDS3	123	miss	00B2256	1:A-G
dMBD1	CDS3	123	miss	03B0111T1	1:A-G
dMBD1	CDS3	123	miss	02B2795B	1:A-G
dMBD1	CDS3	123	miss	03B0111T2	1:A-G
dMBD1	CDS3	125	miss	03B0111T1	1:A-S
dMBD1	CDS3	126	miss	03B0111T1	1:S-A
dMBD1	CDS4	138	miss	02B2726B	1:I-L
dMBD1	CDS4	149	miss	02B2726B	1:R-P
dMBD1	CDS4	153	miss	01B2228B	1:L-P
dMBD1	CDS4	157	miss	02B2726B	1:C-R
dMBD1	CDS5	171	miss	02B2726B	1:F-S
dMBD1	CDS7	222	miss	00B2256	1:S-C
dMBD1	CDS7	222	miss	02B2795A	1:S-C
dMBD1	CDS7	222	miss	02B2726B	1:S-C
dMBD1	CDS7	222	miss	03B0111T2	1:S-C
dMBD1	CDS7	222	miss	01B2228B	1:S-R
dMBD1	CDS7	225	miss	00B2256	1:C-R
dMBD1	CDS7	225	miss	02B2795A	1:C-R
dMBD1	CDS7	225	miss	02B2726B	1:C-R
dMBD1	CDS7	225	miss	03B0111T2	1:C-R
dMBD1	CDS7	230	miss	00B2256	1:G-A
dMBD1	CDS7	230	miss	02B2795A	1:G-A
dMBD1	CDS7	230	miss	02B2726B	1:G-A
dMBD1	CDS7	230	miss	03B0111T2	1:G-A
dMBD1	CDS7	233	miss	00B2256	1:T-V
dMBD1	CDS7	233	miss	02B2795A	1:T-V
dMBD1	CDS7	233	miss	02B2726B	1:T-V
dMBD1	CDS7	233	miss	03B0111T2	1:T-V
dMBD1	CDS7	234	miss	02B2795A	1:R-T
dMBD1	CDS7	234	miss	03B0111T2	1:R-T
dMBD1	CDS7	241	miss	00B2256	1:R-P
dMBD1	CDS7	241	miss	02B2795A	1:R-P
dMBD1	CDS7	241	miss	03B0111T2	1:R-P
dMBD1	CDS7	249	miss	00B2256	1:P-A
dMBD1	CDS7	249	miss	02B2726B	1:P-A
dMBD1	CDS7	254	miss	02B2795A	1:Q-L
dMBD1	CDS7	254	miss	00B2256	1:Q-L
dMBD1	CDS7	254	miss	02B2726B	1:Q-L
dMBD1	CDS7	254	miss	03B0111T2	1:Q-L
dMBD1	CDS7	256	miss	02B2795A	1:R-K
dMBD1	CDS7	256	miss	02B2726B	1:R-K
dMBD1	CDS7	256	miss	03B0111T2	1:R-K
dMBD1	CDS7	258	miss	00B2256	1:V-E
dMBD1	CDS7	258	miss	02B2795A	1:V-E
dMBD1	CDS7	258	miss	02B2726B	1:V-E
dMBD1	CDS7	258	miss	03B0111T2	1:V-E
dMBD1	CDS7	259	miss	03B0111T2	1:Q-R
dMBD1	CDS7	263	miss	03B0111T2	1:L-F
dMBD1	CDS8	279	miss	03B0111T1	1:A-V
dMBD1	CDS8	279	miss	02B2795A	1:A-V
dMBD1	CDS8	279	miss	02B2726B	1:A-V
dMBD1	CDS8	279	miss	02B2795B	1:A-V
dMBD1	CDS8	279	miss	03B0111T2	1:A-V
dMBD1	CDS8	279	miss	02B2726C	1:A-V
dMBD1	CDS8	281	miss	03B0111T1	1:R-L
dMBD1	CDS8	281	miss	02B2795A	1:R-L
dMBD1	CDS8	281	miss	02B2795B	1:R-L
dMBD1	CDS8	281	miss	03B0111T2	1:R-L
dMBD1	CDS8	282	miss	03B0111T1	1:R-L
dMBD1	CDS8	282	miss	02B2795A	1:R-L
dMBD1	CDS8	282	miss	02B2795B	1:R-L
dMBD1	CDS8	282	miss	03B0111T2	1:R-L
dMBD1	CDS8	284	miss	03B0111T1	1:S-C
dMBD1	CDS8	284	miss	02B2795B	1:S-C
dMBD1	CDS8	285	miss	03B0111T1	1:R-C
dMBD1	CDS8	296	miss	03B0111T1	1:Q-M
dMBD1	CDS8	296	miss	02B2795B	1:Q-M
dMBD1	CDS8	296	miss	02B2795A	1:Q-L
dMBD1	CDS8	296	miss	02B2726B	1:Q-L
dMBD1	CDS8	296	miss	03B0111T2	1:Q-L
dMBD1	CDS8	297	miss	03B0111T1	1:P-L
dMBD1	CDS8	297	miss	01B2228B	1:P-L
dMBD1	CDS8	297	miss	02B2726B	1:P-L
dMBD1	CDS8	297	miss	02B2795B	1:P-L
dMBD1	CDS8	297	miss	03B0111T2	1:P-L
dMBD1	CDS8	298	miss	03B0111T1	1:P-S
dMBD1	CDS8	298	miss	02B2795B	1:P-S
dMBD1	CDS8	301	miss	00B2256	1:P-S
dMBD1	CDS8	301	miss	03B0111T1	1:P-S
dMBD1	CDS8	301	miss	02B2795A	1:P-S
dMBD1	CDS8	301	miss	01B2228B	1:P-S
dMBD1	CDS8	301	miss	02B2726B	1:P-S
dMBD1	CDS8	301	miss	02B2795B	1:P-S
dMBD1	CDS8	301	miss	03B0111T2	1:P-S
dMBD1	CDS8	303	miss	03B0111T2	1:L-V
dMBD1	CDS8	303	miss	03B0111T1	1:L-S
dMBD1	CDS11	420	miss	00B2256	1:I-M
dMBD1	CDS11	425	miss	00B2256	1:L-F
dMBD1	CDS11	436	miss	00B2256	1:Q-L
dMBD1	CDS11	446	miss	00B2256	1:G-A
dMBD1	CDS11	460	miss	00B2256	1:R-W
dMBD1	CDS11	469	miss	00B2256	1:V-L
dMBD1	CDS12	528	miss	02B2726B	1:K-I
dMBD1	CDS14	582	miss	02B2726B	1:T-F
dMBD1	CDS14	582	miss	02B2726C	1:T-S
dMBD1	CDS14	586	miss	02B2795A	1:D-A
dMBD1	CDS14	586	miss	02B2726B	1:D-A
dMBD1	CDS14	586	miss	02B2726C	1:D-A
dMBD1	CDS14	587	miss	02B2795A	1:T-P
dMBD1	CDS14	587	miss	02B2726C	1:T-P
dMBD1	CDS14	589	miss	02B2795A	1:V-G
dMBD1	CDS14	589	miss	02B2726B	1:V-G
dMBD1	CDS14	589	miss	02B2795B	1:V-G
dMBD1	CDS14	589	miss	02B2726C	1:V-G
dMBD1	CDS14	591	miss	02B2726B	1:L-R
dMBD1	CDS14	591	miss	02B2726C	1:L-R
>sub
dMBD1	CDS1	7	sub	01B2228B	1:D-H
dMBD1	CDS1	28	sub	03B0111T2	1:C-Y
dMBD1	CDS1	28	sub	02B2726C	1:C-Y
dMBD1	CDS1	29	sub	02B2726C	1:G-D
dMBD1	CDS1	31	sub	03B0111T2	1:S-P
dMBD1	CDS1	31	sub	02B2726C	1:S-P
dMBD1	CDS1	32	sub	02B2726C	1:D-Q
dMBD1	CDS1	34	sub	02B2726C	1:Y-Q
dMBD1	CDS1	36	sub	02B2726C	1:Q-L
dMBD1	CDS1	37	sub	03B0111T2	1:S-C
dMBD1	CDS1	37	sub	02B2726C	1:S-C
dMBD1	CDS2	37	sub	02B2795B	1:S-P
dMBD1	CDS2	38	sub	02B2795B	1:P-G
dMBD1	CDS2	39	sub	02B2795B	1:T-N
dMBD1	CDS2	40	sub	02B2795B	1:G-S
dMBD1	CDS2	45	sub	02B2795B	1:S-A
dMBD1	CDS2	46	sub	02B2795B	1:K-T
dMBD1	CDS2	48	sub	02B2795B	1:E-V
dMBD1	CDS2	56	sub	02B2795B	1:A-P
dMBD1	CDS2	59	sub	02B2795B	1:L-F
dMBD1	CDS2	64	sub	02B2795B	1:F-L
dMBD1	CDS2	64	sub	03B0111T2	1:F-L
dMBD1	CDS3	123	sub	00B2256	1:A-G
dMBD1	CDS3	123	sub	03B0111T1	1:A-G
dMBD1	CDS3	123	sub	02B2795B	1:A-G
dMBD1	CDS3	123	sub	03B0111T2	1:A-G
dMBD1	CDS3	125	sub	03B0111T1	1:A-S
dMBD1	CDS3	126	sub	03B0111T1	1:S-A
dMBD1	CDS4	138	sub	02B2726B	1:I-L
dMBD1	CDS4	149	sub	02B2726B	1:R-P
dMBD1	CDS4	153	sub	01B2228B	1:L-P
dMBD1	CDS4	157	sub	02B2726B	1:C-R
dMBD1	CDS5	171	sub	02B2726B	1:F-S
dMBD1	CDS7	222	sub	00B2256	1:S-C
dMBD1	CDS7	222	sub	02B2795A	1:S-C
dMBD1	CDS7	222	sub	02B2726B	1:S-C
dMBD1	CDS7	222	sub	03B0111T2	1:S-C
dMBD1	CDS7	222	sub	01B2228B	1:S-R
dMBD1	CDS7	225	sub	00B2256	1:C-R
dMBD1	CDS7	225	sub	02B2795A	1:C-R
dMBD1	CDS7	225	sub	02B2726B	1:C-R
dMBD1	CDS7	225	sub	03B0111T2	1:C-R
dMBD1	CDS7	230	sub	00B2256	1:G-A
dMBD1	CDS7	230	sub	02B2795A	1:G-A
dMBD1	CDS7	230	sub	02B2726B	1:G-A
dMBD1	CDS7	230	sub	03B0111T2	1:G-A
dMBD1	CDS7	233	sub	00B2256	1:T-V
dMBD1	CDS7	233	sub	02B2795A	1:T-V
dMBD1	CDS7	233	sub	02B2726B	1:T-V
dMBD1	CDS7	233	sub	03B0111T2	1:T-V
dMBD1	CDS7	234	sub	02B2795A	1:R-T
dMBD1	CDS7	234	sub	03B0111T2	1:R-T
dMBD1	CDS7	241	sub	00B2256	1:R-P
dMBD1	CDS7	241	sub	02B2795A	1:R-P
dMBD1	CDS7	241	sub	03B0111T2	1:R-P
dMBD1	CDS7	249	sub	00B2256	1:P-A
dMBD1	CDS7	249	sub	02B2726B	1:P-A
dMBD1	CDS7	254	sub	02B2795A	1:Q-L
dMBD1	CDS7	254	sub	00B2256	1:Q-L
dMBD1	CDS7	254	sub	02B2726B	1:Q-L
dMBD1	CDS7	254	sub	03B0111T2	1:Q-L
dMBD1	CDS7	256	sub	02B2795A	1:R-K
dMBD1	CDS7	256	sub	02B2726B	1:R-K
dMBD1	CDS7	256	sub	03B0111T2	1:R-K
dMBD1	CDS7	258	sub	00B2256	1:V-E
dMBD1	CDS7	258	sub	02B2795A	1:V-E
dMBD1	CDS7	258	sub	02B2726B	1:V-E
dMBD1	CDS7	258	sub	03B0111T2	1:V-E
dMBD1	CDS7	259	sub	03B0111T2	1:Q-R
dMBD1	CDS7	263	sub	03B0111T2	1:L-F
dMBD1	CDS8	279	sub	03B0111T1	1:A-V
dMBD1	CDS8	279	sub	02B2795A	1:A-V
dMBD1	CDS8	279	sub	02B2726B	1:A-V
dMBD1	CDS8	279	sub	02B2795B	1:A-V
dMBD1	CDS8	279	sub	03B0111T2	1:A-V
dMBD1	CDS8	279	sub	02B2726C	1:A-V
dMBD1	CDS8	281	sub	03B0111T1	1:R-L
dMBD1	CDS8	281	sub	02B2795A	1:R-L
dMBD1	CDS8	281	sub	02B2795B	1:R-L
dMBD1	CDS8	281	sub	03B0111T2	1:R-L
dMBD1	CDS8	282	sub	03B0111T1	1:R-L
dMBD1	CDS8	282	sub	02B2795A	1:R-L
dMBD1	CDS8	282	sub	02B2795B	1:R-L
dMBD1	CDS8	282	sub	03B0111T2	1:R-L
dMBD1	CDS8	283	sub	02B2795B	1:R-*
dMBD1	CDS8	283	sub	03B0111T2	1:R-*
dMBD1	CDS8	284	sub	03B0111T1	1:S-C
dMBD1	CDS8	284	sub	02B2795B	1:S-C
dMBD1	CDS8	285	sub	03B0111T1	1:R-C
dMBD1	CDS8	296	sub	03B0111T1	1:Q-M
dMBD1	CDS8	296	sub	02B2795B	1:Q-M
dMBD1	CDS8	296	sub	02B2795A	1:Q-L
dMBD1	CDS8	296	sub	02B2726B	1:Q-L
dMBD1	CDS8	296	sub	03B0111T2	1:Q-L
dMBD1	CDS8	297	sub	03B0111T1	1:P-L
dMBD1	CDS8	297	sub	01B2228B	1:P-L
dMBD1	CDS8	297	sub	02B2726B	1:P-L
dMBD1	CDS8	297	sub	02B2795B	1:P-L
dMBD1	CDS8	297	sub	03B0111T2	1:P-L
dMBD1	CDS8	298	sub	03B0111T1	1:P-S
dMBD1	CDS8	298	sub	02B2795B	1:P-S
dMBD1	CDS8	301	sub	00B2256	1:P-S
dMBD1	CDS8	301	sub	03B0111T1	1:P-S
dMBD1	CDS8	301	sub	02B2795A	1:P-S
dMBD1	CDS8	301	sub	01B2228B	1:P-S
dMBD1	CDS8	301	sub	02B2726B	1:P-S
dMBD1	CDS8	301	sub	02B2795B	1:P-S
dMBD1	CDS8	301	sub	03B0111T2	1:P-S
dMBD1	CDS8	302	sub	03B0111T1	1:E-*
dMBD1	CDS8	302	sub	02B2795A	1:E-*
dMBD1	CDS8	302	sub	02B2795B	1:E-*
dMBD1	CDS8	302	sub	03B0111T2	1:E-*
dMBD1	CDS8	303	sub	03B0111T2	1:L-V
dMBD1	CDS8	303	sub	03B0111T1	1:L-S
dMBD1	CDS11	420	sub	00B2256	1:I-M
dMBD1	CDS11	425	sub	00B2256	1:L-F
dMBD1	CDS11	436	sub	00B2256	1:Q-L
dMBD1	CDS11	446	sub	00B2256	1:G-A
dMBD1	CDS11	460	sub	00B2256	1:R-W
dMBD1	CDS11	469	sub	00B2256	1:V-L
dMBD1	CDS12	528	sub	02B2726B	1:K-I
dMBD1	CDS14	582	sub	02B2726B	1:T-F
dMBD1	CDS14	582	sub	02B2726C	1:T-S
dMBD1	CDS14	586	sub	02B2795A	1:D-A
dMBD1	CDS14	586	sub	02B2726B	1:D-A
dMBD1	CDS14	586	sub	02B2726C	1:D-A
dMBD1	CDS14	587	sub	02B2795A	1:T-P
dMBD1	CDS14	587	sub	02B2726C	1:T-P
dMBD1	CDS14	589	sub	02B2795A	1:V-G
dMBD1	CDS14	589	sub	02B2726B	1:V-G
dMBD1	CDS14	589	sub	02B2795B	1:V-G
dMBD1	CDS14	589	sub	02B2726C	1:V-G
dMBD1	CDS14	591	sub	02B2726B	1:L-R
dMBD1	CDS14	591	sub	02B2726C	1:L-R
>mut
dMBD1	CDS1	7	mut	01B2228B	1:D-H
dMBD1	CDS1	26	mut	02B2726C	1:EQ
dMBD1	CDS1	28	mut	03B0111T2	1:C-Y
dMBD1	CDS1	28	mut	02B2726C	1:C-Y
dMBD1	CDS1	29	mut	02B2726C	1:G-D
dMBD1	CDS1	30	mut	03B0111T2	1:EQ
dMBD1	CDS1	30	mut	02B2726C	1:EQ
dMBD1	CDS1	31	mut	03B0111T2	1:S-P
dMBD1	CDS1	31	mut	02B2726C	1:S-P
dMBD1	CDS1	32	mut	02B2726C	1:D-Q
dMBD1	CDS1	34	mut	02B2726C	1:Y-Q
dMBD1	CDS1	36	mut	02B2726C	1:Q-L
dMBD1	CDS1	37	mut	03B0111T2	1:S-C
dMBD1	CDS1	37	mut	02B2726C	1:S-C
dMBD1	CDS2	37	mut	02B2795B	1:S-P
dMBD1	CDS2	38	mut	02B2795B	1:P-G
dMBD1	CDS2	39	mut	02B2795B	1:T-N
dMBD1	CDS2	40	mut	02B2795B	1:G-S
dMBD1	CDS2	45	mut	02B2795B	1:S-A
dMBD1	CDS2	46	mut	02B2795B	1:K-T
dMBD1	CDS2	48	mut	02B2795B	1:E-V
dMBD1	CDS2	55	mut	03B0111T2	1:DEL
dMBD1	CDS2	56	mut	02B2795B	1:A-P
dMBD1	CDS2	56	mut	03B0111T2	1:DEL
dMBD1	CDS2	59	mut	02B2795B	1:L-F
dMBD1	CDS2	64	mut	02B2795B	1:F-L
dMBD1	CDS2	64	mut	03B0111T2	1:F-L
dMBD1	CDS3	123	mut	00B2256	1:A-G
dMBD1	CDS3	123	mut	03B0111T1	1:A-G
dMBD1	CDS3	123	mut	02B2795B	1:A-G
dMBD1	CDS3	123	mut	03B0111T2	1:A-G
dMBD1	CDS3	124	mut	00B2256	1:INS
dMBD1	CDS3	124	mut	03B0111T1	1:INS
dMBD1	CDS3	124	mut	02B2795B	1:INS
dMBD1	CDS3	124	mut	03B0111T2	1:INS
dMBD1	CDS3	125	mut	03B0111T1	1:A-S
dMBD1	CDS3	126	mut	03B0111T1	1:S-A
dMBD1	CDS4	138	mut	02B2726B	1:I-L
dMBD1	CDS4	141	mut	01B2228B	1:EQ
dMBD1	CDS4	149	mut	02B2726B	1:R-P
dMBD1	CDS4	153	mut	01B2228B	1:L-P
dMBD1	CDS4	157	mut	02B2726B	1:C-R
dMBD1	CDS4	158	mut	02B2726B	1:EQ
dMBD1	CDS5	168	mut	02B2726B	1:EQ
dMBD1	CDS5	171	mut	02B2726B	1:F-S
dMBD1	CDS6	183	mut	01B2228B	1:INS
dMBD1	CDS6	210	mut	01B2228B	1:DEL
dMBD1	CDS6	215	mut	03B0111T2	1:EQ
dMBD1	CDS7	222	mut	00B2256	1:S-C
dMBD1	CDS7	222	mut	02B2795A	1:S-C
dMBD1	CDS7	222	mut	02B2726B	1:S-C
dMBD1	CDS7	222	mut	03B0111T2	1:S-C
dMBD1	CDS7	222	mut	01B2228B	1:S-R
dMBD1	CDS7	223	mut	01B2228B	1:EQ
dMBD1	CDS7	225	mut	00B2256	1:C-R
dMBD1	CDS7	225	mut	02B2795A	1:C-R
dMBD1	CDS7	225	mut	02B2726B	1:C-R
dMBD1	CDS7	225	mut	03B0111T2	1:C-R
dMBD1	CDS7	230	mut	00B2256	1:G-A
dMBD1	CDS7	230	mut	02B2795A	1:G-A
dMBD1	CDS7	230	mut	02B2726B	1:G-A
dMBD1	CDS7	230	mut	03B0111T2	1:G-A
dMBD1	CDS7	231	mut	02B2795A	1:EQ
dMBD1	CDS7	233	mut	00B2256	1:T-V
dMBD1	CDS7	233	mut	02B2795A	1:T-V
dMBD1	CDS7	233	mut	02B2726B	1:T-V
dMBD1	CDS7	233	mut	03B0111T2	1:T-V
dMBD1	CDS7	234	mut	02B2795A	1:R-T
dMBD1	CDS7	234	mut	03B0111T2	1:R-T
dMBD1	CDS7	238	mut	00B2256	1:EQ
dMBD1	CDS7	241	mut	00B2256	1:R-P
dMBD1	CDS7	241	mut	02B2795A	1:R-P
dMBD1	CDS7	241	mut	03B0111T2	1:R-P
dMBD1	CDS7	249	mut	00B2256	1:P-A
dMBD1	CDS7	249	mut	02B2726B	1:P-A
dMBD1	CDS7	252	mut	02B2795A	1:INS
dMBD1	CDS7	254	mut	02B2795A	1:Q-L
dMBD1	CDS7	254	mut	00B2256	1:Q-L
dMBD1	CDS7	254	mut	02B2726B	1:Q-L
dMBD1	CDS7	254	mut	03B0111T2	1:Q-L
dMBD1	CDS7	256	mut	02B2795A	1:R-K
dMBD1	CDS7	256	mut	02B2726B	1:R-K
dMBD1	CDS7	256	mut	03B0111T2	1:R-K
dMBD1	CDS7	256	mut	00B2256	1:EQ
dMBD1	CDS7	257	mut	00B2256	1:EQ
dMBD1	CDS7	257	mut	02B2795A	1:EQ
dMBD1	CDS7	257	mut	02B2726B	1:EQ
dMBD1	CDS7	257	mut	03B0111T2	1:EQ
dMBD1	CDS7	258	mut	00B2256	1:V-E
dMBD1	CDS7	258	mut	02B2795A	1:V-E
dMBD1	CDS7	258	mut	02B2726B	1:V-E
dMBD1	CDS7	258	mut	03B0111T2	1:V-E
dMBD1	CDS7	259	mut	03B0111T2	1:Q-R
dMBD1	CDS7	260	mut	00B2256	1:EQ
dMBD1	CDS7	260	mut	03B0111T2	1:EQ
dMBD1	CDS7	261	mut	02B2795A	1:EQ
dMBD1	CDS7	261	mut	03B0111T2	1:EQ
dMBD1	CDS7	263	mut	03B0111T2	1:L-F
dMBD1	CDS7	264	mut	00B2256	1:EQ
dMBD1	CDS7	264	mut	03B0111T2	1:EQ
dMBD1	CDS8	279	mut	03B0111T1	1:A-V
dMBD1	CDS8	279	mut	02B2795A	1:A-V
dMBD1	CDS8	279	mut	02B2726B	1:A-V
dMBD1	CDS8	279	mut	02B2795B	1:A-V
dMBD1	CDS8	279	mut	03B0111T2	1:A-V
dMBD1	CDS8	279	mut	02B2726C	1:A-V
dMBD1	CDS8	281	mut	03B0111T1	1:R-L
dMBD1	CDS8	281	mut	02B2795A	1:R-L
dMBD1	CDS8	281	mut	02B2795B	1:R-L
dMBD1	CDS8	281	mut	03B0111T2	1:R-L
dMBD1	CDS8	282	mut	03B0111T1	1:R-L
dMBD1	CDS8	282	mut	02B2795A	1:R-L
dMBD1	CDS8	282	mut	02B2795B	1:R-L
dMBD1	CDS8	282	mut	03B0111T2	1:R-L
dMBD1	CDS8	283	mut	02B2795B	1:R-*
dMBD1	CDS8	283	mut	03B0111T2	1:R-*
dMBD1	CDS8	284	mut	03B0111T1	1:S-C
dMBD1	CDS8	284	mut	02B2795B	1:S-C
dMBD1	CDS8	285	mut	03B0111T1	1:R-C
dMBD1	CDS8	290	mut	03B0111T1	1:INS
dMBD1	CDS8	291	mut	03B0111T1	1:EQ
dMBD1	CDS8	291	mut	02B2795A	1:EQ
dMBD1	CDS8	291	mut	02B2795B	1:EQ
dMBD1	CDS8	291	mut	03B0111T2	1:EQ
dMBD1	CDS8	295	mut	03B0111T1	1:EQ
dMBD1	CDS8	296	mut	03B0111T1	1:Q-M
dMBD1	CDS8	296	mut	02B2795B	1:Q-M
dMBD1	CDS8	296	mut	02B2795A	1:Q-L
dMBD1	CDS8	296	mut	02B2726B	1:Q-L
dMBD1	CDS8	296	mut	03B0111T2	1:Q-L
dMBD1	CDS8	297	mut	03B0111T1	1:P-L
dMBD1	CDS8	297	mut	01B2228B	1:P-L
dMBD1	CDS8	297	mut	02B2726B	1:P-L
dMBD1	CDS8	297	mut	02B2795B	1:P-L
dMBD1	CDS8	297	mut	03B0111T2	1:P-L
dMBD1	CDS8	298	mut	03B0111T1	1:P-S
dMBD1	CDS8	298	mut	02B2795B	1:P-S
dMBD1	CDS8	301	mut	00B2256	1:P-S
dMBD1	CDS8	301	mut	03B0111T1	1:P-S
dMBD1	CDS8	301	mut	02B2795A	1:P-S
dMBD1	CDS8	301	mut	01B2228B	1:P-S
dMBD1	CDS8	301	mut	02B2726B	1:P-S
dMBD1	CDS8	301	mut	02B2795B	1:P-S
dMBD1	CDS8	301	mut	03B0111T2	1:P-S
dMBD1	CDS8	302	mut	03B0111T1	1:E-*
dMBD1	CDS8	302	mut	02B2795A	1:E-*
dMBD1	CDS8	302	mut	02B2795B	1:E-*
dMBD1	CDS8	302	mut	03B0111T2	1:E-*
dMBD1	CDS8	303	mut	03B0111T2	1:L-V
dMBD1	CDS8	303	mut	03B0111T1	1:L-S
dMBD1	CDS11	420	mut	00B2256	1:I-M
dMBD1	CDS11	425	mut	00B2256	1:L-F
dMBD1	CDS11	436	mut	00B2256	1:Q-L
dMBD1	CDS11	437	mut	00B2256	1:EQ
dMBD1	CDS11	439	mut	00B2256	1:INS
dMBD1	CDS11	442	mut	00B2256	1:EQ
dMBD1	CDS11	446	mut	00B2256	1:G-A
dMBD1	CDS11	460	mut	00B2256	1:R-W
dMBD1	CDS11	469	mut	00B2256	1:V-L
dMBD1	CDS12	528	mut	02B2726B	1:K-I
dMBD1	CDS13	557	mut	00B2256	1:INS
dMBD1	CDS14	580	mut	02B2795A	1:EQ
dMBD1	CDS14	580	mut	02B2726B	1:EQ
dMBD1	CDS14	582	mut	02B2726B	1:T-F
dMBD1	CDS14	582	mut	02B2726C	1:T-S
dMBD1	CDS14	586	mut	02B2795A	1:D-A
dMBD1	CDS14	586	mut	02B2726B	1:D-A
dMBD1	CDS14	586	mut	02B2726C	1:D-A
dMBD1	CDS14	587	mut	02B2795A	1:T-P
dMBD1	CDS14	587	mut	02B2726C	1:T-P
dMBD1	CDS14	589	mut	02B2795A	1:V-G
dMBD1	CDS14	589	mut	02B2726B	1:V-G
dMBD1	CDS14	589	mut	02B2795B	1:V-G
dMBD1	CDS14	589	mut	02B2726C	1:V-G
dMBD1	CDS14	591	mut	02B2726B	1:L-R
dMBD1	CDS14	591	mut	02B2726C	1:L-R
