# Supplementary material for: Frequent Alteration of the Tumor Suppressor Gene APC in Sporadic Canine Colorectal Tumors
Source: PLoS One. 2012 Dec 10;7(12):e50813. doi: 10.1371/journal.pone.0050813 (PMC3519478; doi:10.1371/journal.pone.0050813)
Supplement: File S3 — Detailed information for each mutated codon of APC and the other 10 canine genes in the adenomas listed in Table S1, including large deletions, small indels, nonsense mutations, missense mutations, and base substitutions. (TGZ) [file pone.0050813.s003.gz › dogadenomas/dBIN1.allcodon6.gene.mut]

>STAT
G-W	1
L-P	3
Y-Q	1
S-R	3
P-R	1
Q-L	1
G-Q	2
K-P	3
E-K	1
F-V	2
I-L	1
T-E	1
E-Q	3
R-Q	1
A-F	1
E-*	2
N-K	1
K-G	1
K-N	1
P-G	1
P-V	1
P-S	1
R-G	2
H-D	1
S-G	2
W-G	4
G-E	3
K-R	2
G-D	1
G-S	1
V-I	1
C-F	1
F-C	3
A-V	1
T-A	1
E-D	2
A-I	1
W-R	1
G-*	1
*-G	2
V-F	1
D-G	1
R-T	1
A-G	1
Q-P	1
D-V	2
K-D	1
D-E	3
E-G	2
L-I	1
Q-E	1
V-G	2
E-V	5
A-E	1
L-V	4
S-A	1
L-G	1
T-I	1
S-I	1
S-N	3
G-V	2
C-G	1
T-S	1
>small
dBIN1	CDS3	59	small	03B0111T1	1:INS
dBIN1	CDS3	59	small	01B2228B	1:INS
dBIN1	CDS3	59	small	03B0111T2	1:INS
dBIN1	CDS5	120	small	03B0111T1	1:DEL
dBIN1	CDS5	121	small	02B2726C	1:DEL
dBIN1	CDS5	122	small	02B2726C	1:DEL
dBIN1	CDS9	238	small	02B2726B	1:INS
dBIN1	CDS9	250	small	02B2726B	1:INS
dBIN1	CDS9	250	small	02B2795B	1:INS
dBIN1	CDS9	253	small	02B2726B	1:INS
dBIN1	CDS9	253	small	02B2795B	1:INS
dBIN1	CDS9	256	small	02B2795B	1:DEL
dBIN1	CDS12	339	small	01B2228B	1:INS
dBIN1	CDS15	427	small	01B2228B	1:INS
dBIN1	CDS16	475	small	00B2256	1:INS
dBIN1	CDS19	586	small	03B0111T1	1:INS
dBIN1	CDS19	589	small	03B0111T1	1:INS
dBIN1	CDS19	589	small	00B2256	1:DEL
>nons
dBIN1	CDS19	560	nons	02B2795B	1:E-*
dBIN1	CDS19	560	nons	03B0111T2	1:E-*
dBIN1	CDS19	565	nons	03B0111T1	1:G-*
>miss
dBIN1	CDS2	32	miss	01B2228B	1:K-D
dBIN1	CDS2	33	miss	01B2228B	1:L-P
dBIN1	CDS2	36	miss	01B2228B	1:A-V
dBIN1	CDS4	102	miss	03B0111T1	1:K-R
dBIN1	CDS5	127	miss	02B2726C	1:D-V
dBIN1	CDS5	128	miss	02B2726C	1:T-I
dBIN1	CDS5	129	miss	02B2726C	1:Y-Q
dBIN1	CDS5	130	miss	02B2726C	1:L-P
dBIN1	CDS5	131	miss	02B2726C	1:G-E
dBIN1	CDS5	132	miss	02B2726C	1:Q-E
dBIN1	CDS5	133	miss	02B2726C	1:F-V
dBIN1	CDS5	134	miss	02B2726C	1:P-V
dBIN1	CDS5	135	miss	02B2726C	1:D-V
dBIN1	CDS5	136	miss	02B2726C	1:I-L
dBIN1	CDS6	167	miss	00B2256	1:D-E
dBIN1	CDS6	167	miss	02B2726C	1:D-E
dBIN1	CDS6	173	miss	02B2726C	1:K-N
dBIN1	CDS8	226	miss	02B2795A	1:E-D
dBIN1	CDS8	233	miss	02B2795A	1:S-R
dBIN1	CDS9	234	miss	02B2726B	1:R-T
dBIN1	CDS9	237	miss	02B2726B	1:F-V
dBIN1	CDS9	249	miss	02B2726B	1:E-Q
dBIN1	CDS9	249	miss	02B2795B	1:E-Q
dBIN1	CDS9	252	miss	02B2726B	1:F-C
dBIN1	CDS9	252	miss	02B2795B	1:F-C
dBIN1	CDS9	252	miss	03B0111T2	1:F-C
dBIN1	CDS9	254	miss	02B2726B	1:K-P
dBIN1	CDS9	254	miss	02B2795B	1:K-P
dBIN1	CDS9	254	miss	03B0111T2	1:K-P
dBIN1	CDS9	255	miss	02B2726B	1:E-V
dBIN1	CDS9	255	miss	02B2795B	1:E-V
dBIN1	CDS9	255	miss	03B0111T2	1:E-V
dBIN1	CDS9	257	miss	03B0111T1	1:S-N
dBIN1	CDS9	257	miss	02B2726B	1:S-N
dBIN1	CDS9	257	miss	02B2795B	1:S-N
dBIN1	CDS9	258	miss	02B2795B	1:K-R
dBIN1	CDS10	265	miss	00B2256	1:D-E
dBIN1	CDS10	269	miss	01B2228B	1:S-R
dBIN1	CDS10	270	miss	02B2726C	1:L-P
dBIN1	CDS11	308	miss	01B2228B	1:P-R
dBIN1	CDS15	424	miss	01B2228B	1:E-Q
dBIN1	CDS15	436	miss	01B2228B	1:S-A
dBIN1	CDS15	438	miss	03B0111T1	1:T-A
dBIN1	CDS15	441	miss	01B2228B	1:T-S
dBIN1	CDS15	444	miss	00B2256	1:V-G
dBIN1	CDS15	446	miss	00B2256	1:W-R
dBIN1	CDS15	448	miss	02B2726C	1:S-R
dBIN1	CDS15	450	miss	01B2228B	1:T-E
dBIN1	CDS15	451	miss	01B2228B	1:A-E
dBIN1	CDS15	452	miss	02B2726C	1:E-V
dBIN1	CDS15	453	miss	01B2228B	1:P-G
dBIN1	CDS15	454	miss	02B2726C	1:G-E
dBIN1	CDS15	456	miss	01B2228B	1:A-F
dBIN1	CDS16	472	miss	02B2795B	1:A-G
dBIN1	CDS16	473	miss	02B2795B	1:G-Q
dBIN1	CDS16	474	miss	02B2795B	1:A-I
dBIN1	CDS16	475	miss	02B2795B	1:Q-L
dBIN1	CDS16	478	miss	02B2795A	1:G-W
dBIN1	CDS17	520	miss	03B0111T1	1:G-S
dBIN1	CDS19	561	miss	02B2795B	1:G-V
dBIN1	CDS19	561	miss	03B0111T2	1:G-V
dBIN1	CDS19	562	miss	03B0111T1	1:W-G
dBIN1	CDS19	562	miss	02B2795B	1:W-G
dBIN1	CDS19	562	miss	03B0111T2	1:W-G
dBIN1	CDS19	563	miss	03B0111T1	1:L-I
dBIN1	CDS19	563	miss	02B2795B	1:L-V
dBIN1	CDS19	563	miss	03B0111T2	1:L-V
dBIN1	CDS19	566	miss	00B2256	1:V-G
dBIN1	CDS19	567	miss	03B0111T1	1:K-G
dBIN1	CDS19	568	miss	00B2256	1:E-G
dBIN1	CDS19	568	miss	03B0111T1	1:E-V
dBIN1	CDS19	569	miss	00B2256	1:S-G
dBIN1	CDS19	569	miss	02B2795B	1:S-G
dBIN1	CDS19	569	miss	03B0111T1	1:S-I
dBIN1	CDS19	570	miss	00B2256	1:D-G
dBIN1	CDS19	571	miss	00B2256	1:W-G
dBIN1	CDS19	572	miss	02B2795B	1:N-K
dBIN1	CDS19	573	miss	00B2256	1:Q-P
dBIN1	CDS19	574	miss	03B0111T1	1:H-D
dBIN1	CDS19	577	miss	00B2256	1:L-G
dBIN1	CDS19	577	miss	02B2795B	1:L-V
dBIN1	CDS19	577	miss	03B0111T2	1:L-V
dBIN1	CDS19	578	miss	00B2256	1:E-G
dBIN1	CDS19	578	miss	02B2795B	1:E-D
dBIN1	CDS19	580	miss	03B0111T1	1:C-G
dBIN1	CDS19	580	miss	02B2795B	1:C-F
dBIN1	CDS19	581	miss	03B0111T1	1:R-G
dBIN1	CDS19	581	miss	02B2795B	1:R-Q
dBIN1	CDS19	582	miss	03B0111T2	1:G-Q
dBIN1	CDS19	582	miss	03B0111T1	1:G-D
dBIN1	CDS19	582	miss	02B2795B	1:G-E
dBIN1	CDS19	583	miss	03B0111T1	1:V-I
dBIN1	CDS19	585	miss	03B0111T1	1:P-S
dBIN1	CDS19	586	miss	03B0111T2	1:E-K
dBIN1	CDS19	591	miss	02B2795B	1:R-G
dBIN1	CDS19	592	miss	02B2795B	1:V-F
dBIN1	CDS19	594	miss	02B2795B	1:*-G
dBIN1	CDS19	594	miss	00B2256	1:*-G
>sub
dBIN1	CDS2	32	sub	01B2228B	1:K-D
dBIN1	CDS2	33	sub	01B2228B	1:L-P
dBIN1	CDS2	36	sub	01B2228B	1:A-V
dBIN1	CDS4	102	sub	03B0111T1	1:K-R
dBIN1	CDS5	127	sub	02B2726C	1:D-V
dBIN1	CDS5	128	sub	02B2726C	1:T-I
dBIN1	CDS5	129	sub	02B2726C	1:Y-Q
dBIN1	CDS5	130	sub	02B2726C	1:L-P
dBIN1	CDS5	131	sub	02B2726C	1:G-E
dBIN1	CDS5	132	sub	02B2726C	1:Q-E
dBIN1	CDS5	133	sub	02B2726C	1:F-V
dBIN1	CDS5	134	sub	02B2726C	1:P-V
dBIN1	CDS5	135	sub	02B2726C	1:D-V
dBIN1	CDS5	136	sub	02B2726C	1:I-L
dBIN1	CDS6	167	sub	00B2256	1:D-E
dBIN1	CDS6	167	sub	02B2726C	1:D-E
dBIN1	CDS6	173	sub	02B2726C	1:K-N
dBIN1	CDS8	226	sub	02B2795A	1:E-D
dBIN1	CDS8	233	sub	02B2795A	1:S-R
dBIN1	CDS9	234	sub	02B2726B	1:R-T
dBIN1	CDS9	237	sub	02B2726B	1:F-V
dBIN1	CDS9	249	sub	02B2726B	1:E-Q
dBIN1	CDS9	249	sub	02B2795B	1:E-Q
dBIN1	CDS9	252	sub	02B2726B	1:F-C
dBIN1	CDS9	252	sub	02B2795B	1:F-C
dBIN1	CDS9	252	sub	03B0111T2	1:F-C
dBIN1	CDS9	254	sub	02B2726B	1:K-P
dBIN1	CDS9	254	sub	02B2795B	1:K-P
dBIN1	CDS9	254	sub	03B0111T2	1:K-P
dBIN1	CDS9	255	sub	02B2726B	1:E-V
dBIN1	CDS9	255	sub	02B2795B	1:E-V
dBIN1	CDS9	255	sub	03B0111T2	1:E-V
dBIN1	CDS9	257	sub	03B0111T1	1:S-N
dBIN1	CDS9	257	sub	02B2726B	1:S-N
dBIN1	CDS9	257	sub	02B2795B	1:S-N
dBIN1	CDS9	258	sub	02B2795B	1:K-R
dBIN1	CDS10	265	sub	00B2256	1:D-E
dBIN1	CDS10	269	sub	01B2228B	1:S-R
dBIN1	CDS10	270	sub	02B2726C	1:L-P
dBIN1	CDS11	308	sub	01B2228B	1:P-R
dBIN1	CDS15	424	sub	01B2228B	1:E-Q
dBIN1	CDS15	436	sub	01B2228B	1:S-A
dBIN1	CDS15	438	sub	03B0111T1	1:T-A
dBIN1	CDS15	441	sub	01B2228B	1:T-S
dBIN1	CDS15	444	sub	00B2256	1:V-G
dBIN1	CDS15	446	sub	00B2256	1:W-R
dBIN1	CDS15	448	sub	02B2726C	1:S-R
dBIN1	CDS15	450	sub	01B2228B	1:T-E
dBIN1	CDS15	451	sub	01B2228B	1:A-E
dBIN1	CDS15	452	sub	02B2726C	1:E-V
dBIN1	CDS15	453	sub	01B2228B	1:P-G
dBIN1	CDS15	454	sub	02B2726C	1:G-E
dBIN1	CDS15	456	sub	01B2228B	1:A-F
dBIN1	CDS16	472	sub	02B2795B	1:A-G
dBIN1	CDS16	473	sub	02B2795B	1:G-Q
dBIN1	CDS16	474	sub	02B2795B	1:A-I
dBIN1	CDS16	475	sub	02B2795B	1:Q-L
dBIN1	CDS16	478	sub	02B2795A	1:G-W
dBIN1	CDS17	520	sub	03B0111T1	1:G-S
dBIN1	CDS19	560	sub	02B2795B	1:E-*
dBIN1	CDS19	560	sub	03B0111T2	1:E-*
dBIN1	CDS19	561	sub	02B2795B	1:G-V
dBIN1	CDS19	561	sub	03B0111T2	1:G-V
dBIN1	CDS19	562	sub	03B0111T1	1:W-G
dBIN1	CDS19	562	sub	02B2795B	1:W-G
dBIN1	CDS19	562	sub	03B0111T2	1:W-G
dBIN1	CDS19	563	sub	03B0111T1	1:L-I
dBIN1	CDS19	563	sub	02B2795B	1:L-V
dBIN1	CDS19	563	sub	03B0111T2	1:L-V
dBIN1	CDS19	565	sub	03B0111T1	1:G-*
dBIN1	CDS19	566	sub	00B2256	1:V-G
dBIN1	CDS19	567	sub	03B0111T1	1:K-G
dBIN1	CDS19	568	sub	00B2256	1:E-G
dBIN1	CDS19	568	sub	03B0111T1	1:E-V
dBIN1	CDS19	569	sub	00B2256	1:S-G
dBIN1	CDS19	569	sub	02B2795B	1:S-G
dBIN1	CDS19	569	sub	03B0111T1	1:S-I
dBIN1	CDS19	570	sub	00B2256	1:D-G
dBIN1	CDS19	571	sub	00B2256	1:W-G
dBIN1	CDS19	572	sub	02B2795B	1:N-K
dBIN1	CDS19	573	sub	00B2256	1:Q-P
dBIN1	CDS19	574	sub	03B0111T1	1:H-D
dBIN1	CDS19	577	sub	00B2256	1:L-G
dBIN1	CDS19	577	sub	02B2795B	1:L-V
dBIN1	CDS19	577	sub	03B0111T2	1:L-V
dBIN1	CDS19	578	sub	00B2256	1:E-G
dBIN1	CDS19	578	sub	02B2795B	1:E-D
dBIN1	CDS19	580	sub	03B0111T1	1:C-G
dBIN1	CDS19	580	sub	02B2795B	1:C-F
dBIN1	CDS19	581	sub	03B0111T1	1:R-G
dBIN1	CDS19	581	sub	02B2795B	1:R-Q
dBIN1	CDS19	582	sub	03B0111T2	1:G-Q
dBIN1	CDS19	582	sub	03B0111T1	1:G-D
dBIN1	CDS19	582	sub	02B2795B	1:G-E
dBIN1	CDS19	583	sub	03B0111T1	1:V-I
dBIN1	CDS19	585	sub	03B0111T1	1:P-S
dBIN1	CDS19	586	sub	03B0111T2	1:E-K
dBIN1	CDS19	591	sub	02B2795B	1:R-G
dBIN1	CDS19	592	sub	02B2795B	1:V-F
dBIN1	CDS19	594	sub	02B2795B	1:*-G
dBIN1	CDS19	594	sub	00B2256	1:*-G
>mut
dBIN1	CDS2	32	mut	01B2228B	1:K-D
dBIN1	CDS2	33	mut	01B2228B	1:L-P
dBIN1	CDS2	36	mut	01B2228B	1:A-V
dBIN1	CDS3	58	mut	02B2795A	1:EQ
dBIN1	CDS3	59	mut	03B0111T1	1:INS
dBIN1	CDS3	59	mut	01B2228B	1:INS
dBIN1	CDS3	59	mut	03B0111T2	1:INS
dBIN1	CDS4	85	mut	03B0111T1	1:EQ
dBIN1	CDS4	102	mut	03B0111T1	1:K-R
dBIN1	CDS5	120	mut	03B0111T1	1:DEL
dBIN1	CDS5	121	mut	02B2726C	1:DEL
dBIN1	CDS5	122	mut	02B2726C	1:DEL
dBIN1	CDS5	124	mut	02B2726C	1:EQ
dBIN1	CDS5	127	mut	02B2726C	1:D-V
dBIN1	CDS5	128	mut	02B2726C	1:T-I
dBIN1	CDS5	129	mut	02B2726C	1:Y-Q
dBIN1	CDS5	130	mut	02B2726C	1:L-P
dBIN1	CDS5	131	mut	02B2726C	1:G-E
dBIN1	CDS5	132	mut	02B2726C	1:Q-E
dBIN1	CDS5	133	mut	02B2726C	1:F-V
dBIN1	CDS5	134	mut	02B2726C	1:P-V
dBIN1	CDS5	135	mut	02B2726C	1:D-V
dBIN1	CDS5	136	mut	02B2726C	1:I-L
dBIN1	CDS6	167	mut	00B2256	1:D-E
dBIN1	CDS6	167	mut	02B2726C	1:D-E
dBIN1	CDS6	173	mut	02B2726C	1:K-N
dBIN1	CDS8	226	mut	02B2795A	1:E-D
dBIN1	CDS8	233	mut	02B2795A	1:S-R
dBIN1	CDS9	234	mut	02B2726B	1:R-T
dBIN1	CDS9	237	mut	02B2726B	1:F-V
dBIN1	CDS9	238	mut	02B2726B	1:INS
dBIN1	CDS9	249	mut	02B2726B	1:E-Q
dBIN1	CDS9	249	mut	02B2795B	1:E-Q
dBIN1	CDS9	250	mut	02B2726B	1:INS
dBIN1	CDS9	250	mut	02B2795B	1:INS
dBIN1	CDS9	252	mut	02B2726B	1:F-C
dBIN1	CDS9	252	mut	02B2795B	1:F-C
dBIN1	CDS9	252	mut	03B0111T2	1:F-C
dBIN1	CDS9	253	mut	02B2726B	1:INS
dBIN1	CDS9	253	mut	02B2795B	1:INS
dBIN1	CDS9	254	mut	02B2726B	1:K-P
dBIN1	CDS9	254	mut	02B2795B	1:K-P
dBIN1	CDS9	254	mut	03B0111T2	1:K-P
dBIN1	CDS9	255	mut	02B2726B	1:E-V
dBIN1	CDS9	255	mut	02B2795B	1:E-V
dBIN1	CDS9	255	mut	03B0111T2	1:E-V
dBIN1	CDS9	256	mut	02B2795B	1:DEL
dBIN1	CDS9	257	mut	03B0111T1	1:S-N
dBIN1	CDS9	257	mut	02B2726B	1:S-N
dBIN1	CDS9	257	mut	02B2795B	1:S-N
dBIN1	CDS9	258	mut	02B2795B	1:K-R
dBIN1	CDS10	265	mut	00B2256	1:D-E
dBIN1	CDS10	266	mut	00B2256	1:EQ
dBIN1	CDS10	266	mut	01B2228B	1:EQ
dBIN1	CDS10	268	mut	00B2256	1:EQ
dBIN1	CDS10	269	mut	01B2228B	1:S-R
dBIN1	CDS10	270	mut	02B2726C	1:L-P
dBIN1	CDS11	308	mut	01B2228B	1:P-R
dBIN1	CDS12	339	mut	01B2228B	1:INS
dBIN1	CDS12	357	mut	01B2228B	1:EQ
dBIN1	CDS13	381	mut	02B2795B	1:EQ
dBIN1	CDS13	381	mut	02B2726C	1:EQ
dBIN1	CDS15	424	mut	01B2228B	1:E-Q
dBIN1	CDS15	427	mut	01B2228B	1:INS
dBIN1	CDS15	435	mut	01B2228B	1:EQ
dBIN1	CDS15	436	mut	01B2228B	1:S-A
dBIN1	CDS15	438	mut	03B0111T1	1:T-A
dBIN1	CDS15	441	mut	01B2228B	1:T-S
dBIN1	CDS15	444	mut	00B2256	1:V-G
dBIN1	CDS15	446	mut	00B2256	1:W-R
dBIN1	CDS15	448	mut	02B2726C	1:S-R
dBIN1	CDS15	450	mut	01B2228B	1:T-E
dBIN1	CDS15	450	mut	03B0111T1	1:EQ
dBIN1	CDS15	451	mut	01B2228B	1:A-E
dBIN1	CDS15	452	mut	02B2726C	1:E-V
dBIN1	CDS15	453	mut	01B2228B	1:P-G
dBIN1	CDS15	454	mut	02B2726C	1:G-E
dBIN1	CDS15	456	mut	01B2228B	1:A-F
dBIN1	CDS16	462	mut	02B2795B	1:EQ
dBIN1	CDS16	472	mut	02B2795B	1:A-G
dBIN1	CDS16	473	mut	02B2795A	1:EQ
dBIN1	CDS16	473	mut	02B2795B	1:G-Q
dBIN1	CDS16	474	mut	02B2795B	1:A-I
dBIN1	CDS16	475	mut	02B2795B	1:Q-L
dBIN1	CDS16	475	mut	00B2256	1:INS
dBIN1	CDS16	477	mut	02B2795A	1:EQ
dBIN1	CDS16	478	mut	02B2795A	1:G-W
dBIN1	CDS16	481	mut	02B2795A	1:EQ
dBIN1	CDS16	486	mut	02B2795A	1:EQ
dBIN1	CDS17	520	mut	03B0111T1	1:G-S
dBIN1	CDS19	560	mut	02B2795B	1:E-*
dBIN1	CDS19	560	mut	03B0111T2	1:E-*
dBIN1	CDS19	561	mut	02B2795B	1:G-V
dBIN1	CDS19	561	mut	03B0111T2	1:G-V
dBIN1	CDS19	561	mut	03B0111T1	1:EQ
dBIN1	CDS19	562	mut	03B0111T1	1:W-G
dBIN1	CDS19	562	mut	02B2795B	1:W-G
dBIN1	CDS19	562	mut	03B0111T2	1:W-G
dBIN1	CDS19	563	mut	03B0111T1	1:L-I
dBIN1	CDS19	563	mut	02B2795B	1:L-V
dBIN1	CDS19	563	mut	03B0111T2	1:L-V
dBIN1	CDS19	565	mut	03B0111T1	1:G-*
dBIN1	CDS19	565	mut	00B2256	1:EQ
dBIN1	CDS19	565	mut	02B2795B	1:EQ
dBIN1	CDS19	566	mut	00B2256	1:V-G
dBIN1	CDS19	567	mut	03B0111T1	1:K-G
dBIN1	CDS19	568	mut	00B2256	1:E-G
dBIN1	CDS19	568	mut	03B0111T1	1:E-V
dBIN1	CDS19	569	mut	00B2256	1:S-G
dBIN1	CDS19	569	mut	02B2795B	1:S-G
dBIN1	CDS19	569	mut	03B0111T1	1:S-I
dBIN1	CDS19	570	mut	00B2256	1:D-G
dBIN1	CDS19	571	mut	00B2256	1:W-G
dBIN1	CDS19	572	mut	02B2795B	1:N-K
dBIN1	CDS19	573	mut	00B2256	1:Q-P
dBIN1	CDS19	574	mut	03B0111T1	1:H-D
dBIN1	CDS19	577	mut	00B2256	1:L-G
dBIN1	CDS19	577	mut	02B2795B	1:L-V
dBIN1	CDS19	577	mut	03B0111T2	1:L-V
dBIN1	CDS19	578	mut	00B2256	1:E-G
dBIN1	CDS19	578	mut	02B2795B	1:E-D
dBIN1	CDS19	580	mut	03B0111T1	1:C-G
dBIN1	CDS19	580	mut	02B2795B	1:C-F
dBIN1	CDS19	581	mut	03B0111T1	1:R-G
dBIN1	CDS19	581	mut	02B2795B	1:R-Q
dBIN1	CDS19	582	mut	03B0111T2	1:G-Q
dBIN1	CDS19	582	mut	03B0111T1	1:G-D
dBIN1	CDS19	582	mut	02B2795B	1:G-E
dBIN1	CDS19	582	mut	00B2256	1:EQ
dBIN1	CDS19	583	mut	03B0111T1	1:V-I
dBIN1	CDS19	583	mut	00B2256	1:EQ
dBIN1	CDS19	584	mut	03B0111T1	1:EQ
dBIN1	CDS19	585	mut	03B0111T1	1:P-S
dBIN1	CDS19	586	mut	03B0111T2	1:E-K
dBIN1	CDS19	586	mut	03B0111T1	1:INS
dBIN1	CDS19	589	mut	03B0111T1	1:INS
dBIN1	CDS19	589	mut	00B2256	1:DEL
dBIN1	CDS19	591	mut	02B2795B	1:R-G
dBIN1	CDS19	592	mut	02B2795B	1:V-F
dBIN1	CDS19	592	mut	03B0111T2	1:EQ
dBIN1	CDS19	594	mut	02B2795B	1:*-G
dBIN1	CDS19	594	mut	00B2256	1:*-G
