# Supplementary material for: Frequent Alteration of the Tumor Suppressor Gene APC in Sporadic Canine Colorectal Tumors
Source: PLoS One. 2012 Dec 10;7(12):e50813. doi: 10.1371/journal.pone.0050813 (PMC3519478; doi:10.1371/journal.pone.0050813)
Supplement: File S3 — Detailed information for each mutated codon of APC and the other 10 canine genes in the adenomas listed in Table S1, including large deletions, small indels, nonsense mutations, missense mutations, and base substitutions. (TGZ) [file pone.0050813.s003.gz › dogadenomas/dAPC.allcodon6.gene.mut]

>STAT
G-W	4
S-L	2
D-N	1
T-L	1
H-Y	1
I-E	1
S-K	1
I-L	3
N-T	1
M-L	1
P-L	1
R-H	1
P-G	1
S-Y	1
P-S	1
Y-G	1
K-S	1
L-F	1
S-G	2
L-S	1
N-M	2
S-H	2
G-E	1
R-K	1
K-M	1
H-Q	1
G-S	2
V-P	1
Q-K	1
A-V	6
S-F	2
D-H	1
E-R	1
D-G	3
L-Q	1
D-E	1
S-T	3
E-G	2
T-H	1
P-A	2
V-G	1
N-R	1
A-*	1
Q-R	1
I-R	1
W-T	2
A-K	1
A-R	1
L-*	1
N-I	1
S-R	2
I-N	1
Q-L	1
R-P	2
E-K	4
K-V	1
G-F	1
K-N	2
D-R	2
T-D	1
R-G	1
R-L	1
Q-T	1
S-V	1
L-R	1
R-C	1
V-I	1
A-M	1
D-S	1
T-A	2
E-D	1
Q-A	1
E-Y	1
E-P	1
G-N	1
R-T	2
P-Q	1
E-F	1
K-Q	1
F-L	1
L-I	1
E-V	1
L-V	1
L-T	1
S-A	2
N-A	1
T-I	1
Q-*	1
S-*	2
V-L	1
G-A	2
S-I	2
Y-P	1
H-N	1
P-T	3
S-P	2
T-S	3
>large
dAPC	CDS15	785	large	02B2795B	1:DEL
dAPC	CDS15	785	large	02B2726C	1:DEL
dAPC	CDS15	786	large	03B0111T1	1:DEL
dAPC	CDS15	786	large	02B2795B	1:DEL
dAPC	CDS15	786	large	02B2726C	1:DEL
dAPC	CDS15	787	large	03B0111T1	1:DEL
dAPC	CDS15	787	large	02B2795B	1:DEL
dAPC	CDS15	787	large	02B2726C	1:DEL
dAPC	CDS15	788	large	03B0111T1	1:DEL
dAPC	CDS15	788	large	02B2795B	1:DEL
dAPC	CDS15	788	large	02B2726C	1:DEL
dAPC	CDS15	789	large	03B0111T1	1:DEL
dAPC	CDS15	789	large	02B2795B	1:DEL
dAPC	CDS15	789	large	02B2726C	1:DEL
dAPC	CDS15	790	large	03B0111T1	1:DEL
dAPC	CDS15	790	large	02B2795B	1:DEL
dAPC	CDS15	790	large	02B2726C	1:DEL
dAPC	CDS15	791	large	03B0111T1	1:DEL
dAPC	CDS15	791	large	02B2795B	1:DEL
dAPC	CDS15	791	large	02B2726C	1:DEL
dAPC	CDS15	792	large	03B0111T1	1:DEL
dAPC	CDS15	792	large	02B2795B	1:DEL
dAPC	CDS15	792	large	02B2726C	1:DEL
dAPC	CDS15	793	large	03B0111T1	1:DEL
dAPC	CDS15	793	large	02B2795B	1:DEL
dAPC	CDS15	793	large	02B2726C	1:DEL
dAPC	CDS15	794	large	03B0111T1	1:DEL
dAPC	CDS15	794	large	02B2795B	1:DEL
dAPC	CDS15	794	large	02B2726C	1:DEL
dAPC	CDS15	795	large	03B0111T1	1:DEL
dAPC	CDS15	795	large	02B2726C	1:DEL
dAPC	CDS15	796	large	02B2795B	1:DEL
dAPC	CDS15	796	large	02B2726C	1:DEL
dAPC	CDS15	797	large	03B0111T1	1:DEL
dAPC	CDS15	797	large	02B2795B	1:DEL
dAPC	CDS15	797	large	02B2726C	1:DEL
dAPC	CDS15	798	large	03B0111T1	1:DEL
dAPC	CDS15	798	large	02B2795B	1:DEL
dAPC	CDS15	798	large	02B2726C	1:DEL
dAPC	CDS15	799	large	03B0111T1	1:DEL
dAPC	CDS15	799	large	02B2795B	1:DEL
dAPC	CDS15	799	large	02B2726C	1:DEL
dAPC	CDS15	800	large	03B0111T1	1:DEL
dAPC	CDS15	800	large	02B2795B	1:DEL
dAPC	CDS15	800	large	02B2726C	1:DEL
dAPC	CDS15	801	large	03B0111T1	1:DEL
dAPC	CDS15	801	large	02B2795B	1:DEL
dAPC	CDS15	801	large	02B2726C	1:DEL
dAPC	CDS15	802	large	03B0111T1	1:DEL
dAPC	CDS15	802	large	02B2795B	1:DEL
dAPC	CDS15	802	large	02B2726C	1:DEL
dAPC	CDS15	803	large	03B0111T1	1:DEL
dAPC	CDS15	803	large	02B2795B	1:DEL
dAPC	CDS15	803	large	02B2726C	1:DEL
dAPC	CDS15	804	large	03B0111T1	1:DEL
dAPC	CDS15	804	large	02B2726C	1:DEL
dAPC	CDS15	805	large	03B0111T1	1:DEL
dAPC	CDS15	805	large	02B2726C	1:DEL
dAPC	CDS15	806	large	02B2726C	1:DEL
dAPC	CDS15	807	large	02B2726C	1:DEL
dAPC	CDS15	808	large	02B2726C	1:DEL
dAPC	CDS15	1003	large	03B0111T2	1:DEL
dAPC	CDS15	1004	large	03B0111T2	1:DEL
dAPC	CDS15	1005	large	03B0111T2	1:DEL
dAPC	CDS15	1006	large	03B0111T2	1:DEL
dAPC	CDS15	1007	large	03B0111T2	1:DEL
dAPC	CDS15	1008	large	03B0111T2	1:DEL
dAPC	CDS15	1009	large	03B0111T2	1:DEL
dAPC	CDS15	1010	large	03B0111T2	1:DEL
dAPC	CDS15	1011	large	03B0111T2	1:DEL
dAPC	CDS15	1012	large	03B0111T2	1:DEL
dAPC	CDS15	1013	large	03B0111T2	1:DEL
dAPC	CDS15	1014	large	03B0111T2	1:DEL
dAPC	CDS15	1015	large	03B0111T2	1:DEL
dAPC	CDS15	1016	large	03B0111T2	1:DEL
dAPC	CDS15	1017	large	03B0111T2	1:DEL
dAPC	CDS15	1018	large	03B0111T2	1:DEL
dAPC	CDS15	1019	large	03B0111T2	1:DEL
dAPC	CDS15	1020	large	03B0111T2	1:DEL
dAPC	CDS15	1021	large	03B0111T2	1:DEL
dAPC	CDS15	1077	large	02B2795B	1:DEL
dAPC	CDS15	1078	large	02B2795B	1:DEL
dAPC	CDS15	1079	large	02B2795B	1:DEL
dAPC	CDS15	1080	large	02B2795B	1:DEL
dAPC	CDS15	1081	large	02B2795B	1:DEL
dAPC	CDS15	1082	large	02B2795B	1:DEL
dAPC	CDS15	1083	large	02B2795B	1:DEL
dAPC	CDS15	1084	large	02B2795B	1:DEL
dAPC	CDS15	1085	large	02B2795B	1:DEL
dAPC	CDS15	1086	large	02B2795B	1:DEL
dAPC	CDS15	1087	large	02B2795B	1:DEL
dAPC	CDS15	1088	large	02B2795B	1:DEL
dAPC	CDS15	1089	large	02B2795B	1:DEL
dAPC	CDS15	1090	large	02B2795B	1:DEL
dAPC	CDS15	1091	large	02B2795B	1:DEL
dAPC	CDS15	1092	large	02B2795B	1:DEL
dAPC	CDS15	1093	large	02B2795B	1:DEL
dAPC	CDS15	1094	large	02B2795B	1:DEL
dAPC	CDS15	1095	large	02B2795B	1:DEL
dAPC	CDS15	1096	large	02B2795B	1:DEL
dAPC	CDS15	1097	large	02B2795B	1:DEL
dAPC	CDS15	1098	large	02B2795B	1:DEL
dAPC	CDS15	1099	large	02B2795B	1:DEL
dAPC	CDS15	1100	large	02B2795B	1:DEL
dAPC	CDS15	1101	large	02B2795B	1:DEL
dAPC	CDS15	1102	large	02B2795B	1:DEL
dAPC	CDS15	1103	large	02B2795B	1:DEL
dAPC	CDS15	1104	large	02B2795B	1:DEL
dAPC	CDS15	1105	large	02B2795B	1:DEL
dAPC	CDS15	1106	large	02B2795B	1:DEL
dAPC	CDS15	1107	large	02B2795B	1:DEL
dAPC	CDS15	1108	large	02B2795B	1:DEL
dAPC	CDS15	1109	large	02B2795B	1:DEL
dAPC	CDS15	1110	large	02B2795B	1:DEL
dAPC	CDS15	1111	large	02B2795B	1:DEL
dAPC	CDS15	1112	large	02B2795B	1:DEL
dAPC	CDS15	1113	large	02B2795B	1:DEL
dAPC	CDS15	1114	large	02B2795B	1:DEL
dAPC	CDS15	1115	large	02B2795B	1:DEL
dAPC	CDS15	1116	large	02B2795B	1:DEL
dAPC	CDS15	1117	large	02B2795B	1:DEL
dAPC	CDS15	1118	large	02B2795B	1:DEL
dAPC	CDS15	1119	large	02B2795B	1:DEL
dAPC	CDS15	1120	large	02B2795B	1:DEL
dAPC	CDS15	1121	large	02B2795B	1:DEL
dAPC	CDS15	1122	large	02B2795B	1:DEL
dAPC	CDS15	1123	large	02B2795B	1:DEL
dAPC	CDS15	1124	large	02B2795B	1:DEL
dAPC	CDS15	1125	large	02B2795B	1:DEL
dAPC	CDS15	1126	large	02B2795B	1:DEL
dAPC	CDS15	1127	large	02B2795B	1:DEL
dAPC	CDS15	1128	large	02B2795B	1:DEL
dAPC	CDS15	1129	large	02B2795B	1:DEL
dAPC	CDS15	1130	large	02B2795B	1:DEL
dAPC	CDS15	1131	large	02B2795B	1:DEL
dAPC	CDS15	1132	large	02B2795B	1:DEL
dAPC	CDS15	1133	large	02B2795B	1:DEL
dAPC	CDS15	1134	large	02B2795B	1:DEL
dAPC	CDS15	1135	large	02B2795B	1:DEL
dAPC	CDS15	1136	large	02B2795B	1:DEL
dAPC	CDS15	1137	large	02B2795B	1:DEL
dAPC	CDS15	1138	large	02B2795B	1:DEL
dAPC	CDS15	1139	large	02B2795B	1:DEL
dAPC	CDS15	1140	large	02B2795B	1:DEL
dAPC	CDS15	1141	large	02B2795B	1:DEL
dAPC	CDS15	1142	large	02B2795B	1:DEL
dAPC	CDS15	1143	large	02B2795B	1:DEL
dAPC	CDS15	1144	large	02B2795B	1:DEL
dAPC	CDS15	1145	large	02B2795B	1:DEL
dAPC	CDS15	1146	large	02B2795B	1:DEL
dAPC	CDS15	1147	large	02B2795B	1:DEL
dAPC	CDS15	1148	large	02B2795B	1:DEL
dAPC	CDS15	1148	large	02B2726B	1:DEL
dAPC	CDS15	1149	large	02B2726B	1:DEL
dAPC	CDS15	1149	large	02B2795B	1:DEL
dAPC	CDS15	1150	large	02B2726B	1:DEL
dAPC	CDS15	1150	large	02B2795B	1:DEL
dAPC	CDS15	1150	large	03B0111T1	1:DEL
dAPC	CDS15	1151	large	03B0111T1	1:DEL
dAPC	CDS15	1151	large	02B2726B	1:DEL
dAPC	CDS15	1151	large	02B2795B	1:DEL
dAPC	CDS15	1152	large	03B0111T1	1:DEL
dAPC	CDS15	1152	large	02B2726B	1:DEL
dAPC	CDS15	1152	large	02B2795B	1:DEL
dAPC	CDS15	1153	large	03B0111T1	1:DEL
dAPC	CDS15	1153	large	02B2726B	1:DEL
dAPC	CDS15	1153	large	02B2795B	1:DEL
dAPC	CDS15	1154	large	03B0111T1	1:DEL
dAPC	CDS15	1154	large	02B2726B	1:DEL
dAPC	CDS15	1154	large	02B2795B	1:DEL
dAPC	CDS15	1155	large	03B0111T1	1:DEL
dAPC	CDS15	1155	large	02B2726B	1:DEL
dAPC	CDS15	1155	large	02B2795B	1:DEL
dAPC	CDS15	1156	large	03B0111T1	1:DEL
dAPC	CDS15	1156	large	02B2726B	1:DEL
dAPC	CDS15	1156	large	02B2795B	1:DEL
dAPC	CDS15	1157	large	03B0111T1	1:DEL
dAPC	CDS15	1157	large	02B2726B	1:DEL
dAPC	CDS15	1157	large	02B2795B	1:DEL
dAPC	CDS15	1158	large	03B0111T1	1:DEL
dAPC	CDS15	1158	large	02B2726B	1:DEL
dAPC	CDS15	1158	large	02B2795B	1:DEL
dAPC	CDS15	1159	large	03B0111T1	1:DEL
dAPC	CDS15	1159	large	02B2726B	1:DEL
dAPC	CDS15	1159	large	02B2795B	1:DEL
dAPC	CDS15	1160	large	03B0111T1	1:DEL
dAPC	CDS15	1160	large	02B2726B	1:DEL
dAPC	CDS15	1160	large	02B2795B	1:DEL
dAPC	CDS15	1161	large	03B0111T1	1:DEL
dAPC	CDS15	1161	large	02B2726B	1:DEL
dAPC	CDS15	1161	large	02B2795B	1:DEL
dAPC	CDS15	1162	large	03B0111T1	1:DEL
dAPC	CDS15	1162	large	02B2726B	1:DEL
dAPC	CDS15	1162	large	02B2795B	1:DEL
dAPC	CDS15	1163	large	03B0111T1	1:DEL
dAPC	CDS15	1163	large	02B2726B	1:DEL
dAPC	CDS15	1163	large	02B2795B	1:DEL
dAPC	CDS15	1164	large	03B0111T1	1:DEL
dAPC	CDS15	1164	large	02B2726B	1:DEL
dAPC	CDS15	1164	large	02B2795B	1:DEL
dAPC	CDS15	1165	large	03B0111T1	1:DEL
dAPC	CDS15	1165	large	02B2726B	1:DEL
dAPC	CDS15	1165	large	02B2795B	1:DEL
dAPC	CDS15	1166	large	03B0111T1	1:DEL
dAPC	CDS15	1166	large	02B2726B	1:DEL
dAPC	CDS15	1166	large	02B2795B	1:DEL
dAPC	CDS15	1167	large	02B2795B	1:DEL
dAPC	CDS15	1168	large	03B0111T1	1:DEL
dAPC	CDS15	1168	large	02B2726B	1:DEL
dAPC	CDS15	1168	large	02B2795B	1:DEL
dAPC	CDS15	1169	large	03B0111T1	1:DEL
dAPC	CDS15	1169	large	02B2726B	1:DEL
dAPC	CDS15	1169	large	02B2795B	1:DEL
dAPC	CDS15	1170	large	03B0111T1	1:DEL
dAPC	CDS15	1170	large	02B2726B	1:DEL
dAPC	CDS15	1170	large	02B2795B	1:DEL
dAPC	CDS15	1171	large	03B0111T1	1:DEL
dAPC	CDS15	1171	large	02B2726B	1:DEL
dAPC	CDS15	1171	large	02B2795B	1:DEL
dAPC	CDS15	1172	large	03B0111T1	1:DEL
dAPC	CDS15	1172	large	02B2726B	1:DEL
dAPC	CDS15	1172	large	02B2795B	1:DEL
dAPC	CDS15	1173	large	03B0111T1	1:DEL
dAPC	CDS15	1173	large	02B2726B	1:DEL
dAPC	CDS15	1173	large	02B2795B	1:DEL
dAPC	CDS15	1174	large	03B0111T1	1:DEL
dAPC	CDS15	1174	large	02B2726B	1:DEL
dAPC	CDS15	1174	large	02B2795B	1:DEL
dAPC	CDS15	1175	large	03B0111T1	1:DEL
dAPC	CDS15	1175	large	02B2726B	1:DEL
dAPC	CDS15	1175	large	02B2795B	1:DEL
dAPC	CDS15	1176	large	03B0111T1	1:DEL
dAPC	CDS15	1176	large	02B2726B	1:DEL
dAPC	CDS15	1176	large	02B2795B	1:DEL
dAPC	CDS15	1177	large	03B0111T1	1:DEL
dAPC	CDS15	1177	large	02B2726B	1:DEL
dAPC	CDS15	1177	large	02B2795B	1:DEL
dAPC	CDS15	1178	large	03B0111T1	1:DEL
dAPC	CDS15	1178	large	02B2726B	1:DEL
dAPC	CDS15	1178	large	02B2795B	1:DEL
dAPC	CDS15	1179	large	03B0111T1	1:DEL
dAPC	CDS15	1179	large	02B2726B	1:DEL
dAPC	CDS15	1179	large	02B2795B	1:DEL
dAPC	CDS15	1180	large	03B0111T1	1:DEL
dAPC	CDS15	1180	large	02B2726B	1:DEL
dAPC	CDS15	1180	large	02B2795B	1:DEL
dAPC	CDS15	1181	large	03B0111T1	1:DEL
dAPC	CDS15	1181	large	02B2726B	1:DEL
dAPC	CDS15	1181	large	02B2795B	1:DEL
dAPC	CDS15	1182	large	03B0111T1	1:DEL
dAPC	CDS15	1182	large	02B2726B	1:DEL
dAPC	CDS15	1182	large	02B2795B	1:DEL
dAPC	CDS15	1183	large	03B0111T1	1:DEL
dAPC	CDS15	1183	large	02B2726B	1:DEL
dAPC	CDS15	1183	large	02B2795B	1:DEL
dAPC	CDS15	1184	large	03B0111T1	1:DEL
dAPC	CDS15	1184	large	02B2726B	1:DEL
dAPC	CDS15	1184	large	02B2795B	1:DEL
dAPC	CDS15	1185	large	02B2795B	1:DEL
dAPC	CDS15	1186	large	02B2795B	1:DEL
dAPC	CDS15	1187	large	02B2795B	1:DEL
dAPC	CDS15	1188	large	02B2795B	1:DEL
dAPC	CDS15	1189	large	02B2795B	1:DEL
dAPC	CDS15	1190	large	02B2795B	1:DEL
dAPC	CDS15	1191	large	02B2795B	1:DEL
dAPC	CDS15	1192	large	02B2795B	1:DEL
dAPC	CDS15	1193	large	02B2795B	1:DEL
dAPC	CDS15	1194	large	02B2795B	1:DEL
dAPC	CDS15	1195	large	02B2795B	1:DEL
dAPC	CDS15	1196	large	02B2795B	1:DEL
dAPC	CDS15	1197	large	02B2795B	1:DEL
dAPC	CDS15	1198	large	02B2795B	1:DEL
dAPC	CDS15	1199	large	02B2795B	1:DEL
dAPC	CDS15	1200	large	02B2795B	1:DEL
dAPC	CDS15	1201	large	02B2795B	1:DEL
dAPC	CDS15	1202	large	02B2795B	1:DEL
dAPC	CDS15	1203	large	02B2795B	1:DEL
dAPC	CDS15	1204	large	02B2795B	1:DEL
dAPC	CDS15	1205	large	02B2795B	1:DEL
dAPC	CDS15	1206	large	02B2795B	1:DEL
dAPC	CDS15	1207	large	02B2795B	1:DEL
dAPC	CDS15	1208	large	02B2795B	1:DEL
dAPC	CDS15	1209	large	02B2795B	1:DEL
dAPC	CDS15	1210	large	02B2795B	1:DEL
dAPC	CDS15	1211	large	02B2795B	1:DEL
dAPC	CDS15	1212	large	02B2795B	1:DEL
dAPC	CDS15	1213	large	02B2795B	1:DEL
dAPC	CDS15	1214	large	02B2795B	1:DEL
dAPC	CDS15	1215	large	02B2795B	1:DEL
dAPC	CDS15	1216	large	02B2795B	1:DEL
dAPC	CDS15	1217	large	02B2795B	1:DEL
dAPC	CDS15	1218	large	02B2795B	1:DEL
dAPC	CDS15	1219	large	02B2795B	1:DEL
dAPC	CDS15	1220	large	02B2795B	1:DEL
dAPC	CDS15	1221	large	02B2795B	1:DEL
dAPC	CDS15	1222	large	02B2795B	1:DEL
dAPC	CDS15	1223	large	02B2795B	1:DEL
dAPC	CDS15	1224	large	02B2795B	1:DEL
dAPC	CDS15	1225	large	02B2795B	1:DEL
dAPC	CDS15	1226	large	02B2795B	1:DEL
dAPC	CDS15	1227	large	02B2795B	1:DEL
dAPC	CDS15	1228	large	02B2795B	1:DEL
dAPC	CDS15	1229	large	02B2795B	1:DEL
dAPC	CDS15	1230	large	02B2795B	1:DEL
dAPC	CDS15	1231	large	02B2795B	1:DEL
dAPC	CDS15	1232	large	02B2795B	1:DEL
dAPC	CDS15	1233	large	02B2795B	1:DEL
dAPC	CDS15	1234	large	02B2795B	1:DEL
dAPC	CDS15	1235	large	02B2795B	1:DEL
dAPC	CDS15	1236	large	02B2795B	1:DEL
dAPC	CDS15	1237	large	02B2795B	1:DEL
dAPC	CDS15	1238	large	02B2795B	1:DEL
dAPC	CDS15	1239	large	02B2795B	1:DEL
dAPC	CDS15	1240	large	02B2795B	1:DEL
dAPC	CDS15	1241	large	02B2795B	1:DEL
dAPC	CDS15	1242	large	02B2795B	1:DEL
dAPC	CDS15	1243	large	02B2795B	1:DEL
dAPC	CDS15	1244	large	02B2795B	1:DEL
dAPC	CDS15	1245	large	02B2795B	1:DEL
dAPC	CDS15	1246	large	02B2795B	1:DEL
dAPC	CDS15	1247	large	02B2795B	1:DEL
dAPC	CDS15	1248	large	02B2795B	1:DEL
dAPC	CDS15	1249	large	02B2795B	1:DEL
dAPC	CDS15	1250	large	02B2795B	1:DEL
dAPC	CDS15	1251	large	02B2795B	1:DEL
dAPC	CDS15	1252	large	02B2795B	1:DEL
dAPC	CDS15	1253	large	02B2795B	1:DEL
dAPC	CDS15	2241	large	02B2726B	1:DEL
dAPC	CDS15	2242	large	02B2726B	1:DEL
dAPC	CDS15	2243	large	02B2726B	1:DEL
dAPC	CDS15	2244	large	02B2726B	1:DEL
dAPC	CDS15	2245	large	02B2726B	1:DEL
dAPC	CDS15	2246	large	02B2726B	1:DEL
dAPC	CDS15	2247	large	02B2726B	1:DEL
dAPC	CDS15	2248	large	02B2726B	1:DEL
dAPC	CDS15	2456	large	02B2726B	1:DEL
dAPC	CDS15	2457	large	02B2726B	1:DEL
dAPC	CDS15	2458	large	02B2726B	1:DEL
dAPC	CDS15	2459	large	02B2726B	1:DEL
dAPC	CDS15	2460	large	02B2726B	1:DEL
dAPC	CDS15	2461	large	02B2726B	1:DEL
dAPC	CDS15	2462	large	02B2726B	1:DEL
dAPC	CDS15	2462	large	02B2726C	1:DEL
dAPC	CDS15	2463	large	02B2726B	1:DEL
dAPC	CDS15	2463	large	02B2726C	1:DEL
dAPC	CDS15	2464	large	02B2726B	1:DEL
dAPC	CDS15	2464	large	02B2726C	1:DEL
dAPC	CDS15	2465	large	02B2726B	1:DEL
dAPC	CDS15	2465	large	02B2726C	1:DEL
dAPC	CDS15	2466	large	02B2726B	1:DEL
dAPC	CDS15	2466	large	03B0111T2	1:DEL
dAPC	CDS15	2466	large	02B2726C	1:DEL
dAPC	CDS15	2467	large	02B2726B	1:DEL
dAPC	CDS15	2467	large	03B0111T2	1:DEL
dAPC	CDS15	2467	large	02B2726C	1:DEL
dAPC	CDS15	2468	large	02B2726B	1:DEL
dAPC	CDS15	2468	large	03B0111T2	1:DEL
dAPC	CDS15	2468	large	02B2726C	1:DEL
dAPC	CDS15	2469	large	02B2726B	1:DEL
dAPC	CDS15	2469	large	03B0111T2	1:DEL
dAPC	CDS15	2469	large	02B2726C	1:DEL
dAPC	CDS15	2470	large	03B0111T1	1:DEL
dAPC	CDS15	2470	large	02B2726B	1:DEL
dAPC	CDS15	2470	large	03B0111T2	1:DEL
dAPC	CDS15	2471	large	03B0111T1	1:DEL
dAPC	CDS15	2471	large	02B2726B	1:DEL
dAPC	CDS15	2471	large	03B0111T2	1:DEL
dAPC	CDS15	2471	large	02B2726C	1:DEL
dAPC	CDS15	2472	large	03B0111T1	1:DEL
dAPC	CDS15	2472	large	02B2726B	1:DEL
dAPC	CDS15	2472	large	03B0111T2	1:DEL
dAPC	CDS15	2472	large	02B2726C	1:DEL
dAPC	CDS15	2473	large	03B0111T1	1:DEL
dAPC	CDS15	2473	large	02B2726B	1:DEL
dAPC	CDS15	2473	large	03B0111T2	1:DEL
dAPC	CDS15	2473	large	02B2726C	1:DEL
dAPC	CDS15	2474	large	03B0111T1	1:DEL
dAPC	CDS15	2474	large	02B2726B	1:DEL
dAPC	CDS15	2474	large	03B0111T2	1:DEL
dAPC	CDS15	2474	large	02B2726C	1:DEL
dAPC	CDS15	2475	large	03B0111T1	1:DEL
dAPC	CDS15	2475	large	02B2726B	1:DEL
dAPC	CDS15	2475	large	03B0111T2	1:DEL
dAPC	CDS15	2475	large	02B2726C	1:DEL
dAPC	CDS15	2476	large	03B0111T1	1:DEL
dAPC	CDS15	2476	large	02B2726B	1:DEL
dAPC	CDS15	2476	large	03B0111T2	1:DEL
dAPC	CDS15	2476	large	02B2726C	1:DEL
dAPC	CDS15	2477	large	03B0111T1	1:DEL
dAPC	CDS15	2477	large	02B2726B	1:DEL
dAPC	CDS15	2477	large	03B0111T2	1:DEL
dAPC	CDS15	2477	large	02B2726C	1:DEL
dAPC	CDS15	2478	large	03B0111T1	1:DEL
dAPC	CDS15	2478	large	02B2726B	1:DEL
dAPC	CDS15	2478	large	03B0111T2	1:DEL
dAPC	CDS15	2478	large	02B2726C	1:DEL
dAPC	CDS15	2479	large	03B0111T1	1:DEL
dAPC	CDS15	2479	large	02B2726B	1:DEL
dAPC	CDS15	2479	large	03B0111T2	1:DEL
dAPC	CDS15	2479	large	02B2726C	1:DEL
dAPC	CDS15	2480	large	03B0111T1	1:DEL
dAPC	CDS15	2480	large	02B2726B	1:DEL
dAPC	CDS15	2480	large	03B0111T2	1:DEL
dAPC	CDS15	2480	large	02B2726C	1:DEL
dAPC	CDS15	2481	large	03B0111T1	1:DEL
dAPC	CDS15	2481	large	02B2726B	1:DEL
dAPC	CDS15	2481	large	02B2795B	1:DEL
dAPC	CDS15	2481	large	03B0111T2	1:DEL
dAPC	CDS15	2481	large	02B2726C	1:DEL
dAPC	CDS15	2482	large	03B0111T1	1:DEL
dAPC	CDS15	2482	large	02B2726B	1:DEL
dAPC	CDS15	2482	large	02B2795B	1:DEL
dAPC	CDS15	2482	large	03B0111T2	1:DEL
dAPC	CDS15	2482	large	02B2726C	1:DEL
dAPC	CDS15	2483	large	03B0111T1	1:DEL
dAPC	CDS15	2483	large	02B2726B	1:DEL
dAPC	CDS15	2483	large	02B2795B	1:DEL
dAPC	CDS15	2483	large	03B0111T2	1:DEL
dAPC	CDS15	2483	large	02B2726C	1:DEL
dAPC	CDS15	2484	large	03B0111T1	1:DEL
dAPC	CDS15	2484	large	02B2726B	1:DEL
dAPC	CDS15	2484	large	02B2795B	1:DEL
dAPC	CDS15	2484	large	03B0111T2	1:DEL
dAPC	CDS15	2484	large	02B2726C	1:DEL
dAPC	CDS15	2485	large	03B0111T1	1:DEL
dAPC	CDS15	2485	large	02B2726B	1:DEL
dAPC	CDS15	2485	large	02B2795B	1:DEL
dAPC	CDS15	2485	large	03B0111T2	1:DEL
dAPC	CDS15	2485	large	02B2726C	1:DEL
dAPC	CDS15	2486	large	03B0111T1	1:DEL
dAPC	CDS15	2486	large	02B2726B	1:DEL
dAPC	CDS15	2486	large	02B2795B	1:DEL
dAPC	CDS15	2486	large	03B0111T2	1:DEL
dAPC	CDS15	2486	large	02B2726C	1:DEL
dAPC	CDS15	2487	large	03B0111T1	1:DEL
dAPC	CDS15	2487	large	02B2726B	1:DEL
dAPC	CDS15	2487	large	02B2795B	1:DEL
dAPC	CDS15	2487	large	03B0111T2	1:DEL
dAPC	CDS15	2487	large	02B2726C	1:DEL
dAPC	CDS15	2488	large	03B0111T1	1:DEL
dAPC	CDS15	2488	large	02B2726B	1:DEL
dAPC	CDS15	2488	large	02B2795B	1:DEL
dAPC	CDS15	2488	large	03B0111T2	1:DEL
dAPC	CDS15	2488	large	02B2726C	1:DEL
dAPC	CDS15	2489	large	03B0111T1	1:DEL
dAPC	CDS15	2489	large	02B2726B	1:DEL
dAPC	CDS15	2489	large	03B0111T2	1:DEL
dAPC	CDS15	2489	large	02B2726C	1:DEL
dAPC	CDS15	2490	large	03B0111T1	1:DEL
dAPC	CDS15	2490	large	02B2726B	1:DEL
dAPC	CDS15	2490	large	03B0111T2	1:DEL
dAPC	CDS15	2490	large	02B2726C	1:DEL
dAPC	CDS15	2491	large	03B0111T1	1:DEL
dAPC	CDS15	2491	large	02B2726B	1:DEL
dAPC	CDS15	2491	large	03B0111T2	1:DEL
dAPC	CDS15	2491	large	02B2726C	1:DEL
dAPC	CDS15	2614	large	02B2795B	1:DEL
dAPC	CDS15	2615	large	02B2795B	1:DEL
dAPC	CDS15	2616	large	02B2795B	1:DEL
dAPC	CDS15	2617	large	02B2795B	1:DEL
dAPC	CDS15	2618	large	02B2795B	1:DEL
dAPC	CDS15	2619	large	02B2795B	1:DEL
dAPC	CDS15	2620	large	02B2795B	1:DEL
dAPC	CDS15	2621	large	02B2795B	1:DEL
dAPC	CDS15	2622	large	02B2726B	1:DEL
dAPC	CDS15	2622	large	02B2795B	1:DEL
dAPC	CDS15	2623	large	02B2726B	1:DEL
dAPC	CDS15	2623	large	02B2795B	1:DEL
dAPC	CDS15	2624	large	02B2726B	1:DEL
dAPC	CDS15	2624	large	02B2795B	1:DEL
dAPC	CDS15	2625	large	02B2726B	1:DEL
dAPC	CDS15	2625	large	02B2795B	1:DEL
dAPC	CDS15	2626	large	02B2726B	1:DEL
dAPC	CDS15	2626	large	02B2795B	1:DEL
dAPC	CDS15	2627	large	02B2726B	1:DEL
dAPC	CDS15	2627	large	02B2795B	1:DEL
dAPC	CDS15	2628	large	02B2726B	1:DEL
dAPC	CDS15	2628	large	02B2795B	1:DEL
dAPC	CDS15	2629	large	02B2726B	1:DEL
dAPC	CDS15	2629	large	02B2795B	1:DEL
dAPC	CDS15	2630	large	02B2726B	1:DEL
dAPC	CDS15	2630	large	02B2795B	1:DEL
dAPC	CDS15	2631	large	02B2726B	1:DEL
dAPC	CDS15	2631	large	02B2795B	1:DEL
dAPC	CDS15	2632	large	02B2726B	1:DEL
dAPC	CDS15	2632	large	02B2795B	1:DEL
dAPC	CDS15	2633	large	02B2726B	1:DEL
dAPC	CDS15	2633	large	02B2795B	1:DEL
dAPC	CDS15	2634	large	02B2726B	1:DEL
dAPC	CDS15	2634	large	02B2795B	1:DEL
dAPC	CDS15	2635	large	02B2726B	1:DEL
dAPC	CDS15	2635	large	02B2795B	1:DEL
dAPC	CDS15	2636	large	02B2726B	1:DEL
dAPC	CDS15	2636	large	02B2795B	1:DEL
dAPC	CDS15	2637	large	02B2726B	1:DEL
dAPC	CDS15	2637	large	02B2795B	1:DEL
dAPC	CDS15	2638	large	02B2726B	1:DEL
dAPC	CDS15	2638	large	02B2795B	1:DEL
dAPC	CDS15	2639	large	02B2726B	1:DEL
dAPC	CDS15	2639	large	02B2795B	1:DEL
dAPC	CDS15	2640	large	02B2726B	1:DEL
dAPC	CDS15	2640	large	02B2795B	1:DEL
dAPC	CDS15	2641	large	02B2726B	1:DEL
dAPC	CDS15	2641	large	02B2795B	1:DEL
dAPC	CDS15	2642	large	02B2726B	1:DEL
dAPC	CDS15	2642	large	02B2795B	1:DEL
dAPC	CDS15	2643	large	02B2726B	1:DEL
dAPC	CDS15	2643	large	02B2795B	1:DEL
dAPC	CDS15	2644	large	03B0111T1	1:DEL
dAPC	CDS15	2644	large	02B2726B	1:DEL
dAPC	CDS15	2644	large	02B2795B	1:DEL
dAPC	CDS15	2645	large	03B0111T1	1:DEL
dAPC	CDS15	2645	large	02B2726B	1:DEL
dAPC	CDS15	2645	large	02B2795B	1:DEL
dAPC	CDS15	2646	large	03B0111T1	1:DEL
dAPC	CDS15	2646	large	02B2726B	1:DEL
dAPC	CDS15	2646	large	02B2795B	1:DEL
dAPC	CDS15	2647	large	03B0111T1	1:DEL
dAPC	CDS15	2647	large	02B2726B	1:DEL
dAPC	CDS15	2647	large	02B2795B	1:DEL
dAPC	CDS15	2648	large	03B0111T1	1:DEL
dAPC	CDS15	2648	large	02B2726B	1:DEL
dAPC	CDS15	2648	large	02B2795B	1:DEL
dAPC	CDS15	2649	large	03B0111T1	1:DEL
dAPC	CDS15	2649	large	02B2726B	1:DEL
dAPC	CDS15	2649	large	02B2795B	1:DEL
dAPC	CDS15	2650	large	03B0111T1	1:DEL
dAPC	CDS15	2650	large	02B2726B	1:DEL
dAPC	CDS15	2650	large	02B2795B	1:DEL
dAPC	CDS15	2651	large	03B0111T1	1:DEL
dAPC	CDS15	2651	large	02B2726B	1:DEL
dAPC	CDS15	2651	large	02B2795B	1:DEL
dAPC	CDS15	2652	large	03B0111T1	1:DEL
dAPC	CDS15	2652	large	02B2726B	1:DEL
dAPC	CDS15	2652	large	02B2795B	1:DEL
dAPC	CDS15	2653	large	03B0111T1	1:DEL
dAPC	CDS15	2653	large	02B2726B	1:DEL
dAPC	CDS15	2653	large	02B2795B	1:DEL
dAPC	CDS15	2654	large	03B0111T1	1:DEL
dAPC	CDS15	2654	large	02B2726B	1:DEL
dAPC	CDS15	2654	large	02B2795B	1:DEL
dAPC	CDS15	2655	large	03B0111T1	1:DEL
dAPC	CDS15	2655	large	02B2726B	1:DEL
dAPC	CDS15	2655	large	02B2795B	1:DEL
dAPC	CDS15	2656	large	03B0111T1	1:DEL
dAPC	CDS15	2656	large	02B2726B	1:DEL
dAPC	CDS15	2656	large	02B2795B	1:DEL
dAPC	CDS15	2657	large	03B0111T1	1:DEL
dAPC	CDS15	2657	large	02B2726B	1:DEL
dAPC	CDS15	2657	large	02B2795B	1:DEL
dAPC	CDS15	2658	large	03B0111T1	1:DEL
dAPC	CDS15	2658	large	02B2726B	1:DEL
dAPC	CDS15	2658	large	02B2795B	1:DEL
dAPC	CDS15	2659	large	03B0111T1	1:DEL
dAPC	CDS15	2659	large	02B2726B	1:DEL
dAPC	CDS15	2659	large	02B2795B	1:DEL
dAPC	CDS15	2660	large	02B2726B	1:DEL
dAPC	CDS15	2660	large	02B2795B	1:DEL
dAPC	CDS15	2661	large	02B2726B	1:DEL
dAPC	CDS15	2661	large	02B2795B	1:DEL
dAPC	CDS15	2662	large	02B2726B	1:DEL
dAPC	CDS15	2662	large	02B2795B	1:DEL
dAPC	CDS15	2663	large	02B2726B	1:DEL
dAPC	CDS15	2663	large	02B2795B	1:DEL
dAPC	CDS15	2664	large	02B2726B	1:DEL
dAPC	CDS15	2664	large	02B2795B	1:DEL
dAPC	CDS15	2665	large	02B2726B	1:DEL
dAPC	CDS15	2665	large	02B2795B	1:DEL
dAPC	CDS15	2665	large	03B0111T1	1:DEL
dAPC	CDS15	2666	large	03B0111T1	1:DEL
dAPC	CDS15	2666	large	02B2726B	1:DEL
dAPC	CDS15	2666	large	02B2795B	1:DEL
dAPC	CDS15	2667	large	03B0111T1	1:DEL
dAPC	CDS15	2667	large	02B2726B	1:DEL
dAPC	CDS15	2667	large	02B2795B	1:DEL
dAPC	CDS15	2668	large	03B0111T1	1:DEL
dAPC	CDS15	2668	large	02B2726B	1:DEL
dAPC	CDS15	2668	large	02B2795B	1:DEL
dAPC	CDS15	2669	large	03B0111T1	1:DEL
dAPC	CDS15	2669	large	02B2726B	1:DEL
dAPC	CDS15	2669	large	02B2795B	1:DEL
dAPC	CDS15	2670	large	03B0111T1	1:DEL
dAPC	CDS15	2670	large	02B2726B	1:DEL
dAPC	CDS15	2670	large	02B2795B	1:DEL
dAPC	CDS15	2671	large	03B0111T1	1:DEL
dAPC	CDS15	2671	large	02B2726B	1:DEL
dAPC	CDS15	2671	large	02B2795B	1:DEL
dAPC	CDS15	2672	large	03B0111T1	1:DEL
dAPC	CDS15	2672	large	02B2726B	1:DEL
dAPC	CDS15	2672	large	02B2795B	1:DEL
dAPC	CDS15	2673	large	03B0111T1	1:DEL
dAPC	CDS15	2673	large	02B2726B	1:DEL
dAPC	CDS15	2673	large	02B2795B	1:DEL
dAPC	CDS15	2674	large	03B0111T1	1:DEL
dAPC	CDS15	2674	large	02B2726B	1:DEL
dAPC	CDS15	2674	large	02B2795B	1:DEL
dAPC	CDS15	2675	large	03B0111T1	1:DEL
dAPC	CDS15	2675	large	02B2726B	1:DEL
dAPC	CDS15	2675	large	02B2795B	1:DEL
dAPC	CDS15	2676	large	03B0111T1	1:DEL
dAPC	CDS15	2676	large	02B2726B	1:DEL
dAPC	CDS15	2676	large	02B2795B	1:DEL
dAPC	CDS15	2677	large	03B0111T1	1:DEL
dAPC	CDS15	2677	large	02B2726B	1:DEL
dAPC	CDS15	2677	large	02B2795B	1:DEL
dAPC	CDS15	2678	large	03B0111T1	1:DEL
dAPC	CDS15	2678	large	02B2726B	1:DEL
dAPC	CDS15	2678	large	02B2795B	1:DEL
dAPC	CDS15	2679	large	03B0111T1	1:DEL
dAPC	CDS15	2679	large	02B2726B	1:DEL
dAPC	CDS15	2679	large	02B2795B	1:DEL
dAPC	CDS15	2680	large	03B0111T1	1:DEL
dAPC	CDS15	2680	large	02B2726B	1:DEL
dAPC	CDS15	2680	large	02B2795B	1:DEL
dAPC	CDS15	2681	large	03B0111T1	1:DEL
dAPC	CDS15	2681	large	02B2726B	1:DEL
dAPC	CDS15	2681	large	02B2795B	1:DEL
dAPC	CDS15	2682	large	03B0111T1	1:DEL
dAPC	CDS15	2682	large	02B2726B	1:DEL
dAPC	CDS15	2682	large	02B2795B	1:DEL
dAPC	CDS15	2683	large	03B0111T1	1:DEL
dAPC	CDS15	2683	large	02B2726B	1:DEL
dAPC	CDS15	2683	large	02B2795B	1:DEL
dAPC	CDS15	2684	large	03B0111T1	1:DEL
dAPC	CDS15	2684	large	02B2726B	1:DEL
dAPC	CDS15	2684	large	02B2795B	1:DEL
dAPC	CDS15	2685	large	03B0111T1	1:DEL
dAPC	CDS15	2685	large	02B2726B	1:DEL
dAPC	CDS15	2685	large	02B2795B	1:DEL
dAPC	CDS15	2686	large	03B0111T1	1:DEL
dAPC	CDS15	2686	large	02B2726B	1:DEL
dAPC	CDS15	2686	large	02B2795B	1:DEL
dAPC	CDS15	2687	large	03B0111T1	1:DEL
dAPC	CDS15	2687	large	02B2726B	1:DEL
dAPC	CDS15	2687	large	02B2795B	1:DEL
dAPC	CDS15	2688	large	03B0111T1	1:DEL
dAPC	CDS15	2688	large	02B2726B	1:DEL
dAPC	CDS15	2688	large	02B2795B	1:DEL
dAPC	CDS15	2689	large	03B0111T1	1:DEL
dAPC	CDS15	2689	large	02B2726B	1:DEL
dAPC	CDS15	2689	large	02B2795B	1:DEL
dAPC	CDS15	2690	large	03B0111T1	1:DEL
dAPC	CDS15	2690	large	02B2726B	1:DEL
dAPC	CDS15	2690	large	02B2795B	1:DEL
dAPC	CDS15	2691	large	03B0111T1	1:DEL
dAPC	CDS15	2691	large	02B2726B	1:DEL
dAPC	CDS15	2691	large	02B2795B	1:DEL
dAPC	CDS15	2691	large	02B2726C	1:DEL
dAPC	CDS15	2692	large	03B0111T1	1:DEL
dAPC	CDS15	2692	large	02B2726B	1:DEL
dAPC	CDS15	2692	large	02B2795B	1:DEL
dAPC	CDS15	2692	large	02B2726C	1:DEL
dAPC	CDS15	2693	large	03B0111T1	1:DEL
dAPC	CDS15	2693	large	02B2726B	1:DEL
dAPC	CDS15	2693	large	02B2795B	1:DEL
dAPC	CDS15	2693	large	02B2726C	1:DEL
dAPC	CDS15	2694	large	03B0111T1	1:DEL
dAPC	CDS15	2694	large	02B2726B	1:DEL
dAPC	CDS15	2694	large	02B2795B	1:DEL
dAPC	CDS15	2694	large	02B2726C	1:DEL
dAPC	CDS15	2695	large	03B0111T1	1:DEL
dAPC	CDS15	2695	large	02B2726B	1:DEL
dAPC	CDS15	2695	large	02B2795B	1:DEL
dAPC	CDS15	2695	large	02B2726C	1:DEL
dAPC	CDS15	2696	large	03B0111T1	1:DEL
dAPC	CDS15	2696	large	02B2726B	1:DEL
dAPC	CDS15	2696	large	02B2795B	1:DEL
dAPC	CDS15	2696	large	02B2726C	1:DEL
dAPC	CDS15	2697	large	03B0111T1	1:DEL
dAPC	CDS15	2697	large	02B2726B	1:DEL
dAPC	CDS15	2697	large	02B2795B	1:DEL
dAPC	CDS15	2697	large	02B2726C	1:DEL
dAPC	CDS15	2698	large	03B0111T1	1:DEL
dAPC	CDS15	2698	large	02B2726B	1:DEL
dAPC	CDS15	2698	large	02B2795B	1:DEL
dAPC	CDS15	2698	large	02B2726C	1:DEL
dAPC	CDS15	2699	large	03B0111T1	1:DEL
dAPC	CDS15	2699	large	02B2726B	1:DEL
dAPC	CDS15	2699	large	02B2795B	1:DEL
dAPC	CDS15	2700	large	03B0111T1	1:DEL
dAPC	CDS15	2700	large	02B2726B	1:DEL
dAPC	CDS15	2700	large	02B2795B	1:DEL
dAPC	CDS15	2701	large	03B0111T1	1:DEL
dAPC	CDS15	2701	large	02B2726B	1:DEL
dAPC	CDS15	2701	large	02B2795B	1:DEL
dAPC	CDS15	2702	large	03B0111T1	1:DEL
dAPC	CDS15	2702	large	02B2726B	1:DEL
dAPC	CDS15	2702	large	02B2795B	1:DEL
dAPC	CDS15	2703	large	03B0111T1	1:DEL
dAPC	CDS15	2703	large	02B2726B	1:DEL
dAPC	CDS15	2703	large	02B2795B	1:DEL
dAPC	CDS15	2704	large	03B0111T1	1:DEL
dAPC	CDS15	2704	large	02B2726B	1:DEL
dAPC	CDS15	2704	large	02B2795B	1:DEL
dAPC	CDS15	2705	large	02B2726B	1:DEL
dAPC	CDS15	2705	large	02B2795B	1:DEL
dAPC	CDS15	2706	large	02B2726B	1:DEL
dAPC	CDS15	2706	large	02B2795B	1:DEL
dAPC	CDS15	2707	large	02B2726B	1:DEL
dAPC	CDS15	2707	large	02B2795B	1:DEL
dAPC	CDS15	2713	large	02B2795B	1:DEL
dAPC	CDS15	2714	large	02B2795B	1:DEL
dAPC	CDS15	2715	large	02B2795B	1:DEL
dAPC	CDS15	2716	large	02B2795B	1:DEL
dAPC	CDS15	2717	large	02B2795B	1:DEL
dAPC	CDS15	2718	large	02B2795B	1:DEL
dAPC	CDS15	2719	large	02B2795B	1:DEL
dAPC	CDS15	2720	large	02B2795B	1:DEL
dAPC	CDS15	2721	large	02B2795B	1:DEL
dAPC	CDS15	2722	large	02B2795B	1:DEL
dAPC	CDS15	2723	large	02B2795B	1:DEL
dAPC	CDS15	2724	large	02B2795B	1:DEL
dAPC	CDS15	2725	large	03B0111T1	1:DEL
dAPC	CDS15	2725	large	02B2795B	1:DEL
dAPC	CDS15	2725	large	02B2726B	1:DEL
dAPC	CDS15	2726	large	03B0111T1	1:DEL
dAPC	CDS15	2726	large	02B2726B	1:DEL
dAPC	CDS15	2726	large	02B2795B	1:DEL
dAPC	CDS15	2727	large	03B0111T1	1:DEL
dAPC	CDS15	2727	large	02B2726B	1:DEL
dAPC	CDS15	2727	large	02B2795B	1:DEL
dAPC	CDS15	2728	large	03B0111T1	1:DEL
dAPC	CDS15	2728	large	02B2726B	1:DEL
dAPC	CDS15	2728	large	02B2795B	1:DEL
dAPC	CDS15	2729	large	03B0111T1	1:DEL
dAPC	CDS15	2729	large	02B2726B	1:DEL
dAPC	CDS15	2729	large	02B2795B	1:DEL
dAPC	CDS15	2730	large	03B0111T1	1:DEL
dAPC	CDS15	2730	large	02B2726B	1:DEL
dAPC	CDS15	2730	large	02B2795B	1:DEL
dAPC	CDS15	2731	large	03B0111T1	1:DEL
dAPC	CDS15	2731	large	02B2726B	1:DEL
dAPC	CDS15	2731	large	02B2795B	1:DEL
dAPC	CDS15	2732	large	03B0111T1	1:DEL
dAPC	CDS15	2732	large	02B2726B	1:DEL
dAPC	CDS15	2732	large	02B2795B	1:DEL
>small
dAPC	CDS2	57	small	00B2256	1:INS
dAPC	CDS7	250	small	02B2726C	1:DEL
dAPC	CDS10	444	small	03B0111T2	1:DEL
dAPC	CDS13	571	small	01B2228B	1:INS
dAPC	CDS13	571	small	02B2726C	1:INS
dAPC	CDS13	572	small	00B2256	1:INS
dAPC	CDS13	572	small	03B0111T1	1:INS
dAPC	CDS13	572	small	02B2795A	1:INS
dAPC	CDS13	572	small	02B2795B	1:INS
dAPC	CDS13	572	small	03B0111T2	1:INS
dAPC	CDS15	740	small	03B0111T1	1:DEL
dAPC	CDS15	743	small	03B0111T1	1:DEL
dAPC	CDS15	751	small	03B0111T1	1:DEL
dAPC	CDS15	765	small	03B0111T1	1:DEL
dAPC	CDS15	766	small	03B0111T1	1:DEL
dAPC	CDS15	767	small	03B0111T1	1:DEL
dAPC	CDS15	768	small	03B0111T1	1:DEL
dAPC	CDS15	775	small	03B0111T1	1:DEL
dAPC	CDS15	776	small	03B0111T1	1:DEL
dAPC	CDS15	806	small	02B2795B	1:DEL
dAPC	CDS15	812	small	02B2795B	1:DEL
dAPC	CDS15	1023	small	03B0111T2	1:DEL
dAPC	CDS15	1653	small	02B2726B	1:INS
dAPC	CDS15	1657	small	02B2726B	1:INS
dAPC	CDS15	1852	small	02B2726B	1:INS
dAPC	CDS15	1852	small	03B0111T2	1:INS
dAPC	CDS15	1852	small	02B2726C	1:INS
dAPC	CDS15	2249	small	02B2726B	1:DEL
dAPC	CDS15	2463	small	03B0111T1	1:DEL
dAPC	CDS15	2464	small	03B0111T1	1:DEL
dAPC	CDS15	2464	small	03B0111T2	1:DEL
dAPC	CDS15	2465	small	03B0111T1	1:DEL
dAPC	CDS15	2465	small	03B0111T2	1:DEL
dAPC	CDS15	2466	small	03B0111T1	1:DEL
dAPC	CDS15	2466	small	02B2795B	1:DEL
dAPC	CDS15	2467	small	03B0111T1	1:DEL
dAPC	CDS15	2467	small	02B2795B	1:DEL
dAPC	CDS15	2468	small	03B0111T1	1:DEL
dAPC	CDS15	2468	small	02B2795B	1:DEL
dAPC	CDS15	2469	small	03B0111T1	1:DEL
dAPC	CDS15	2469	small	02B2795B	1:DEL
dAPC	CDS15	2495	small	02B2726B	1:DEL
dAPC	CDS15	2495	small	02B2726C	1:DEL
dAPC	CDS15	2707	small	03B0111T2	1:INS
dAPC	CDS15	2707	small	02B2726C	1:INS
dAPC	CDS15	2707	small	03B0111T1	1:DEL
dAPC	CDS15	2708	small	02B2726B	1:DEL
dAPC	CDS15	2708	small	02B2795B	1:DEL
dAPC	CDS15	2709	small	02B2795B	1:DEL
dAPC	CDS15	2711	small	02B2795B	1:DEL
dAPC	CDS15	2713	small	03B0111T1	1:DEL
dAPC	CDS15	2723	small	03B0111T1	1:DEL
dAPC	CDS15	2736	small	03B0111T1	1:DEL
dAPC	CDS15	2736	small	02B2726B	1:DEL
dAPC	CDS15	2742	small	02B2726B	1:DEL
dAPC	CDS15	2743	small	02B2726B	1:DEL
dAPC	CDS15	2743	small	03B0111T1	1:INS
dAPC	CDS15	2748	small	02B2726B	1:DEL
dAPC	CDS15	2796	small	02B2726C	1:INS
dAPC	CDS15	2835	small	02B2726C	1:INS
>nons
dAPC	CDS15	752	nons	03B0111T1	1:L-*
dAPC	CDS15	757	nons	03B0111T1	1:Q-*
dAPC	CDS15	759	nons	03B0111T1	1:A-*
dAPC	CDS15	2710	nons	03B0111T1	1:S-*
dAPC	CDS15	2710	nons	02B2795B	1:S-*
>miss
dAPC	CDS2	56	miss	00B2256	1:E-D
dAPC	CDS2	69	miss	00B2256	1:L-I
dAPC	CDS2	70	miss	03B0111T1	1:E-K
dAPC	CDS2	70	miss	02B2795A	1:E-K
dAPC	CDS2	70	miss	02B2726B	1:E-K
dAPC	CDS2	70	miss	02B2795B	1:E-K
dAPC	CDS2	71	miss	00B2256	1:R-C
dAPC	CDS6	225	miss	01B2228B	1:E-Y
dAPC	CDS8	294	miss	00B2256	1:S-F
dAPC	CDS9	424	miss	02B2795B	1:Q-T
dAPC	CDS9	425	miss	02B2795B	1:E-G
dAPC	CDS9	426	miss	02B2795B	1:A-R
dAPC	CDS9	428	miss	02B2795B	1:E-F
dAPC	CDS10	463	miss	02B2726B	1:R-G
dAPC	CDS13	547	miss	02B2726C	1:V-I
dAPC	CDS13	556	miss	02B2726C	1:D-H
dAPC	CDS13	559	miss	02B2726C	1:S-R
dAPC	CDS13	564	miss	00B2256	1:R-H
dAPC	CDS13	571	miss	02B2795A	1:A-V
dAPC	CDS13	573	miss	00B2256	1:W-T
dAPC	CDS13	574	miss	00B2256	1:W-T
dAPC	CDS13	574	miss	03B0111T2	1:K-N
dAPC	CDS15	736	miss	03B0111T1	1:K-N
dAPC	CDS15	737	miss	03B0111T1	1:Y-P
dAPC	CDS15	739	miss	03B0111T1	1:D-R
dAPC	CDS15	742	miss	03B0111T1	1:I-N
dAPC	CDS15	744	miss	03B0111T1	1:S-P
dAPC	CDS15	745	miss	03B0111T1	1:P-A
dAPC	CDS15	746	miss	03B0111T1	1:G-N
dAPC	CDS15	747	miss	03B0111T1	1:S-L
dAPC	CDS15	748	miss	03B0111T1	1:S-I
dAPC	CDS15	749	miss	03B0111T1	1:L-T
dAPC	CDS15	750	miss	03B0111T1	1:P-T
dAPC	CDS15	753	miss	03B0111T1	1:H-N
dAPC	CDS15	754	miss	03B0111T1	1:V-L
dAPC	CDS15	755	miss	03B0111T1	1:R-T
dAPC	CDS15	756	miss	03B0111T1	1:K-V
dAPC	CDS15	758	miss	03B0111T1	1:K-Q
dAPC	CDS15	761	miss	03B0111T1	1:E-V
dAPC	CDS15	762	miss	03B0111T1	1:A-M
dAPC	CDS15	763	miss	03B0111T1	1:E-P
dAPC	CDS15	764	miss	03B0111T1	1:L-V
dAPC	CDS15	770	miss	03B0111T1	1:S-V
dAPC	CDS15	772	miss	03B0111T1	1:T-S
dAPC	CDS15	773	miss	03B0111T1	1:F-L
dAPC	CDS15	774	miss	03B0111T1	1:D-S
dAPC	CDS15	777	miss	03B0111T1	1:D-E
dAPC	CDS15	778	miss	03B0111T1	1:N-I
dAPC	CDS15	779	miss	03B0111T1	1:L-Q
dAPC	CDS15	780	miss	03B0111T1	1:S-K
dAPC	CDS15	781	miss	03B0111T1	1:P-T
dAPC	CDS15	783	miss	03B0111T1	1:A-K
dAPC	CDS15	784	miss	03B0111T1	1:S-H
dAPC	CDS15	785	miss	03B0111T1	1:H-Y
dAPC	CDS15	785	miss	02B2726B	1:H-Q
dAPC	CDS15	796	miss	03B0111T1	1:Y-G
dAPC	CDS15	807	miss	03B0111T1	1:D-G
dAPC	CDS15	808	miss	03B0111T1	1:D-G
dAPC	CDS15	809	miss	03B0111T1	1:N-R
dAPC	CDS15	810	miss	03B0111T1	1:R-L
dAPC	CDS15	811	miss	03B0111T1	1:S-A
dAPC	CDS15	1167	miss	03B0111T1	1:N-M
dAPC	CDS15	1255	miss	02B2795B	1:N-T
dAPC	CDS15	1419	miss	03B0111T1	1:S-I
dAPC	CDS15	1421	miss	03B0111T1	1:S-R
dAPC	CDS15	1423	miss	03B0111T1	1:L-F
dAPC	CDS15	1424	miss	03B0111T1	1:P-L
dAPC	CDS15	1425	miss	03B0111T1	1:D-N
dAPC	CDS15	1426	miss	03B0111T1	1:S-G
dAPC	CDS15	1427	miss	03B0111T1	1:P-S
dAPC	CDS15	1428	miss	03B0111T1	1:G-S
dAPC	CDS15	1429	miss	03B0111T1	1:Q-K
dAPC	CDS15	1430	miss	03B0111T1	1:T-I
dAPC	CDS15	1658	miss	02B2726B	1:S-G
dAPC	CDS15	1929	miss	02B2726C	1:K-M
dAPC	CDS15	1932	miss	02B2726B	1:T-S
dAPC	CDS15	1932	miss	02B2726C	1:T-S
dAPC	CDS15	1935	miss	03B0111T1	1:Q-L
dAPC	CDS15	1936	miss	03B0111T1	1:S-T
dAPC	CDS15	2093	miss	02B2726C	1:S-A
dAPC	CDS15	2094	miss	03B0111T1	1:P-A
dAPC	CDS15	2240	miss	03B0111T1	1:S-T
dAPC	CDS15	2240	miss	02B2726B	1:S-T
dAPC	CDS15	2470	miss	02B2726C	1:R-K
dAPC	CDS15	2471	miss	02B2795B	1:P-G
dAPC	CDS15	2473	miss	02B2795B	1:S-H
dAPC	CDS15	2490	miss	02B2795B	1:D-G
dAPC	CDS15	2491	miss	02B2795B	1:M-L
dAPC	CDS15	2615	miss	02B2726B	1:I-L
dAPC	CDS15	2615	miss	03B0111T2	1:I-L
dAPC	CDS15	2615	miss	02B2726C	1:I-L
dAPC	CDS15	2620	miss	02B2726B	1:I-E
dAPC	CDS15	2621	miss	02B2726B	1:S-Y
dAPC	CDS15	2623	miss	03B0111T1	1:T-D
dAPC	CDS15	2624	miss	03B0111T1	1:N-M
dAPC	CDS15	2626	miss	03B0111T1	1:T-L
dAPC	CDS15	2628	miss	03B0111T1	1:Q-A
dAPC	CDS15	2629	miss	03B0111T1	1:T-H
dAPC	CDS15	2638	miss	03B0111T1	1:A-V
dAPC	CDS15	2642	miss	03B0111T1	1:T-A
dAPC	CDS15	2643	miss	03B0111T1	1:L-R
dAPC	CDS15	2660	miss	03B0111T1	1:R-T
dAPC	CDS15	2661	miss	03B0111T1	1:I-R
dAPC	CDS15	2662	miss	03B0111T1	1:E-R
dAPC	CDS15	2663	miss	03B0111T1	1:D-R
dAPC	CDS15	2705	miss	03B0111T1	1:S-F
dAPC	CDS15	2706	miss	03B0111T1	1:V-G
dAPC	CDS15	2709	miss	03B0111T1	1:G-A
dAPC	CDS15	2711	miss	03B0111T1	1:G-F
dAPC	CDS15	2712	miss	03B0111T1	1:P-T
dAPC	CDS15	2714	miss	03B0111T1	1:R-P
dAPC	CDS15	2715	miss	03B0111T1	1:A-V
dAPC	CDS15	2716	miss	03B0111T1	1:V-P
dAPC	CDS15	2717	miss	03B0111T1	1:G-S
dAPC	CDS15	2718	miss	03B0111T1	1:L-S
dAPC	CDS15	2720	miss	03B0111T1	1:N-A
dAPC	CDS15	2721	miss	03B0111T1	1:R-P
dAPC	CDS15	2724	miss	03B0111T1	1:S-L
dAPC	CDS15	2733	miss	03B0111T1	1:Q-R
dAPC	CDS15	2734	miss	03B0111T1	1:K-S
dAPC	CDS15	2735	miss	03B0111T1	1:G-A
dAPC	CDS15	2737	miss	03B0111T1	1:E-G
dAPC	CDS15	2741	miss	02B2726B	1:G-E
dAPC	CDS15	2742	miss	03B0111T1	1:P-Q
dAPC	CDS15	2775	miss	03B0111T1	1:G-W
dAPC	CDS15	2775	miss	03B0111T2	1:G-W
dAPC	CDS15	2775	miss	02B2726C	1:G-W
dAPC	CDS15	2778	miss	03B0111T1	1:A-V
dAPC	CDS15	2778	miss	03B0111T2	1:A-V
dAPC	CDS15	2778	miss	02B2726C	1:A-V
dAPC	CDS15	2798	miss	02B2726C	1:T-A
dAPC	CDS15	2836	miss	02B2726C	1:G-W
dAPC	CDS15	2837	miss	02B2726C	1:S-P
>sub
dAPC	CDS2	56	sub	00B2256	1:E-D
dAPC	CDS2	69	sub	00B2256	1:L-I
dAPC	CDS2	70	sub	03B0111T1	1:E-K
dAPC	CDS2	70	sub	02B2795A	1:E-K
dAPC	CDS2	70	sub	02B2726B	1:E-K
dAPC	CDS2	70	sub	02B2795B	1:E-K
dAPC	CDS2	71	sub	00B2256	1:R-C
dAPC	CDS6	225	sub	01B2228B	1:E-Y
dAPC	CDS8	294	sub	00B2256	1:S-F
dAPC	CDS9	424	sub	02B2795B	1:Q-T
dAPC	CDS9	425	sub	02B2795B	1:E-G
dAPC	CDS9	426	sub	02B2795B	1:A-R
dAPC	CDS9	428	sub	02B2795B	1:E-F
dAPC	CDS10	463	sub	02B2726B	1:R-G
dAPC	CDS13	547	sub	02B2726C	1:V-I
dAPC	CDS13	556	sub	02B2726C	1:D-H
dAPC	CDS13	559	sub	02B2726C	1:S-R
dAPC	CDS13	564	sub	00B2256	1:R-H
dAPC	CDS13	571	sub	02B2795A	1:A-V
dAPC	CDS13	573	sub	00B2256	1:W-T
dAPC	CDS13	574	sub	00B2256	1:W-T
dAPC	CDS13	574	sub	03B0111T2	1:K-N
dAPC	CDS15	736	sub	03B0111T1	1:K-N
dAPC	CDS15	737	sub	03B0111T1	1:Y-P
dAPC	CDS15	739	sub	03B0111T1	1:D-R
dAPC	CDS15	742	sub	03B0111T1	1:I-N
dAPC	CDS15	744	sub	03B0111T1	1:S-P
dAPC	CDS15	745	sub	03B0111T1	1:P-A
dAPC	CDS15	746	sub	03B0111T1	1:G-N
dAPC	CDS15	747	sub	03B0111T1	1:S-L
dAPC	CDS15	748	sub	03B0111T1	1:S-I
dAPC	CDS15	749	sub	03B0111T1	1:L-T
dAPC	CDS15	750	sub	03B0111T1	1:P-T
dAPC	CDS15	752	sub	03B0111T1	1:L-*
dAPC	CDS15	753	sub	03B0111T1	1:H-N
dAPC	CDS15	754	sub	03B0111T1	1:V-L
dAPC	CDS15	755	sub	03B0111T1	1:R-T
dAPC	CDS15	756	sub	03B0111T1	1:K-V
dAPC	CDS15	757	sub	03B0111T1	1:Q-*
dAPC	CDS15	758	sub	03B0111T1	1:K-Q
dAPC	CDS15	759	sub	03B0111T1	1:A-*
dAPC	CDS15	761	sub	03B0111T1	1:E-V
dAPC	CDS15	762	sub	03B0111T1	1:A-M
dAPC	CDS15	763	sub	03B0111T1	1:E-P
dAPC	CDS15	764	sub	03B0111T1	1:L-V
dAPC	CDS15	770	sub	03B0111T1	1:S-V
dAPC	CDS15	772	sub	03B0111T1	1:T-S
dAPC	CDS15	773	sub	03B0111T1	1:F-L
dAPC	CDS15	774	sub	03B0111T1	1:D-S
dAPC	CDS15	777	sub	03B0111T1	1:D-E
dAPC	CDS15	778	sub	03B0111T1	1:N-I
dAPC	CDS15	779	sub	03B0111T1	1:L-Q
dAPC	CDS15	780	sub	03B0111T1	1:S-K
dAPC	CDS15	781	sub	03B0111T1	1:P-T
dAPC	CDS15	783	sub	03B0111T1	1:A-K
dAPC	CDS15	784	sub	03B0111T1	1:S-H
dAPC	CDS15	785	sub	03B0111T1	1:H-Y
dAPC	CDS15	785	sub	02B2726B	1:H-Q
dAPC	CDS15	796	sub	03B0111T1	1:Y-G
dAPC	CDS15	807	sub	03B0111T1	1:D-G
dAPC	CDS15	808	sub	03B0111T1	1:D-G
dAPC	CDS15	809	sub	03B0111T1	1:N-R
dAPC	CDS15	810	sub	03B0111T1	1:R-L
dAPC	CDS15	811	sub	03B0111T1	1:S-A
dAPC	CDS15	1167	sub	03B0111T1	1:N-M
dAPC	CDS15	1255	sub	02B2795B	1:N-T
dAPC	CDS15	1419	sub	03B0111T1	1:S-I
dAPC	CDS15	1421	sub	03B0111T1	1:S-R
dAPC	CDS15	1423	sub	03B0111T1	1:L-F
dAPC	CDS15	1424	sub	03B0111T1	1:P-L
dAPC	CDS15	1425	sub	03B0111T1	1:D-N
dAPC	CDS15	1426	sub	03B0111T1	1:S-G
dAPC	CDS15	1427	sub	03B0111T1	1:P-S
dAPC	CDS15	1428	sub	03B0111T1	1:G-S
dAPC	CDS15	1429	sub	03B0111T1	1:Q-K
dAPC	CDS15	1430	sub	03B0111T1	1:T-I
dAPC	CDS15	1658	sub	02B2726B	1:S-G
dAPC	CDS15	1929	sub	02B2726C	1:K-M
dAPC	CDS15	1932	sub	02B2726B	1:T-S
dAPC	CDS15	1932	sub	02B2726C	1:T-S
dAPC	CDS15	1935	sub	03B0111T1	1:Q-L
dAPC	CDS15	1936	sub	03B0111T1	1:S-T
dAPC	CDS15	2093	sub	02B2726C	1:S-A
dAPC	CDS15	2094	sub	03B0111T1	1:P-A
dAPC	CDS15	2240	sub	03B0111T1	1:S-T
dAPC	CDS15	2240	sub	02B2726B	1:S-T
dAPC	CDS15	2470	sub	02B2726C	1:R-K
dAPC	CDS15	2471	sub	02B2795B	1:P-G
dAPC	CDS15	2473	sub	02B2795B	1:S-H
dAPC	CDS15	2490	sub	02B2795B	1:D-G
dAPC	CDS15	2491	sub	02B2795B	1:M-L
dAPC	CDS15	2615	sub	02B2726B	1:I-L
dAPC	CDS15	2615	sub	03B0111T2	1:I-L
dAPC	CDS15	2615	sub	02B2726C	1:I-L
dAPC	CDS15	2620	sub	02B2726B	1:I-E
dAPC	CDS15	2621	sub	02B2726B	1:S-Y
dAPC	CDS15	2623	sub	03B0111T1	1:T-D
dAPC	CDS15	2624	sub	03B0111T1	1:N-M
dAPC	CDS15	2626	sub	03B0111T1	1:T-L
dAPC	CDS15	2628	sub	03B0111T1	1:Q-A
dAPC	CDS15	2629	sub	03B0111T1	1:T-H
dAPC	CDS15	2638	sub	03B0111T1	1:A-V
dAPC	CDS15	2642	sub	03B0111T1	1:T-A
dAPC	CDS15	2643	sub	03B0111T1	1:L-R
dAPC	CDS15	2660	sub	03B0111T1	1:R-T
dAPC	CDS15	2661	sub	03B0111T1	1:I-R
dAPC	CDS15	2662	sub	03B0111T1	1:E-R
dAPC	CDS15	2663	sub	03B0111T1	1:D-R
dAPC	CDS15	2705	sub	03B0111T1	1:S-F
dAPC	CDS15	2706	sub	03B0111T1	1:V-G
dAPC	CDS15	2709	sub	03B0111T1	1:G-A
dAPC	CDS15	2710	sub	03B0111T1	1:S-*
dAPC	CDS15	2710	sub	02B2795B	1:S-*
dAPC	CDS15	2711	sub	03B0111T1	1:G-F
dAPC	CDS15	2712	sub	03B0111T1	1:P-T
dAPC	CDS15	2714	sub	03B0111T1	1:R-P
dAPC	CDS15	2715	sub	03B0111T1	1:A-V
dAPC	CDS15	2716	sub	03B0111T1	1:V-P
dAPC	CDS15	2717	sub	03B0111T1	1:G-S
dAPC	CDS15	2718	sub	03B0111T1	1:L-S
dAPC	CDS15	2720	sub	03B0111T1	1:N-A
dAPC	CDS15	2721	sub	03B0111T1	1:R-P
dAPC	CDS15	2724	sub	03B0111T1	1:S-L
dAPC	CDS15	2733	sub	03B0111T1	1:Q-R
dAPC	CDS15	2734	sub	03B0111T1	1:K-S
dAPC	CDS15	2735	sub	03B0111T1	1:G-A
dAPC	CDS15	2737	sub	03B0111T1	1:E-G
dAPC	CDS15	2741	sub	02B2726B	1:G-E
dAPC	CDS15	2742	sub	03B0111T1	1:P-Q
dAPC	CDS15	2775	sub	03B0111T1	1:G-W
dAPC	CDS15	2775	sub	03B0111T2	1:G-W
dAPC	CDS15	2775	sub	02B2726C	1:G-W
dAPC	CDS15	2778	sub	03B0111T1	1:A-V
dAPC	CDS15	2778	sub	03B0111T2	1:A-V
dAPC	CDS15	2778	sub	02B2726C	1:A-V
dAPC	CDS15	2798	sub	02B2726C	1:T-A
dAPC	CDS15	2836	sub	02B2726C	1:G-W
dAPC	CDS15	2837	sub	02B2726C	1:S-P
>mut
dAPC	CDS2	56	mut	00B2256	1:E-D
dAPC	CDS2	57	mut	00B2256	1:INS
dAPC	CDS2	69	mut	00B2256	1:L-I
dAPC	CDS2	70	mut	03B0111T1	1:E-K
dAPC	CDS2	70	mut	02B2795A	1:E-K
dAPC	CDS2	70	mut	02B2726B	1:E-K
dAPC	CDS2	70	mut	02B2795B	1:E-K
dAPC	CDS2	71	mut	00B2256	1:R-C
dAPC	CDS6	225	mut	01B2228B	1:E-Y
dAPC	CDS7	250	mut	02B2726C	1:DEL
dAPC	CDS8	294	mut	00B2256	1:S-F
dAPC	CDS9	424	mut	02B2795B	1:Q-T
dAPC	CDS9	425	mut	02B2795B	1:E-G
dAPC	CDS9	426	mut	02B2795B	1:A-R
dAPC	CDS9	428	mut	02B2795B	1:E-F
dAPC	CDS10	444	mut	03B0111T2	1:DEL
dAPC	CDS10	463	mut	02B2726B	1:R-G
dAPC	CDS13	547	mut	02B2726C	1:V-I
dAPC	CDS13	556	mut	02B2726C	1:D-H
dAPC	CDS13	559	mut	02B2726C	1:S-R
dAPC	CDS13	564	mut	00B2256	1:R-H
dAPC	CDS13	571	mut	02B2795A	1:A-V
dAPC	CDS13	571	mut	01B2228B	1:INS
dAPC	CDS13	571	mut	02B2726C	1:INS
dAPC	CDS13	572	mut	00B2256	1:INS
dAPC	CDS13	572	mut	03B0111T1	1:INS
dAPC	CDS13	572	mut	02B2795A	1:INS
dAPC	CDS13	572	mut	02B2795B	1:INS
dAPC	CDS13	572	mut	03B0111T2	1:INS
dAPC	CDS13	573	mut	00B2256	1:W-T
dAPC	CDS13	574	mut	00B2256	1:W-T
dAPC	CDS13	574	mut	03B0111T2	1:K-N
dAPC	CDS14	634	mut	02B2795A	1:EQ
dAPC	CDS15	736	mut	03B0111T1	1:K-N
dAPC	CDS15	737	mut	03B0111T1	1:Y-P
dAPC	CDS15	739	mut	03B0111T1	1:D-R
dAPC	CDS15	740	mut	03B0111T1	1:DEL
dAPC	CDS15	741	mut	03B0111T1	1:EQ
dAPC	CDS15	742	mut	03B0111T1	1:I-N
dAPC	CDS15	743	mut	03B0111T1	1:DEL
dAPC	CDS15	744	mut	03B0111T1	1:S-P
dAPC	CDS15	745	mut	03B0111T1	1:P-A
dAPC	CDS15	746	mut	03B0111T1	1:G-N
dAPC	CDS15	747	mut	03B0111T1	1:S-L
dAPC	CDS15	748	mut	03B0111T1	1:S-I
dAPC	CDS15	749	mut	03B0111T1	1:L-T
dAPC	CDS15	750	mut	03B0111T1	1:P-T
dAPC	CDS15	751	mut	03B0111T1	1:DEL
dAPC	CDS15	752	mut	03B0111T1	1:L-*
dAPC	CDS15	753	mut	03B0111T1	1:H-N
dAPC	CDS15	754	mut	03B0111T1	1:V-L
dAPC	CDS15	755	mut	03B0111T1	1:R-T
dAPC	CDS15	756	mut	03B0111T1	1:K-V
dAPC	CDS15	757	mut	03B0111T1	1:Q-*
dAPC	CDS15	758	mut	03B0111T1	1:K-Q
dAPC	CDS15	759	mut	03B0111T1	1:A-*
dAPC	CDS15	760	mut	03B0111T1	1:EQ
dAPC	CDS15	761	mut	03B0111T1	1:E-V
dAPC	CDS15	762	mut	03B0111T1	1:A-M
dAPC	CDS15	763	mut	03B0111T1	1:E-P
dAPC	CDS15	764	mut	03B0111T1	1:L-V
dAPC	CDS15	765	mut	03B0111T1	1:DEL
dAPC	CDS15	766	mut	03B0111T1	1:DEL
dAPC	CDS15	767	mut	03B0111T1	1:DEL
dAPC	CDS15	768	mut	03B0111T1	1:DEL
dAPC	CDS15	769	mut	03B0111T1	1:EQ
dAPC	CDS15	770	mut	03B0111T1	1:S-V
dAPC	CDS15	772	mut	03B0111T1	1:T-S
dAPC	CDS15	773	mut	03B0111T1	1:F-L
dAPC	CDS15	774	mut	03B0111T1	1:D-S
dAPC	CDS15	775	mut	03B0111T1	1:DEL
dAPC	CDS15	776	mut	03B0111T1	1:DEL
dAPC	CDS15	777	mut	03B0111T1	1:D-E
dAPC	CDS15	778	mut	03B0111T1	1:N-I
dAPC	CDS15	779	mut	03B0111T1	1:L-Q
dAPC	CDS15	780	mut	03B0111T1	1:S-K
dAPC	CDS15	781	mut	03B0111T1	1:P-T
dAPC	CDS15	783	mut	03B0111T1	1:A-K
dAPC	CDS15	784	mut	03B0111T1	1:S-H
dAPC	CDS15	785	mut	03B0111T1	1:H-Y
dAPC	CDS15	785	mut	02B2726B	1:H-Q
dAPC	CDS15	785	mut	02B2795B	1:DEL
dAPC	CDS15	785	mut	02B2726C	1:DEL
dAPC	CDS15	786	mut	03B0111T1	1:DEL
dAPC	CDS15	786	mut	02B2795B	1:DEL
dAPC	CDS15	786	mut	02B2726C	1:DEL
dAPC	CDS15	787	mut	03B0111T1	1:DEL
dAPC	CDS15	787	mut	02B2795B	1:DEL
dAPC	CDS15	787	mut	02B2726C	1:DEL
dAPC	CDS15	788	mut	03B0111T1	1:DEL
dAPC	CDS15	788	mut	02B2795B	1:DEL
dAPC	CDS15	788	mut	02B2726C	1:DEL
dAPC	CDS15	789	mut	03B0111T1	1:DEL
dAPC	CDS15	789	mut	02B2795B	1:DEL
dAPC	CDS15	789	mut	02B2726C	1:DEL
dAPC	CDS15	790	mut	03B0111T1	1:DEL
dAPC	CDS15	790	mut	02B2795B	1:DEL
dAPC	CDS15	790	mut	02B2726C	1:DEL
dAPC	CDS15	791	mut	03B0111T1	1:DEL
dAPC	CDS15	791	mut	02B2795B	1:DEL
dAPC	CDS15	791	mut	02B2726C	1:DEL
dAPC	CDS15	792	mut	03B0111T1	1:DEL
dAPC	CDS15	792	mut	02B2795B	1:DEL
dAPC	CDS15	792	mut	02B2726C	1:DEL
dAPC	CDS15	793	mut	03B0111T1	1:DEL
dAPC	CDS15	793	mut	02B2795B	1:DEL
dAPC	CDS15	793	mut	02B2726C	1:DEL
dAPC	CDS15	794	mut	03B0111T1	1:DEL
dAPC	CDS15	794	mut	02B2795B	1:DEL
dAPC	CDS15	794	mut	02B2726C	1:DEL
dAPC	CDS15	795	mut	03B0111T1	1:DEL
dAPC	CDS15	795	mut	02B2726C	1:DEL
dAPC	CDS15	796	mut	03B0111T1	1:Y-G
dAPC	CDS15	796	mut	02B2795B	1:DEL
dAPC	CDS15	796	mut	02B2726C	1:DEL
dAPC	CDS15	797	mut	03B0111T1	1:DEL
dAPC	CDS15	797	mut	02B2795B	1:DEL
dAPC	CDS15	797	mut	02B2726C	1:DEL
dAPC	CDS15	798	mut	03B0111T1	1:DEL
dAPC	CDS15	798	mut	02B2795B	1:DEL
dAPC	CDS15	798	mut	02B2726C	1:DEL
dAPC	CDS15	799	mut	03B0111T1	1:DEL
dAPC	CDS15	799	mut	02B2795B	1:DEL
dAPC	CDS15	799	mut	02B2726C	1:DEL
dAPC	CDS15	800	mut	03B0111T1	1:DEL
dAPC	CDS15	800	mut	02B2795B	1:DEL
dAPC	CDS15	800	mut	02B2726C	1:DEL
dAPC	CDS15	801	mut	03B0111T1	1:DEL
dAPC	CDS15	801	mut	02B2795B	1:DEL
dAPC	CDS15	801	mut	02B2726C	1:DEL
dAPC	CDS15	802	mut	03B0111T1	1:DEL
dAPC	CDS15	802	mut	02B2795B	1:DEL
dAPC	CDS15	802	mut	02B2726C	1:DEL
dAPC	CDS15	803	mut	03B0111T1	1:DEL
dAPC	CDS15	803	mut	02B2795B	1:DEL
dAPC	CDS15	803	mut	02B2726C	1:DEL
dAPC	CDS15	804	mut	03B0111T1	1:DEL
dAPC	CDS15	804	mut	02B2726C	1:DEL
dAPC	CDS15	805	mut	03B0111T1	1:DEL
dAPC	CDS15	805	mut	02B2726C	1:DEL
dAPC	CDS15	806	mut	02B2795B	1:DEL
dAPC	CDS15	806	mut	02B2726C	1:DEL
dAPC	CDS15	807	mut	02B2726C	1:DEL
dAPC	CDS15	807	mut	03B0111T1	1:D-G
dAPC	CDS15	808	mut	02B2726C	1:DEL
dAPC	CDS15	808	mut	03B0111T1	1:D-G
dAPC	CDS15	809	mut	03B0111T1	1:N-R
dAPC	CDS15	810	mut	03B0111T1	1:R-L
dAPC	CDS15	811	mut	03B0111T1	1:S-A
dAPC	CDS15	812	mut	02B2795B	1:DEL
dAPC	CDS15	1003	mut	03B0111T2	1:DEL
dAPC	CDS15	1004	mut	03B0111T2	1:DEL
dAPC	CDS15	1004	mut	02B2795B	1:EQ
dAPC	CDS15	1005	mut	03B0111T2	1:DEL
dAPC	CDS15	1006	mut	03B0111T2	1:DEL
dAPC	CDS15	1007	mut	03B0111T2	1:DEL
dAPC	CDS15	1008	mut	03B0111T2	1:DEL
dAPC	CDS15	1009	mut	03B0111T2	1:DEL
dAPC	CDS15	1010	mut	03B0111T2	1:DEL
dAPC	CDS15	1011	mut	03B0111T2	1:DEL
dAPC	CDS15	1012	mut	03B0111T2	1:DEL
dAPC	CDS15	1013	mut	03B0111T2	1:DEL
dAPC	CDS15	1014	mut	03B0111T2	1:DEL
dAPC	CDS15	1015	mut	03B0111T2	1:DEL
dAPC	CDS15	1016	mut	03B0111T2	1:DEL
dAPC	CDS15	1017	mut	03B0111T2	1:DEL
dAPC	CDS15	1018	mut	03B0111T2	1:DEL
dAPC	CDS15	1019	mut	03B0111T2	1:DEL
dAPC	CDS15	1020	mut	03B0111T2	1:DEL
dAPC	CDS15	1021	mut	03B0111T2	1:DEL
dAPC	CDS15	1023	mut	03B0111T2	1:DEL
dAPC	CDS15	1077	mut	02B2795B	1:DEL
dAPC	CDS15	1078	mut	02B2795B	1:DEL
dAPC	CDS15	1079	mut	02B2795B	1:DEL
dAPC	CDS15	1080	mut	02B2795B	1:DEL
dAPC	CDS15	1081	mut	02B2795B	1:DEL
dAPC	CDS15	1082	mut	02B2795B	1:DEL
dAPC	CDS15	1083	mut	02B2795B	1:DEL
dAPC	CDS15	1084	mut	02B2795B	1:DEL
dAPC	CDS15	1085	mut	02B2795B	1:DEL
dAPC	CDS15	1086	mut	02B2795B	1:DEL
dAPC	CDS15	1087	mut	02B2795B	1:DEL
dAPC	CDS15	1088	mut	02B2795B	1:DEL
dAPC	CDS15	1089	mut	02B2795B	1:DEL
dAPC	CDS15	1090	mut	02B2795B	1:DEL
dAPC	CDS15	1091	mut	02B2795B	1:DEL
dAPC	CDS15	1092	mut	02B2795B	1:DEL
dAPC	CDS15	1093	mut	02B2795B	1:DEL
dAPC	CDS15	1094	mut	02B2795B	1:DEL
dAPC	CDS15	1095	mut	02B2795B	1:DEL
dAPC	CDS15	1096	mut	02B2795B	1:DEL
dAPC	CDS15	1097	mut	02B2795B	1:DEL
dAPC	CDS15	1098	mut	02B2795B	1:DEL
dAPC	CDS15	1099	mut	02B2795B	1:DEL
dAPC	CDS15	1100	mut	02B2795B	1:DEL
dAPC	CDS15	1101	mut	02B2795B	1:DEL
dAPC	CDS15	1102	mut	02B2795B	1:DEL
dAPC	CDS15	1103	mut	02B2795B	1:DEL
dAPC	CDS15	1104	mut	02B2795B	1:DEL
dAPC	CDS15	1105	mut	02B2795B	1:DEL
dAPC	CDS15	1106	mut	02B2795B	1:DEL
dAPC	CDS15	1107	mut	02B2795B	1:DEL
dAPC	CDS15	1108	mut	02B2795B	1:DEL
dAPC	CDS15	1109	mut	02B2795B	1:DEL
dAPC	CDS15	1110	mut	02B2795B	1:DEL
dAPC	CDS15	1111	mut	02B2795B	1:DEL
dAPC	CDS15	1112	mut	02B2795B	1:DEL
dAPC	CDS15	1113	mut	02B2795B	1:DEL
dAPC	CDS15	1114	mut	02B2795B	1:DEL
dAPC	CDS15	1115	mut	02B2795B	1:DEL
dAPC	CDS15	1116	mut	02B2795B	1:DEL
dAPC	CDS15	1117	mut	02B2795B	1:DEL
dAPC	CDS15	1118	mut	02B2795B	1:DEL
dAPC	CDS15	1119	mut	02B2795B	1:DEL
dAPC	CDS15	1120	mut	02B2795B	1:DEL
dAPC	CDS15	1121	mut	02B2795B	1:DEL
dAPC	CDS15	1122	mut	02B2795B	1:DEL
dAPC	CDS15	1123	mut	02B2795B	1:DEL
dAPC	CDS15	1124	mut	02B2795B	1:DEL
dAPC	CDS15	1125	mut	02B2795B	1:DEL
dAPC	CDS15	1126	mut	02B2795B	1:DEL
dAPC	CDS15	1127	mut	02B2795B	1:DEL
dAPC	CDS15	1128	mut	02B2795B	1:DEL
dAPC	CDS15	1129	mut	02B2795B	1:DEL
dAPC	CDS15	1130	mut	02B2795B	1:DEL
dAPC	CDS15	1131	mut	02B2795B	1:DEL
dAPC	CDS15	1132	mut	02B2795B	1:DEL
dAPC	CDS15	1133	mut	02B2795B	1:DEL
dAPC	CDS15	1134	mut	02B2795B	1:DEL
dAPC	CDS15	1135	mut	02B2795B	1:DEL
dAPC	CDS15	1136	mut	02B2795B	1:DEL
dAPC	CDS15	1137	mut	02B2795B	1:DEL
dAPC	CDS15	1138	mut	02B2795B	1:DEL
dAPC	CDS15	1139	mut	02B2795B	1:DEL
dAPC	CDS15	1140	mut	02B2795B	1:DEL
dAPC	CDS15	1141	mut	02B2795B	1:DEL
dAPC	CDS15	1142	mut	02B2795B	1:DEL
dAPC	CDS15	1143	mut	02B2795B	1:DEL
dAPC	CDS15	1144	mut	02B2795B	1:DEL
dAPC	CDS15	1145	mut	02B2795B	1:DEL
dAPC	CDS15	1146	mut	02B2795B	1:DEL
dAPC	CDS15	1147	mut	02B2795B	1:DEL
dAPC	CDS15	1148	mut	02B2795B	1:DEL
dAPC	CDS15	1148	mut	02B2726B	1:DEL
dAPC	CDS15	1149	mut	02B2726B	1:DEL
dAPC	CDS15	1149	mut	02B2795B	1:DEL
dAPC	CDS15	1150	mut	02B2726B	1:DEL
dAPC	CDS15	1150	mut	02B2795B	1:DEL
dAPC	CDS15	1150	mut	03B0111T1	1:DEL
dAPC	CDS15	1151	mut	03B0111T1	1:DEL
dAPC	CDS15	1151	mut	02B2726B	1:DEL
dAPC	CDS15	1151	mut	02B2795B	1:DEL
dAPC	CDS15	1152	mut	03B0111T1	1:DEL
dAPC	CDS15	1152	mut	02B2726B	1:DEL
dAPC	CDS15	1152	mut	02B2795B	1:DEL
dAPC	CDS15	1153	mut	03B0111T1	1:DEL
dAPC	CDS15	1153	mut	02B2726B	1:DEL
dAPC	CDS15	1153	mut	02B2795B	1:DEL
dAPC	CDS15	1154	mut	03B0111T1	1:DEL
dAPC	CDS15	1154	mut	02B2726B	1:DEL
dAPC	CDS15	1154	mut	02B2795B	1:DEL
dAPC	CDS15	1155	mut	03B0111T1	1:DEL
dAPC	CDS15	1155	mut	02B2726B	1:DEL
dAPC	CDS15	1155	mut	02B2795B	1:DEL
dAPC	CDS15	1156	mut	03B0111T1	1:DEL
dAPC	CDS15	1156	mut	02B2726B	1:DEL
dAPC	CDS15	1156	mut	02B2795B	1:DEL
dAPC	CDS15	1157	mut	03B0111T1	1:DEL
dAPC	CDS15	1157	mut	02B2726B	1:DEL
dAPC	CDS15	1157	mut	02B2795B	1:DEL
dAPC	CDS15	1158	mut	03B0111T1	1:DEL
dAPC	CDS15	1158	mut	02B2726B	1:DEL
dAPC	CDS15	1158	mut	02B2795B	1:DEL
dAPC	CDS15	1159	mut	03B0111T1	1:DEL
dAPC	CDS15	1159	mut	02B2726B	1:DEL
dAPC	CDS15	1159	mut	02B2795B	1:DEL
dAPC	CDS15	1160	mut	03B0111T1	1:DEL
dAPC	CDS15	1160	mut	02B2726B	1:DEL
dAPC	CDS15	1160	mut	02B2795B	1:DEL
dAPC	CDS15	1161	mut	03B0111T1	1:DEL
dAPC	CDS15	1161	mut	02B2726B	1:DEL
dAPC	CDS15	1161	mut	02B2795B	1:DEL
dAPC	CDS15	1162	mut	03B0111T1	1:DEL
dAPC	CDS15	1162	mut	02B2726B	1:DEL
dAPC	CDS15	1162	mut	02B2795B	1:DEL
dAPC	CDS15	1163	mut	03B0111T1	1:DEL
dAPC	CDS15	1163	mut	02B2726B	1:DEL
dAPC	CDS15	1163	mut	02B2795B	1:DEL
dAPC	CDS15	1164	mut	03B0111T1	1:DEL
dAPC	CDS15	1164	mut	02B2726B	1:DEL
dAPC	CDS15	1164	mut	02B2795B	1:DEL
dAPC	CDS15	1165	mut	03B0111T1	1:DEL
dAPC	CDS15	1165	mut	02B2726B	1:DEL
dAPC	CDS15	1165	mut	02B2795B	1:DEL
dAPC	CDS15	1166	mut	03B0111T1	1:DEL
dAPC	CDS15	1166	mut	02B2726B	1:DEL
dAPC	CDS15	1166	mut	02B2795B	1:DEL
dAPC	CDS15	1167	mut	02B2795B	1:DEL
dAPC	CDS15	1167	mut	03B0111T1	1:N-M
dAPC	CDS15	1168	mut	03B0111T1	1:DEL
dAPC	CDS15	1168	mut	02B2726B	1:DEL
dAPC	CDS15	1168	mut	02B2795B	1:DEL
dAPC	CDS15	1169	mut	03B0111T1	1:DEL
dAPC	CDS15	1169	mut	02B2726B	1:DEL
dAPC	CDS15	1169	mut	02B2795B	1:DEL
dAPC	CDS15	1170	mut	03B0111T1	1:DEL
dAPC	CDS15	1170	mut	02B2726B	1:DEL
dAPC	CDS15	1170	mut	02B2795B	1:DEL
dAPC	CDS15	1171	mut	03B0111T1	1:DEL
dAPC	CDS15	1171	mut	02B2726B	1:DEL
dAPC	CDS15	1171	mut	02B2795B	1:DEL
dAPC	CDS15	1172	mut	03B0111T1	1:DEL
dAPC	CDS15	1172	mut	02B2726B	1:DEL
dAPC	CDS15	1172	mut	02B2795B	1:DEL
dAPC	CDS15	1173	mut	03B0111T1	1:DEL
dAPC	CDS15	1173	mut	02B2726B	1:DEL
dAPC	CDS15	1173	mut	02B2795B	1:DEL
dAPC	CDS15	1174	mut	03B0111T1	1:DEL
dAPC	CDS15	1174	mut	02B2726B	1:DEL
dAPC	CDS15	1174	mut	02B2795B	1:DEL
dAPC	CDS15	1175	mut	03B0111T1	1:DEL
dAPC	CDS15	1175	mut	02B2726B	1:DEL
dAPC	CDS15	1175	mut	02B2795B	1:DEL
dAPC	CDS15	1176	mut	03B0111T1	1:DEL
dAPC	CDS15	1176	mut	02B2726B	1:DEL
dAPC	CDS15	1176	mut	02B2795B	1:DEL
dAPC	CDS15	1177	mut	03B0111T1	1:DEL
dAPC	CDS15	1177	mut	02B2726B	1:DEL
dAPC	CDS15	1177	mut	02B2795B	1:DEL
dAPC	CDS15	1178	mut	03B0111T1	1:DEL
dAPC	CDS15	1178	mut	02B2726B	1:DEL
dAPC	CDS15	1178	mut	02B2795B	1:DEL
dAPC	CDS15	1179	mut	03B0111T1	1:DEL
dAPC	CDS15	1179	mut	02B2726B	1:DEL
dAPC	CDS15	1179	mut	02B2795B	1:DEL
dAPC	CDS15	1180	mut	03B0111T1	1:DEL
dAPC	CDS15	1180	mut	02B2726B	1:DEL
dAPC	CDS15	1180	mut	02B2795B	1:DEL
dAPC	CDS15	1181	mut	03B0111T1	1:DEL
dAPC	CDS15	1181	mut	02B2726B	1:DEL
dAPC	CDS15	1181	mut	02B2795B	1:DEL
dAPC	CDS15	1182	mut	03B0111T1	1:DEL
dAPC	CDS15	1182	mut	02B2726B	1:DEL
dAPC	CDS15	1182	mut	02B2795B	1:DEL
dAPC	CDS15	1183	mut	03B0111T1	1:DEL
dAPC	CDS15	1183	mut	02B2726B	1:DEL
dAPC	CDS15	1183	mut	02B2795B	1:DEL
dAPC	CDS15	1184	mut	03B0111T1	1:DEL
dAPC	CDS15	1184	mut	02B2726B	1:DEL
dAPC	CDS15	1184	mut	02B2795B	1:DEL
dAPC	CDS15	1185	mut	02B2795B	1:DEL
dAPC	CDS15	1186	mut	02B2795B	1:DEL
dAPC	CDS15	1187	mut	02B2795B	1:DEL
dAPC	CDS15	1188	mut	02B2795B	1:DEL
dAPC	CDS15	1189	mut	02B2795B	1:DEL
dAPC	CDS15	1190	mut	02B2795B	1:DEL
dAPC	CDS15	1191	mut	02B2795B	1:DEL
dAPC	CDS15	1192	mut	02B2795B	1:DEL
dAPC	CDS15	1193	mut	02B2795B	1:DEL
dAPC	CDS15	1194	mut	02B2795B	1:DEL
dAPC	CDS15	1195	mut	02B2795B	1:DEL
dAPC	CDS15	1196	mut	02B2795B	1:DEL
dAPC	CDS15	1197	mut	02B2795B	1:DEL
dAPC	CDS15	1198	mut	02B2795B	1:DEL
dAPC	CDS15	1199	mut	02B2795B	1:DEL
dAPC	CDS15	1200	mut	02B2795B	1:DEL
dAPC	CDS15	1201	mut	02B2795B	1:DEL
dAPC	CDS15	1202	mut	02B2795B	1:DEL
dAPC	CDS15	1203	mut	02B2795B	1:DEL
dAPC	CDS15	1204	mut	02B2795B	1:DEL
dAPC	CDS15	1205	mut	02B2795B	1:DEL
dAPC	CDS15	1206	mut	02B2795B	1:DEL
dAPC	CDS15	1207	mut	02B2795B	1:DEL
dAPC	CDS15	1208	mut	02B2795B	1:DEL
dAPC	CDS15	1209	mut	02B2795B	1:DEL
dAPC	CDS15	1210	mut	02B2795B	1:DEL
dAPC	CDS15	1211	mut	02B2795B	1:DEL
dAPC	CDS15	1212	mut	02B2795B	1:DEL
dAPC	CDS15	1213	mut	02B2795B	1:DEL
dAPC	CDS15	1214	mut	02B2795B	1:DEL
dAPC	CDS15	1215	mut	02B2795B	1:DEL
dAPC	CDS15	1216	mut	02B2795B	1:DEL
dAPC	CDS15	1217	mut	02B2795B	1:DEL
dAPC	CDS15	1218	mut	02B2795B	1:DEL
dAPC	CDS15	1219	mut	02B2795B	1:DEL
dAPC	CDS15	1220	mut	02B2795B	1:DEL
dAPC	CDS15	1221	mut	02B2795B	1:DEL
dAPC	CDS15	1222	mut	02B2795B	1:DEL
dAPC	CDS15	1223	mut	02B2795B	1:DEL
dAPC	CDS15	1224	mut	02B2795B	1:DEL
dAPC	CDS15	1225	mut	02B2795B	1:DEL
dAPC	CDS15	1226	mut	02B2795B	1:DEL
dAPC	CDS15	1227	mut	02B2795B	1:DEL
dAPC	CDS15	1228	mut	02B2795B	1:DEL
dAPC	CDS15	1229	mut	02B2795B	1:DEL
dAPC	CDS15	1230	mut	02B2795B	1:DEL
dAPC	CDS15	1231	mut	02B2795B	1:DEL
dAPC	CDS15	1232	mut	02B2795B	1:DEL
dAPC	CDS15	1233	mut	02B2795B	1:DEL
dAPC	CDS15	1234	mut	02B2795B	1:DEL
dAPC	CDS15	1235	mut	02B2795B	1:DEL
dAPC	CDS15	1236	mut	02B2795B	1:DEL
dAPC	CDS15	1237	mut	02B2795B	1:DEL
dAPC	CDS15	1238	mut	02B2795B	1:DEL
dAPC	CDS15	1239	mut	02B2795B	1:DEL
dAPC	CDS15	1240	mut	02B2795B	1:DEL
dAPC	CDS15	1241	mut	02B2795B	1:DEL
dAPC	CDS15	1242	mut	02B2795B	1:DEL
dAPC	CDS15	1243	mut	02B2795B	1:DEL
dAPC	CDS15	1244	mut	02B2795B	1:DEL
dAPC	CDS15	1245	mut	02B2795B	1:DEL
dAPC	CDS15	1246	mut	02B2795B	1:DEL
dAPC	CDS15	1247	mut	02B2795B	1:DEL
dAPC	CDS15	1248	mut	02B2795B	1:DEL
dAPC	CDS15	1249	mut	02B2795B	1:DEL
dAPC	CDS15	1250	mut	02B2795B	1:DEL
dAPC	CDS15	1251	mut	02B2795B	1:DEL
dAPC	CDS15	1252	mut	02B2795B	1:DEL
dAPC	CDS15	1253	mut	02B2795B	1:DEL
dAPC	CDS15	1255	mut	02B2795B	1:N-T
dAPC	CDS15	1419	mut	03B0111T1	1:S-I
dAPC	CDS15	1420	mut	03B0111T1	1:EQ
dAPC	CDS15	1421	mut	03B0111T1	1:S-R
dAPC	CDS15	1423	mut	03B0111T1	1:L-F
dAPC	CDS15	1424	mut	03B0111T1	1:P-L
dAPC	CDS15	1425	mut	03B0111T1	1:D-N
dAPC	CDS15	1426	mut	03B0111T1	1:S-G
dAPC	CDS15	1427	mut	03B0111T1	1:P-S
dAPC	CDS15	1428	mut	03B0111T1	1:G-S
dAPC	CDS15	1429	mut	03B0111T1	1:Q-K
dAPC	CDS15	1430	mut	03B0111T1	1:T-I
dAPC	CDS15	1653	mut	02B2726B	1:INS
dAPC	CDS15	1657	mut	02B2726B	1:EQ
dAPC	CDS15	1658	mut	02B2726B	1:S-G
dAPC	CDS15	1775	mut	02B2726B	1:EQ
dAPC	CDS15	1775	mut	02B2795B	1:EQ
dAPC	CDS15	1852	mut	02B2726B	1:INS
dAPC	CDS15	1852	mut	03B0111T2	1:INS
dAPC	CDS15	1852	mut	02B2726C	1:INS
dAPC	CDS15	1928	mut	02B2726C	1:EQ
dAPC	CDS15	1929	mut	02B2726C	1:K-M
dAPC	CDS15	1931	mut	02B2726B	1:EQ
dAPC	CDS15	1931	mut	02B2726C	1:EQ
dAPC	CDS15	1932	mut	02B2726B	1:T-S
dAPC	CDS15	1932	mut	02B2726C	1:T-S
dAPC	CDS15	1935	mut	03B0111T1	1:Q-L
dAPC	CDS15	1936	mut	03B0111T1	1:S-T
dAPC	CDS15	2093	mut	02B2726C	1:S-A
dAPC	CDS15	2094	mut	03B0111T1	1:P-A
dAPC	CDS15	2240	mut	03B0111T1	1:S-T
dAPC	CDS15	2240	mut	02B2726B	1:S-T
dAPC	CDS15	2241	mut	02B2726B	1:DEL
dAPC	CDS15	2242	mut	02B2726B	1:DEL
dAPC	CDS15	2243	mut	02B2726B	1:DEL
dAPC	CDS15	2244	mut	02B2726B	1:DEL
dAPC	CDS15	2245	mut	02B2726B	1:DEL
dAPC	CDS15	2246	mut	02B2726B	1:DEL
dAPC	CDS15	2247	mut	02B2726B	1:DEL
dAPC	CDS15	2248	mut	02B2726B	1:DEL
dAPC	CDS15	2249	mut	02B2726B	1:DEL
dAPC	CDS15	2456	mut	02B2726B	1:DEL
dAPC	CDS15	2457	mut	02B2726B	1:DEL
dAPC	CDS15	2458	mut	02B2726B	1:DEL
dAPC	CDS15	2459	mut	02B2726B	1:DEL
dAPC	CDS15	2460	mut	02B2726B	1:DEL
dAPC	CDS15	2461	mut	02B2726B	1:DEL
dAPC	CDS15	2462	mut	02B2726B	1:DEL
dAPC	CDS15	2462	mut	02B2726C	1:DEL
dAPC	CDS15	2463	mut	02B2726B	1:DEL
dAPC	CDS15	2463	mut	02B2726C	1:DEL
dAPC	CDS15	2463	mut	03B0111T1	1:DEL
dAPC	CDS15	2464	mut	03B0111T1	1:DEL
dAPC	CDS15	2464	mut	02B2726B	1:DEL
dAPC	CDS15	2464	mut	03B0111T2	1:DEL
dAPC	CDS15	2464	mut	02B2726C	1:DEL
dAPC	CDS15	2465	mut	03B0111T1	1:DEL
dAPC	CDS15	2465	mut	02B2726B	1:DEL
dAPC	CDS15	2465	mut	03B0111T2	1:DEL
dAPC	CDS15	2465	mut	02B2726C	1:DEL
dAPC	CDS15	2466	mut	03B0111T1	1:DEL
dAPC	CDS15	2466	mut	02B2726B	1:DEL
dAPC	CDS15	2466	mut	03B0111T2	1:DEL
dAPC	CDS15	2466	mut	02B2726C	1:DEL
dAPC	CDS15	2466	mut	02B2795B	1:DEL
dAPC	CDS15	2467	mut	03B0111T1	1:DEL
dAPC	CDS15	2467	mut	02B2726B	1:DEL
dAPC	CDS15	2467	mut	02B2795B	1:DEL
dAPC	CDS15	2467	mut	03B0111T2	1:DEL
dAPC	CDS15	2467	mut	02B2726C	1:DEL
dAPC	CDS15	2468	mut	03B0111T1	1:DEL
dAPC	CDS15	2468	mut	02B2726B	1:DEL
dAPC	CDS15	2468	mut	02B2795B	1:DEL
dAPC	CDS15	2468	mut	03B0111T2	1:DEL
dAPC	CDS15	2468	mut	02B2726C	1:DEL
dAPC	CDS15	2469	mut	03B0111T1	1:DEL
dAPC	CDS15	2469	mut	02B2726B	1:DEL
dAPC	CDS15	2469	mut	02B2795B	1:DEL
dAPC	CDS15	2469	mut	03B0111T2	1:DEL
dAPC	CDS15	2469	mut	02B2726C	1:DEL
dAPC	CDS15	2470	mut	02B2726C	1:R-K
dAPC	CDS15	2470	mut	03B0111T1	1:DEL
dAPC	CDS15	2470	mut	02B2726B	1:DEL
dAPC	CDS15	2470	mut	03B0111T2	1:DEL
dAPC	CDS15	2471	mut	03B0111T1	1:DEL
dAPC	CDS15	2471	mut	02B2726B	1:DEL
dAPC	CDS15	2471	mut	02B2795B	1:P-G
dAPC	CDS15	2471	mut	03B0111T2	1:DEL
dAPC	CDS15	2471	mut	02B2726C	1:DEL
dAPC	CDS15	2472	mut	03B0111T1	1:DEL
dAPC	CDS15	2472	mut	02B2726B	1:DEL
dAPC	CDS15	2472	mut	03B0111T2	1:DEL
dAPC	CDS15	2472	mut	02B2726C	1:DEL
dAPC	CDS15	2473	mut	03B0111T1	1:DEL
dAPC	CDS15	2473	mut	02B2726B	1:DEL
dAPC	CDS15	2473	mut	02B2795B	1:S-H
dAPC	CDS15	2473	mut	03B0111T2	1:DEL
dAPC	CDS15	2473	mut	02B2726C	1:DEL
dAPC	CDS15	2474	mut	03B0111T1	1:DEL
dAPC	CDS15	2474	mut	02B2726B	1:DEL
dAPC	CDS15	2474	mut	03B0111T2	1:DEL
dAPC	CDS15	2474	mut	02B2726C	1:DEL
dAPC	CDS15	2475	mut	03B0111T1	1:DEL
dAPC	CDS15	2475	mut	02B2726B	1:DEL
dAPC	CDS15	2475	mut	03B0111T2	1:DEL
dAPC	CDS15	2475	mut	02B2726C	1:DEL
dAPC	CDS15	2476	mut	03B0111T1	1:DEL
dAPC	CDS15	2476	mut	02B2726B	1:DEL
dAPC	CDS15	2476	mut	03B0111T2	1:DEL
dAPC	CDS15	2476	mut	02B2726C	1:DEL
dAPC	CDS15	2477	mut	03B0111T1	1:DEL
dAPC	CDS15	2477	mut	02B2726B	1:DEL
dAPC	CDS15	2477	mut	03B0111T2	1:DEL
dAPC	CDS15	2477	mut	02B2726C	1:DEL
dAPC	CDS15	2478	mut	03B0111T1	1:DEL
dAPC	CDS15	2478	mut	02B2726B	1:DEL
dAPC	CDS15	2478	mut	03B0111T2	1:DEL
dAPC	CDS15	2478	mut	02B2726C	1:DEL
dAPC	CDS15	2479	mut	03B0111T1	1:DEL
dAPC	CDS15	2479	mut	02B2726B	1:DEL
dAPC	CDS15	2479	mut	03B0111T2	1:DEL
dAPC	CDS15	2479	mut	02B2726C	1:DEL
dAPC	CDS15	2480	mut	03B0111T1	1:DEL
dAPC	CDS15	2480	mut	02B2726B	1:DEL
dAPC	CDS15	2480	mut	03B0111T2	1:DEL
dAPC	CDS15	2480	mut	02B2726C	1:DEL
dAPC	CDS15	2481	mut	03B0111T1	1:DEL
dAPC	CDS15	2481	mut	02B2726B	1:DEL
dAPC	CDS15	2481	mut	02B2795B	1:DEL
dAPC	CDS15	2481	mut	03B0111T2	1:DEL
dAPC	CDS15	2481	mut	02B2726C	1:DEL
dAPC	CDS15	2482	mut	03B0111T1	1:DEL
dAPC	CDS15	2482	mut	02B2726B	1:DEL
dAPC	CDS15	2482	mut	02B2795B	1:DEL
dAPC	CDS15	2482	mut	03B0111T2	1:DEL
dAPC	CDS15	2482	mut	02B2726C	1:DEL
dAPC	CDS15	2483	mut	03B0111T1	1:DEL
dAPC	CDS15	2483	mut	02B2726B	1:DEL
dAPC	CDS15	2483	mut	02B2795B	1:DEL
dAPC	CDS15	2483	mut	03B0111T2	1:DEL
dAPC	CDS15	2483	mut	02B2726C	1:DEL
dAPC	CDS15	2484	mut	03B0111T1	1:DEL
dAPC	CDS15	2484	mut	02B2726B	1:DEL
dAPC	CDS15	2484	mut	02B2795B	1:DEL
dAPC	CDS15	2484	mut	03B0111T2	1:DEL
dAPC	CDS15	2484	mut	02B2726C	1:DEL
dAPC	CDS15	2485	mut	03B0111T1	1:DEL
dAPC	CDS15	2485	mut	02B2726B	1:DEL
dAPC	CDS15	2485	mut	02B2795B	1:DEL
dAPC	CDS15	2485	mut	03B0111T2	1:DEL
dAPC	CDS15	2485	mut	02B2726C	1:DEL
dAPC	CDS15	2486	mut	03B0111T1	1:DEL
dAPC	CDS15	2486	mut	02B2726B	1:DEL
dAPC	CDS15	2486	mut	02B2795B	1:DEL
dAPC	CDS15	2486	mut	03B0111T2	1:DEL
dAPC	CDS15	2486	mut	02B2726C	1:DEL
dAPC	CDS15	2487	mut	03B0111T1	1:DEL
dAPC	CDS15	2487	mut	02B2726B	1:DEL
dAPC	CDS15	2487	mut	02B2795B	1:DEL
dAPC	CDS15	2487	mut	03B0111T2	1:DEL
dAPC	CDS15	2487	mut	02B2726C	1:DEL
dAPC	CDS15	2488	mut	03B0111T1	1:DEL
dAPC	CDS15	2488	mut	02B2726B	1:DEL
dAPC	CDS15	2488	mut	02B2795B	1:DEL
dAPC	CDS15	2488	mut	03B0111T2	1:DEL
dAPC	CDS15	2488	mut	02B2726C	1:DEL
dAPC	CDS15	2489	mut	03B0111T1	1:DEL
dAPC	CDS15	2489	mut	02B2726B	1:DEL
dAPC	CDS15	2489	mut	03B0111T2	1:DEL
dAPC	CDS15	2489	mut	02B2726C	1:DEL
dAPC	CDS15	2489	mut	02B2795B	1:EQ
dAPC	CDS15	2490	mut	03B0111T1	1:DEL
dAPC	CDS15	2490	mut	02B2726B	1:DEL
dAPC	CDS15	2490	mut	03B0111T2	1:DEL
dAPC	CDS15	2490	mut	02B2726C	1:DEL
dAPC	CDS15	2490	mut	02B2795B	1:D-G
dAPC	CDS15	2491	mut	03B0111T1	1:DEL
dAPC	CDS15	2491	mut	02B2726B	1:DEL
dAPC	CDS15	2491	mut	02B2795B	1:M-L
dAPC	CDS15	2491	mut	03B0111T2	1:DEL
dAPC	CDS15	2491	mut	02B2726C	1:DEL
dAPC	CDS15	2495	mut	02B2726B	1:DEL
dAPC	CDS15	2495	mut	02B2726C	1:DEL
dAPC	CDS15	2614	mut	02B2795B	1:DEL
dAPC	CDS15	2615	mut	02B2726B	1:I-L
dAPC	CDS15	2615	mut	02B2795B	1:DEL
dAPC	CDS15	2615	mut	03B0111T2	1:I-L
dAPC	CDS15	2615	mut	02B2726C	1:I-L
dAPC	CDS15	2616	mut	02B2795B	1:DEL
dAPC	CDS15	2617	mut	02B2795B	1:DEL
dAPC	CDS15	2618	mut	02B2795B	1:DEL
dAPC	CDS15	2619	mut	02B2795B	1:DEL
dAPC	CDS15	2620	mut	02B2726B	1:I-E
dAPC	CDS15	2620	mut	02B2795B	1:DEL
dAPC	CDS15	2621	mut	02B2795B	1:DEL
dAPC	CDS15	2621	mut	02B2726B	1:S-Y
dAPC	CDS15	2622	mut	02B2726B	1:DEL
dAPC	CDS15	2622	mut	02B2795B	1:DEL
dAPC	CDS15	2622	mut	03B0111T1	1:EQ
dAPC	CDS15	2623	mut	03B0111T1	1:T-D
dAPC	CDS15	2623	mut	02B2726B	1:DEL
dAPC	CDS15	2623	mut	02B2795B	1:DEL
dAPC	CDS15	2624	mut	02B2726B	1:DEL
dAPC	CDS15	2624	mut	02B2795B	1:DEL
dAPC	CDS15	2624	mut	03B0111T1	1:N-M
dAPC	CDS15	2625	mut	03B0111T1	1:EQ
dAPC	CDS15	2625	mut	02B2726B	1:DEL
dAPC	CDS15	2625	mut	02B2795B	1:DEL
dAPC	CDS15	2626	mut	03B0111T1	1:T-L
dAPC	CDS15	2626	mut	02B2726B	1:DEL
dAPC	CDS15	2626	mut	02B2795B	1:DEL
dAPC	CDS15	2627	mut	02B2726B	1:DEL
dAPC	CDS15	2627	mut	02B2795B	1:DEL
dAPC	CDS15	2627	mut	03B0111T1	1:EQ
dAPC	CDS15	2628	mut	03B0111T1	1:Q-A
dAPC	CDS15	2628	mut	02B2726B	1:DEL
dAPC	CDS15	2628	mut	02B2795B	1:DEL
dAPC	CDS15	2629	mut	03B0111T1	1:T-H
dAPC	CDS15	2629	mut	02B2726B	1:DEL
dAPC	CDS15	2629	mut	02B2795B	1:DEL
dAPC	CDS15	2630	mut	02B2726B	1:DEL
dAPC	CDS15	2630	mut	02B2795B	1:DEL
dAPC	CDS15	2631	mut	02B2726B	1:DEL
dAPC	CDS15	2631	mut	02B2795B	1:DEL
dAPC	CDS15	2632	mut	02B2726B	1:DEL
dAPC	CDS15	2632	mut	02B2795B	1:DEL
dAPC	CDS15	2633	mut	02B2726B	1:DEL
dAPC	CDS15	2633	mut	02B2795B	1:DEL
dAPC	CDS15	2634	mut	02B2726B	1:DEL
dAPC	CDS15	2634	mut	02B2795B	1:DEL
dAPC	CDS15	2635	mut	02B2726B	1:DEL
dAPC	CDS15	2635	mut	02B2795B	1:DEL
dAPC	CDS15	2636	mut	02B2726B	1:DEL
dAPC	CDS15	2636	mut	02B2795B	1:DEL
dAPC	CDS15	2637	mut	02B2726B	1:DEL
dAPC	CDS15	2637	mut	02B2795B	1:DEL
dAPC	CDS15	2638	mut	02B2726B	1:DEL
dAPC	CDS15	2638	mut	02B2795B	1:DEL
dAPC	CDS15	2638	mut	03B0111T1	1:A-V
dAPC	CDS15	2639	mut	02B2726B	1:DEL
dAPC	CDS15	2639	mut	02B2795B	1:DEL
dAPC	CDS15	2639	mut	03B0111T1	1:EQ
dAPC	CDS15	2640	mut	02B2726B	1:DEL
dAPC	CDS15	2640	mut	02B2795B	1:DEL
dAPC	CDS15	2641	mut	02B2726B	1:DEL
dAPC	CDS15	2641	mut	02B2795B	1:DEL
dAPC	CDS15	2642	mut	03B0111T1	1:T-A
dAPC	CDS15	2642	mut	02B2726B	1:DEL
dAPC	CDS15	2642	mut	02B2795B	1:DEL
dAPC	CDS15	2643	mut	02B2726B	1:DEL
dAPC	CDS15	2643	mut	02B2795B	1:DEL
dAPC	CDS15	2643	mut	03B0111T1	1:L-R
dAPC	CDS15	2644	mut	03B0111T1	1:DEL
dAPC	CDS15	2644	mut	02B2726B	1:DEL
dAPC	CDS15	2644	mut	02B2795B	1:DEL
dAPC	CDS15	2645	mut	03B0111T1	1:DEL
dAPC	CDS15	2645	mut	02B2726B	1:DEL
dAPC	CDS15	2645	mut	02B2795B	1:DEL
dAPC	CDS15	2646	mut	03B0111T1	1:DEL
dAPC	CDS15	2646	mut	02B2726B	1:DEL
dAPC	CDS15	2646	mut	02B2795B	1:DEL
dAPC	CDS15	2647	mut	03B0111T1	1:DEL
dAPC	CDS15	2647	mut	02B2726B	1:DEL
dAPC	CDS15	2647	mut	02B2795B	1:DEL
dAPC	CDS15	2648	mut	03B0111T1	1:DEL
dAPC	CDS15	2648	mut	02B2726B	1:DEL
dAPC	CDS15	2648	mut	02B2795B	1:DEL
dAPC	CDS15	2649	mut	03B0111T1	1:DEL
dAPC	CDS15	2649	mut	02B2726B	1:DEL
dAPC	CDS15	2649	mut	02B2795B	1:DEL
dAPC	CDS15	2650	mut	03B0111T1	1:DEL
dAPC	CDS15	2650	mut	02B2726B	1:DEL
dAPC	CDS15	2650	mut	02B2795B	1:DEL
dAPC	CDS15	2651	mut	03B0111T1	1:DEL
dAPC	CDS15	2651	mut	02B2726B	1:DEL
dAPC	CDS15	2651	mut	02B2795B	1:DEL
dAPC	CDS15	2652	mut	03B0111T1	1:DEL
dAPC	CDS15	2652	mut	02B2726B	1:DEL
dAPC	CDS15	2652	mut	02B2795B	1:DEL
dAPC	CDS15	2653	mut	03B0111T1	1:DEL
dAPC	CDS15	2653	mut	02B2726B	1:DEL
dAPC	CDS15	2653	mut	02B2795B	1:DEL
dAPC	CDS15	2654	mut	03B0111T1	1:DEL
dAPC	CDS15	2654	mut	02B2726B	1:DEL
dAPC	CDS15	2654	mut	02B2795B	1:DEL
dAPC	CDS15	2655	mut	03B0111T1	1:DEL
dAPC	CDS15	2655	mut	02B2726B	1:DEL
dAPC	CDS15	2655	mut	02B2795B	1:DEL
dAPC	CDS15	2656	mut	03B0111T1	1:DEL
dAPC	CDS15	2656	mut	02B2726B	1:DEL
dAPC	CDS15	2656	mut	02B2795B	1:DEL
dAPC	CDS15	2657	mut	03B0111T1	1:DEL
dAPC	CDS15	2657	mut	02B2726B	1:DEL
dAPC	CDS15	2657	mut	02B2795B	1:DEL
dAPC	CDS15	2658	mut	03B0111T1	1:DEL
dAPC	CDS15	2658	mut	02B2726B	1:DEL
dAPC	CDS15	2658	mut	02B2795B	1:DEL
dAPC	CDS15	2659	mut	03B0111T1	1:DEL
dAPC	CDS15	2659	mut	02B2726B	1:DEL
dAPC	CDS15	2659	mut	02B2795B	1:DEL
dAPC	CDS15	2660	mut	02B2726B	1:DEL
dAPC	CDS15	2660	mut	02B2795B	1:DEL
dAPC	CDS15	2660	mut	03B0111T1	1:R-T
dAPC	CDS15	2661	mut	02B2726B	1:DEL
dAPC	CDS15	2661	mut	02B2795B	1:DEL
dAPC	CDS15	2661	mut	03B0111T1	1:I-R
dAPC	CDS15	2662	mut	03B0111T1	1:E-R
dAPC	CDS15	2662	mut	02B2726B	1:DEL
dAPC	CDS15	2662	mut	02B2795B	1:DEL
dAPC	CDS15	2663	mut	03B0111T1	1:D-R
dAPC	CDS15	2663	mut	02B2726B	1:DEL
dAPC	CDS15	2663	mut	02B2795B	1:DEL
dAPC	CDS15	2664	mut	02B2726B	1:DEL
dAPC	CDS15	2664	mut	02B2795B	1:DEL
dAPC	CDS15	2665	mut	02B2726B	1:DEL
dAPC	CDS15	2665	mut	02B2795B	1:DEL
dAPC	CDS15	2665	mut	03B0111T1	1:DEL
dAPC	CDS15	2666	mut	03B0111T1	1:DEL
dAPC	CDS15	2666	mut	02B2726B	1:DEL
dAPC	CDS15	2666	mut	02B2795B	1:DEL
dAPC	CDS15	2667	mut	03B0111T1	1:DEL
dAPC	CDS15	2667	mut	02B2726B	1:DEL
dAPC	CDS15	2667	mut	02B2795B	1:DEL
dAPC	CDS15	2668	mut	03B0111T1	1:DEL
dAPC	CDS15	2668	mut	02B2726B	1:DEL
dAPC	CDS15	2668	mut	02B2795B	1:DEL
dAPC	CDS15	2669	mut	03B0111T1	1:DEL
dAPC	CDS15	2669	mut	02B2726B	1:DEL
dAPC	CDS15	2669	mut	02B2795B	1:DEL
dAPC	CDS15	2670	mut	03B0111T1	1:DEL
dAPC	CDS15	2670	mut	02B2726B	1:DEL
dAPC	CDS15	2670	mut	02B2795B	1:DEL
dAPC	CDS15	2671	mut	03B0111T1	1:DEL
dAPC	CDS15	2671	mut	02B2726B	1:DEL
dAPC	CDS15	2671	mut	02B2795B	1:DEL
dAPC	CDS15	2672	mut	03B0111T1	1:DEL
dAPC	CDS15	2672	mut	02B2726B	1:DEL
dAPC	CDS15	2672	mut	02B2795B	1:DEL
dAPC	CDS15	2673	mut	03B0111T1	1:DEL
dAPC	CDS15	2673	mut	02B2726B	1:DEL
dAPC	CDS15	2673	mut	02B2795B	1:DEL
dAPC	CDS15	2674	mut	03B0111T1	1:DEL
dAPC	CDS15	2674	mut	02B2726B	1:DEL
dAPC	CDS15	2674	mut	02B2795B	1:DEL
dAPC	CDS15	2675	mut	03B0111T1	1:DEL
dAPC	CDS15	2675	mut	02B2726B	1:DEL
dAPC	CDS15	2675	mut	02B2795B	1:DEL
dAPC	CDS15	2676	mut	03B0111T1	1:DEL
dAPC	CDS15	2676	mut	02B2726B	1:DEL
dAPC	CDS15	2676	mut	02B2795B	1:DEL
dAPC	CDS15	2677	mut	03B0111T1	1:DEL
dAPC	CDS15	2677	mut	02B2726B	1:DEL
dAPC	CDS15	2677	mut	02B2795B	1:DEL
dAPC	CDS15	2678	mut	03B0111T1	1:DEL
dAPC	CDS15	2678	mut	02B2726B	1:DEL
dAPC	CDS15	2678	mut	02B2795B	1:DEL
dAPC	CDS15	2679	mut	03B0111T1	1:DEL
dAPC	CDS15	2679	mut	02B2726B	1:DEL
dAPC	CDS15	2679	mut	02B2795B	1:DEL
dAPC	CDS15	2680	mut	03B0111T1	1:DEL
dAPC	CDS15	2680	mut	02B2726B	1:DEL
dAPC	CDS15	2680	mut	02B2795B	1:DEL
dAPC	CDS15	2681	mut	03B0111T1	1:DEL
dAPC	CDS15	2681	mut	02B2726B	1:DEL
dAPC	CDS15	2681	mut	02B2795B	1:DEL
dAPC	CDS15	2682	mut	03B0111T1	1:DEL
dAPC	CDS15	2682	mut	02B2726B	1:DEL
dAPC	CDS15	2682	mut	02B2795B	1:DEL
dAPC	CDS15	2683	mut	03B0111T1	1:DEL
dAPC	CDS15	2683	mut	02B2726B	1:DEL
dAPC	CDS15	2683	mut	02B2795B	1:DEL
dAPC	CDS15	2684	mut	03B0111T1	1:DEL
dAPC	CDS15	2684	mut	02B2726B	1:DEL
dAPC	CDS15	2684	mut	02B2795B	1:DEL
dAPC	CDS15	2685	mut	03B0111T1	1:DEL
dAPC	CDS15	2685	mut	02B2726B	1:DEL
dAPC	CDS15	2685	mut	02B2795B	1:DEL
dAPC	CDS15	2686	mut	03B0111T1	1:DEL
dAPC	CDS15	2686	mut	02B2726B	1:DEL
dAPC	CDS15	2686	mut	02B2795B	1:DEL
dAPC	CDS15	2687	mut	03B0111T1	1:DEL
dAPC	CDS15	2687	mut	02B2726B	1:DEL
dAPC	CDS15	2687	mut	02B2795B	1:DEL
dAPC	CDS15	2688	mut	03B0111T1	1:DEL
dAPC	CDS15	2688	mut	02B2726B	1:DEL
dAPC	CDS15	2688	mut	02B2795B	1:DEL
dAPC	CDS15	2689	mut	03B0111T1	1:DEL
dAPC	CDS15	2689	mut	02B2726B	1:DEL
dAPC	CDS15	2689	mut	02B2795B	1:DEL
dAPC	CDS15	2690	mut	03B0111T1	1:DEL
dAPC	CDS15	2690	mut	02B2726B	1:DEL
dAPC	CDS15	2690	mut	02B2795B	1:DEL
dAPC	CDS15	2691	mut	03B0111T1	1:DEL
dAPC	CDS15	2691	mut	02B2726B	1:DEL
dAPC	CDS15	2691	mut	02B2795B	1:DEL
dAPC	CDS15	2691	mut	02B2726C	1:DEL
dAPC	CDS15	2692	mut	03B0111T1	1:DEL
dAPC	CDS15	2692	mut	02B2726B	1:DEL
dAPC	CDS15	2692	mut	02B2795B	1:DEL
dAPC	CDS15	2692	mut	02B2726C	1:DEL
dAPC	CDS15	2693	mut	03B0111T1	1:DEL
dAPC	CDS15	2693	mut	02B2726B	1:DEL
dAPC	CDS15	2693	mut	02B2795B	1:DEL
dAPC	CDS15	2693	mut	02B2726C	1:DEL
dAPC	CDS15	2694	mut	03B0111T1	1:DEL
[truncated: 127 more rows]
