# Supplementary material for: Frequent Alteration of the Tumor Suppressor Gene APC in Sporadic Canine Colorectal Tumors
Source: PLoS One. 2012 Dec 10;7(12):e50813. doi: 10.1371/journal.pone.0050813 (PMC3519478; doi:10.1371/journal.pone.0050813)
Supplement: File S3 — Detailed information for each mutated codon of APC and the other 10 canine genes in the adenomas listed in Table S1, including large deletions, small indels, nonsense mutations, missense mutations, and base substitutions. (TGZ) [file pone.0050813.s003.gz › dogadenomas/dMCC.allcodon6.gene.mut]

>STAT
S-L	3
E-D	3
S-R	2
R-P	1
E-K	1
R-Q	1
P-Q	1
R-H	5
A-G	2
C-N	2
Q-H	3
A-D	1
L-S	3
A-T	1
L-V	1
N-G	1
T-I	7
K-*	1
S-I	1
S-N	1
S-P	1
>large
dMCC	CDS16	751	large	02B2726B	1:DEL
dMCC	CDS16	752	large	02B2726B	1:DEL
dMCC	CDS16	753	large	02B2726B	1:DEL
dMCC	CDS16	754	large	02B2726B	1:DEL
dMCC	CDS16	755	large	02B2726B	1:DEL
dMCC	CDS16	756	large	02B2726B	1:DEL
dMCC	CDS16	757	large	02B2726B	1:DEL
dMCC	CDS16	758	large	02B2726B	1:DEL
dMCC	CDS16	759	large	02B2726B	1:DEL
dMCC	CDS16	767	large	02B2726C	1:DEL
dMCC	CDS16	768	large	02B2726C	1:DEL
dMCC	CDS16	769	large	02B2726C	1:DEL
dMCC	CDS16	770	large	02B2726C	1:DEL
dMCC	CDS18	853	large	02B2726B	1:DEL
dMCC	CDS18	854	large	02B2726B	1:DEL
>small
dMCC	CDS14	582	small	00B2256	1:DEL
dMCC	CDS14	582	small	03B0111T1	1:DEL
dMCC	CDS14	582	small	02B2795A	1:DEL
dMCC	CDS14	582	small	02B2726B	1:DEL
dMCC	CDS14	582	small	02B2726C	1:DEL
dMCC	CDS14	625	small	02B2726B	1:INS
dMCC	CDS16	731	small	02B2726B	1:DEL
dMCC	CDS16	771	small	02B2726C	1:DEL
dMCC	CDS16	772	small	02B2726C	1:DEL
dMCC	CDS16	773	small	02B2726C	1:DEL
>nons
dMCC	CDS8	353	nons	01B2228B	1:K-*
>miss
dMCC	CDS1	1	miss	00B2256	1:R-H
dMCC	CDS1	1	miss	02B2795A	1:R-H
dMCC	CDS1	1	miss	02B2726B	1:R-H
dMCC	CDS1	1	miss	02B2795B	1:R-H
dMCC	CDS1	1	miss	02B2726C	1:R-H
dMCC	CDS2	65	miss	02B2795A	1:L-S
dMCC	CDS2	65	miss	02B2726B	1:L-S
dMCC	CDS3	107	miss	03B0111T1	1:L-S
dMCC	CDS4	125	miss	00B2256	1:T-I
dMCC	CDS4	125	miss	03B0111T1	1:T-I
dMCC	CDS4	125	miss	02B2795A	1:T-I
dMCC	CDS4	125	miss	02B2726B	1:T-I
dMCC	CDS4	125	miss	02B2795B	1:T-I
dMCC	CDS4	125	miss	03B0111T2	1:T-I
dMCC	CDS4	125	miss	02B2726C	1:T-I
dMCC	CDS7	252	miss	01B2228B	1:N-G
dMCC	CDS7	273	miss	01B2228B	1:S-I
dMCC	CDS8	336	miss	01B2228B	1:E-D
dMCC	CDS12	525	miss	02B2795A	1:S-N
dMCC	CDS13	573	miss	00B2256	1:A-T
dMCC	CDS16	728	miss	00B2256	1:Q-H
dMCC	CDS16	728	miss	01B2228B	1:Q-H
dMCC	CDS16	728	miss	02B2726C	1:Q-H
dMCC	CDS16	732	miss	02B2795B	1:L-V
dMCC	CDS16	762	miss	02B2726C	1:S-P
dMCC	CDS16	763	miss	02B2726C	1:E-K
dMCC	CDS17	789	miss	03B0111T1	1:E-D
dMCC	CDS17	789	miss	02B2795B	1:E-D
dMCC	CDS17	790	miss	03B0111T1	1:C-N
dMCC	CDS17	790	miss	02B2795B	1:C-N
dMCC	CDS17	791	miss	03B0111T1	1:A-D
dMCC	CDS17	796	miss	00B2256	1:P-Q
dMCC	CDS17	797	miss	00B2256	1:A-G
dMCC	CDS17	797	miss	03B0111T1	1:A-G
dMCC	CDS17	810	miss	03B0111T1	1:S-R
dMCC	CDS17	810	miss	02B2795B	1:S-R
dMCC	CDS17	821	miss	00B2256	1:R-Q
dMCC	CDS17	822	miss	00B2256	1:R-P
dMCC	CDS18	851	miss	02B2726B	1:S-L
dMCC	CDS18	851	miss	02B2795B	1:S-L
dMCC	CDS18	851	miss	02B2726C	1:S-L
>sub
dMCC	CDS1	1	sub	00B2256	1:R-H
dMCC	CDS1	1	sub	02B2795A	1:R-H
dMCC	CDS1	1	sub	02B2726B	1:R-H
dMCC	CDS1	1	sub	02B2795B	1:R-H
dMCC	CDS1	1	sub	02B2726C	1:R-H
dMCC	CDS2	65	sub	02B2795A	1:L-S
dMCC	CDS2	65	sub	02B2726B	1:L-S
dMCC	CDS3	107	sub	03B0111T1	1:L-S
dMCC	CDS4	125	sub	00B2256	1:T-I
dMCC	CDS4	125	sub	03B0111T1	1:T-I
dMCC	CDS4	125	sub	02B2795A	1:T-I
dMCC	CDS4	125	sub	02B2726B	1:T-I
dMCC	CDS4	125	sub	02B2795B	1:T-I
dMCC	CDS4	125	sub	03B0111T2	1:T-I
dMCC	CDS4	125	sub	02B2726C	1:T-I
dMCC	CDS7	252	sub	01B2228B	1:N-G
dMCC	CDS7	273	sub	01B2228B	1:S-I
dMCC	CDS8	336	sub	01B2228B	1:E-D
dMCC	CDS8	353	sub	01B2228B	1:K-*
dMCC	CDS12	525	sub	02B2795A	1:S-N
dMCC	CDS13	573	sub	00B2256	1:A-T
dMCC	CDS16	728	sub	00B2256	1:Q-H
dMCC	CDS16	728	sub	01B2228B	1:Q-H
dMCC	CDS16	728	sub	02B2726C	1:Q-H
dMCC	CDS16	732	sub	02B2795B	1:L-V
dMCC	CDS16	762	sub	02B2726C	1:S-P
dMCC	CDS16	763	sub	02B2726C	1:E-K
dMCC	CDS17	789	sub	03B0111T1	1:E-D
dMCC	CDS17	789	sub	02B2795B	1:E-D
dMCC	CDS17	790	sub	03B0111T1	1:C-N
dMCC	CDS17	790	sub	02B2795B	1:C-N
dMCC	CDS17	791	sub	03B0111T1	1:A-D
dMCC	CDS17	796	sub	00B2256	1:P-Q
dMCC	CDS17	797	sub	00B2256	1:A-G
dMCC	CDS17	797	sub	03B0111T1	1:A-G
dMCC	CDS17	810	sub	03B0111T1	1:S-R
dMCC	CDS17	810	sub	02B2795B	1:S-R
dMCC	CDS17	821	sub	00B2256	1:R-Q
dMCC	CDS17	822	sub	00B2256	1:R-P
dMCC	CDS18	851	sub	02B2726B	1:S-L
dMCC	CDS18	851	sub	02B2795B	1:S-L
dMCC	CDS18	851	sub	02B2726C	1:S-L
>mut
dMCC	CDS1	1	mut	00B2256	1:R-H
dMCC	CDS1	1	mut	02B2795A	1:R-H
dMCC	CDS1	1	mut	02B2726B	1:R-H
dMCC	CDS1	1	mut	02B2795B	1:R-H
dMCC	CDS1	1	mut	02B2726C	1:R-H
dMCC	CDS2	65	mut	02B2795A	1:L-S
dMCC	CDS2	65	mut	02B2726B	1:L-S
dMCC	CDS3	96	mut	03B0111T1	1:EQ
dMCC	CDS3	107	mut	03B0111T1	1:L-S
dMCC	CDS4	125	mut	00B2256	1:T-I
dMCC	CDS4	125	mut	03B0111T1	1:T-I
dMCC	CDS4	125	mut	02B2795A	1:T-I
dMCC	CDS4	125	mut	02B2726B	1:T-I
dMCC	CDS4	125	mut	02B2795B	1:T-I
dMCC	CDS4	125	mut	03B0111T2	1:T-I
dMCC	CDS4	125	mut	02B2726C	1:T-I
dMCC	CDS6	218	mut	03B0111T1	1:EQ
dMCC	CDS6	218	mut	03B0111T2	1:EQ
dMCC	CDS6	241	mut	02B2726C	1:EQ
dMCC	CDS7	251	mut	01B2228B	1:EQ
dMCC	CDS7	252	mut	01B2228B	1:N-G
dMCC	CDS7	273	mut	01B2228B	1:S-I
dMCC	CDS7	283	mut	03B0111T2	1:EQ
dMCC	CDS8	336	mut	01B2228B	1:E-D
dMCC	CDS8	353	mut	01B2228B	1:K-*
dMCC	CDS10	439	mut	02B2726B	1:EQ
dMCC	CDS10	439	mut	02B2726C	1:EQ
dMCC	CDS10	440	mut	02B2726B	1:EQ
dMCC	CDS10	440	mut	02B2726C	1:EQ
dMCC	CDS12	525	mut	02B2795A	1:S-N
dMCC	CDS12	527	mut	02B2795A	1:EQ
dMCC	CDS13	573	mut	00B2256	1:A-T
dMCC	CDS14	582	mut	00B2256	1:DEL
dMCC	CDS14	582	mut	03B0111T1	1:DEL
dMCC	CDS14	582	mut	02B2795A	1:DEL
dMCC	CDS14	582	mut	02B2726B	1:DEL
dMCC	CDS14	582	mut	02B2726C	1:DEL
dMCC	CDS14	601	mut	03B0111T2	1:EQ
dMCC	CDS14	625	mut	02B2726B	1:INS
dMCC	CDS16	728	mut	00B2256	1:Q-H
dMCC	CDS16	728	mut	01B2228B	1:Q-H
dMCC	CDS16	728	mut	02B2726C	1:Q-H
dMCC	CDS16	731	mut	02B2726B	1:DEL
dMCC	CDS16	732	mut	02B2795B	1:L-V
dMCC	CDS16	742	mut	00B2256	1:EQ
dMCC	CDS16	742	mut	02B2795B	1:EQ
dMCC	CDS16	745	mut	00B2256	1:EQ
dMCC	CDS16	745	mut	01B2228B	1:EQ
dMCC	CDS16	751	mut	02B2726B	1:DEL
dMCC	CDS16	752	mut	02B2726B	1:DEL
dMCC	CDS16	753	mut	02B2726B	1:DEL
dMCC	CDS16	754	mut	02B2726B	1:DEL
dMCC	CDS16	755	mut	02B2726B	1:DEL
dMCC	CDS16	756	mut	02B2726B	1:DEL
dMCC	CDS16	757	mut	02B2726B	1:DEL
dMCC	CDS16	758	mut	02B2726B	1:DEL
dMCC	CDS16	759	mut	02B2726B	1:DEL
dMCC	CDS16	762	mut	02B2726C	1:S-P
dMCC	CDS16	763	mut	02B2726C	1:E-K
dMCC	CDS16	767	mut	02B2726C	1:DEL
dMCC	CDS16	768	mut	02B2726C	1:DEL
dMCC	CDS16	769	mut	02B2726C	1:DEL
dMCC	CDS16	770	mut	02B2726C	1:DEL
dMCC	CDS16	771	mut	02B2726C	1:DEL
dMCC	CDS16	772	mut	02B2726C	1:DEL
dMCC	CDS16	773	mut	02B2726C	1:DEL
dMCC	CDS17	789	mut	03B0111T1	1:E-D
dMCC	CDS17	789	mut	02B2795B	1:E-D
dMCC	CDS17	790	mut	03B0111T1	1:C-N
dMCC	CDS17	790	mut	02B2795B	1:C-N
dMCC	CDS17	791	mut	03B0111T1	1:A-D
dMCC	CDS17	796	mut	00B2256	1:P-Q
dMCC	CDS17	796	mut	03B0111T1	1:EQ
dMCC	CDS17	797	mut	00B2256	1:A-G
dMCC	CDS17	797	mut	03B0111T1	1:A-G
dMCC	CDS17	810	mut	03B0111T1	1:S-R
dMCC	CDS17	810	mut	02B2795B	1:S-R
dMCC	CDS17	821	mut	00B2256	1:R-Q
dMCC	CDS17	821	mut	02B2795B	1:EQ
dMCC	CDS17	822	mut	00B2256	1:R-P
dMCC	CDS17	822	mut	02B2795B	1:EQ
dMCC	CDS18	851	mut	02B2726B	1:S-L
dMCC	CDS18	851	mut	02B2795B	1:S-L
dMCC	CDS18	851	mut	02B2726C	1:S-L
dMCC	CDS18	852	mut	02B2726B	1:EQ
dMCC	CDS18	853	mut	02B2726B	1:DEL
dMCC	CDS18	854	mut	02B2726B	1:DEL
