# Supplementary material for: Frequent Alteration of the Tumor Suppressor Gene APC in Sporadic Canine Colorectal Tumors
Source: PLoS One. 2012 Dec 10;7(12):e50813. doi: 10.1371/journal.pone.0050813 (PMC3519478; doi:10.1371/journal.pone.0050813)
Supplement: File S3 — Detailed information for each mutated codon of APC and the other 10 canine genes in the adenomas listed in Table S1, including large deletions, small indels, nonsense mutations, missense mutations, and base substitutions. (TGZ) [file pone.0050813.s003.gz › dogadenomas/dDP1.allcodon6.gene.mut]

>STAT
V-G	1
>miss
dDP1	CDS3	106	miss	03B0111T1	1:V-G
>sub
dDP1	CDS3	106	sub	03B0111T1	1:V-G
>mut
dDP1	CDS3	98	mut	03B0111T1	1:EQ
dDP1	CDS3	98	mut	02B2795B	1:EQ
dDP1	CDS3	98	mut	03B0111T2	1:EQ
dDP1	CDS3	106	mut	03B0111T1	1:V-G
