# Supplementary material for: Frequent Alteration of the Tumor Suppressor Gene APC in Sporadic Canine Colorectal Tumors
Source: PLoS One. 2012 Dec 10;7(12):e50813. doi: 10.1371/journal.pone.0050813 (PMC3519478; doi:10.1371/journal.pone.0050813)
Supplement: File S3 — Detailed information for each mutated codon of APC and the other 10 canine genes in the adenomas listed in Table S1, including large deletions, small indels, nonsense mutations, missense mutations, and base substitutions. (TGZ) [file pone.0050813.s003.gz › dogadenomas/dERC3.allcodon6.gene.mut]

>STAT
S-L	1
V-D	1
D-H	1
E-Y	1
R-P	2
T-N	1
P-L	1
R-Q	1
S-W	1
Q-P	1
D-V	2
I-V	2
N-S	1
E-G	1
H-D	3
D-W	1
Q-H	1
A-T	2
H-Q	1
Y-*	1
C-W	1
S-N	1
S-P	1
>small
dERC3	CDS5	185	small	00B2256	1:DEL
dERC3	CDS5	189	small	00B2256	1:INS
dERC3	CDS5	189	small	02B2726B	1:INS
dERC3	CDS5	190	small	02B2795A	1:INS
dERC3	CDS5	190	small	02B2726B	1:INS
dERC3	CDS5	190	small	02B2795B	1:INS
dERC3	CDS10	500	small	02B2726C	1:DEL
dERC3	CDS11	532	small	03B0111T1	1:DEL
dERC3	CDS11	532	small	02B2795B	1:DEL
dERC3	CDS15	733	small	02B2795A	1:DEL
>nons
dERC3	CDS5	175	nons	00B2256	1:Y-*
>miss
dERC3	CDS1	64	miss	03B0111T1	1:Q-P
dERC3	CDS1	73	miss	03B0111T1	1:S-P
dERC3	CDS4	172	miss	02B2795A	1:H-D
dERC3	CDS5	178	miss	00B2256	1:E-Y
dERC3	CDS5	180	miss	00B2256	1:S-L
dERC3	CDS5	181	miss	00B2256	1:H-Q
dERC3	CDS5	183	miss	00B2256	1:D-W
dERC3	CDS5	184	miss	00B2256	1:V-D
dERC3	CDS5	186	miss	00B2256	1:Q-H
dERC3	CDS5	187	miss	00B2256	1:H-D
dERC3	CDS5	187	miss	02B2726B	1:H-D
dERC3	CDS5	191	miss	00B2256	1:D-H
dERC3	CDS5	197	miss	02B2726B	1:C-W
dERC3	CDS5	198	miss	00B2256	1:R-Q
dERC3	CDS5	201	miss	00B2256	1:N-S
dERC3	CDS5	202	miss	02B2726B	1:S-W
dERC3	CDS5	208	miss	00B2256	1:E-G
dERC3	CDS8	304	miss	01B2228B	1:P-L
dERC3	CDS9	408	miss	02B2795A	1:S-N
dERC3	CDS11	527	miss	02B2795B	1:T-N
dERC3	CDS11	530	miss	03B0111T1	1:R-P
dERC3	CDS11	530	miss	02B2795B	1:R-P
dERC3	CDS11	531	miss	03B0111T1	1:I-V
dERC3	CDS11	531	miss	02B2795B	1:I-V
dERC3	CDS13	616	miss	03B0111T1	1:D-V
dERC3	CDS13	616	miss	02B2726C	1:D-V
dERC3	CDS16	753	miss	02B2726B	1:A-T
dERC3	CDS16	768	miss	02B2726B	1:A-T
>sub
dERC3	CDS1	64	sub	03B0111T1	1:Q-P
dERC3	CDS1	73	sub	03B0111T1	1:S-P
dERC3	CDS4	172	sub	02B2795A	1:H-D
dERC3	CDS5	175	sub	00B2256	1:Y-*
dERC3	CDS5	178	sub	00B2256	1:E-Y
dERC3	CDS5	180	sub	00B2256	1:S-L
dERC3	CDS5	181	sub	00B2256	1:H-Q
dERC3	CDS5	183	sub	00B2256	1:D-W
dERC3	CDS5	184	sub	00B2256	1:V-D
dERC3	CDS5	186	sub	00B2256	1:Q-H
dERC3	CDS5	187	sub	00B2256	1:H-D
dERC3	CDS5	187	sub	02B2726B	1:H-D
dERC3	CDS5	191	sub	00B2256	1:D-H
dERC3	CDS5	197	sub	02B2726B	1:C-W
dERC3	CDS5	198	sub	00B2256	1:R-Q
dERC3	CDS5	201	sub	00B2256	1:N-S
dERC3	CDS5	202	sub	02B2726B	1:S-W
dERC3	CDS5	208	sub	00B2256	1:E-G
dERC3	CDS8	304	sub	01B2228B	1:P-L
dERC3	CDS9	408	sub	02B2795A	1:S-N
dERC3	CDS11	527	sub	02B2795B	1:T-N
dERC3	CDS11	530	sub	03B0111T1	1:R-P
dERC3	CDS11	530	sub	02B2795B	1:R-P
dERC3	CDS11	531	sub	03B0111T1	1:I-V
dERC3	CDS11	531	sub	02B2795B	1:I-V
dERC3	CDS13	616	sub	03B0111T1	1:D-V
dERC3	CDS13	616	sub	02B2726C	1:D-V
dERC3	CDS16	753	sub	02B2726B	1:A-T
dERC3	CDS16	768	sub	02B2726B	1:A-T
>mut
dERC3	CDS1	64	mut	03B0111T1	1:Q-P
dERC3	CDS1	72	mut	03B0111T1	1:EQ
dERC3	CDS1	73	mut	03B0111T1	1:S-P
dERC3	CDS4	172	mut	02B2795A	1:H-D
dERC3	CDS5	175	mut	00B2256	1:Y-*
dERC3	CDS5	178	mut	00B2256	1:E-Y
dERC3	CDS5	180	mut	00B2256	1:S-L
dERC3	CDS5	181	mut	00B2256	1:H-Q
dERC3	CDS5	183	mut	00B2256	1:D-W
dERC3	CDS5	184	mut	00B2256	1:V-D
dERC3	CDS5	185	mut	00B2256	1:DEL
dERC3	CDS5	186	mut	00B2256	1:Q-H
dERC3	CDS5	187	mut	00B2256	1:H-D
dERC3	CDS5	187	mut	02B2726B	1:H-D
dERC3	CDS5	189	mut	00B2256	1:INS
dERC3	CDS5	189	mut	02B2726B	1:INS
dERC3	CDS5	190	mut	00B2256	1:EQ
dERC3	CDS5	190	mut	02B2795A	1:INS
dERC3	CDS5	190	mut	02B2726B	1:INS
dERC3	CDS5	190	mut	02B2795B	1:INS
dERC3	CDS5	191	mut	00B2256	1:D-H
dERC3	CDS5	197	mut	02B2726B	1:C-W
dERC3	CDS5	198	mut	00B2256	1:R-Q
dERC3	CDS5	199	mut	02B2726B	1:EQ
dERC3	CDS5	201	mut	00B2256	1:N-S
dERC3	CDS5	202	mut	02B2726B	1:S-W
dERC3	CDS5	207	mut	00B2256	1:EQ
dERC3	CDS5	208	mut	00B2256	1:E-G
dERC3	CDS8	296	mut	01B2228B	1:EQ
dERC3	CDS8	304	mut	01B2228B	1:P-L
dERC3	CDS9	365	mut	02B2726C	1:EQ
dERC3	CDS9	408	mut	02B2795A	1:S-N
dERC3	CDS10	500	mut	02B2726C	1:DEL
dERC3	CDS11	527	mut	02B2795B	1:T-N
dERC3	CDS11	530	mut	03B0111T1	1:R-P
dERC3	CDS11	530	mut	02B2795B	1:R-P
dERC3	CDS11	531	mut	03B0111T1	1:I-V
dERC3	CDS11	531	mut	02B2795B	1:I-V
dERC3	CDS11	532	mut	03B0111T1	1:DEL
dERC3	CDS11	532	mut	02B2795B	1:DEL
dERC3	CDS11	564	mut	03B0111T1	1:EQ
dERC3	CDS11	564	mut	02B2795B	1:EQ
dERC3	CDS13	616	mut	03B0111T1	1:D-V
dERC3	CDS13	616	mut	02B2726C	1:D-V
dERC3	CDS15	733	mut	02B2795A	1:DEL
dERC3	CDS16	753	mut	02B2726B	1:A-T
dERC3	CDS16	768	mut	02B2726B	1:A-T
