# Supplementary material for: Frequent Alteration of the Tumor Suppressor Gene APC in Sporadic Canine Colorectal Tumors
Source: PLoS One. 2012 Dec 10;7(12):e50813. doi: 10.1371/journal.pone.0050813 (PMC3519478; doi:10.1371/journal.pone.0050813)
Supplement: File S3 — Detailed information for each mutated codon of APC and the other 10 canine genes in the adenomas listed in Table S1, including large deletions, small indels, nonsense mutations, missense mutations, and base substitutions. (TGZ) [file pone.0050813.s003.gz › dogadenomas/dMBD2.allcodon6.gene.mut]

>STAT
E-S	4
T-R	5
Q-*	1
M-L	3
E-*	3
>nons
dMBD2	CDS1	219	nons	02B2795B	1:Q-*
dMBD2	CDS5	399	nons	02B2795B	1:E-*
dMBD2	CDS5	400	nons	03B0111T1	1:E-*
dMBD2	CDS5	400	nons	03B0111T2	1:E-*
>miss
dMBD2	CDS5	398	miss	03B0111T1	1:T-R
dMBD2	CDS5	398	miss	02B2795A	1:T-R
dMBD2	CDS5	398	miss	02B2726B	1:T-R
dMBD2	CDS5	398	miss	02B2795B	1:T-R
dMBD2	CDS5	398	miss	03B0111T2	1:T-R
dMBD2	CDS5	399	miss	03B0111T1	1:E-S
dMBD2	CDS5	399	miss	02B2795A	1:E-S
dMBD2	CDS5	399	miss	02B2726B	1:E-S
dMBD2	CDS5	399	miss	03B0111T2	1:E-S
dMBD2	CDS5	401	miss	03B0111T1	1:M-L
dMBD2	CDS5	401	miss	02B2795A	1:M-L
dMBD2	CDS5	401	miss	03B0111T2	1:M-L
>sub
dMBD2	CDS1	219	sub	02B2795B	1:Q-*
dMBD2	CDS5	398	sub	03B0111T1	1:T-R
dMBD2	CDS5	398	sub	02B2795A	1:T-R
dMBD2	CDS5	398	sub	02B2726B	1:T-R
dMBD2	CDS5	398	sub	02B2795B	1:T-R
dMBD2	CDS5	398	sub	03B0111T2	1:T-R
dMBD2	CDS5	399	sub	03B0111T1	1:E-S
dMBD2	CDS5	399	sub	02B2795A	1:E-S
dMBD2	CDS5	399	sub	02B2726B	1:E-S
dMBD2	CDS5	399	sub	02B2795B	1:E-*
dMBD2	CDS5	399	sub	03B0111T2	1:E-S
dMBD2	CDS5	400	sub	03B0111T1	1:E-*
dMBD2	CDS5	400	sub	03B0111T2	1:E-*
dMBD2	CDS5	401	sub	03B0111T1	1:M-L
dMBD2	CDS5	401	sub	02B2795A	1:M-L
dMBD2	CDS5	401	sub	03B0111T2	1:M-L
>mut
dMBD2	CDS1	219	mut	02B2795B	1:Q-*
dMBD2	CDS5	398	mut	03B0111T1	1:T-R
dMBD2	CDS5	398	mut	02B2795A	1:T-R
dMBD2	CDS5	398	mut	02B2726B	1:T-R
dMBD2	CDS5	398	mut	02B2795B	1:T-R
dMBD2	CDS5	398	mut	03B0111T2	1:T-R
dMBD2	CDS5	399	mut	03B0111T1	1:E-S
dMBD2	CDS5	399	mut	02B2795A	1:E-S
dMBD2	CDS5	399	mut	02B2726B	1:E-S
dMBD2	CDS5	399	mut	02B2795B	1:E-*
dMBD2	CDS5	399	mut	03B0111T2	1:E-S
dMBD2	CDS5	400	mut	03B0111T1	1:E-*
dMBD2	CDS5	400	mut	03B0111T2	1:E-*
dMBD2	CDS5	401	mut	03B0111T1	1:M-L
dMBD2	CDS5	401	mut	02B2795A	1:M-L
dMBD2	CDS5	401	mut	03B0111T2	1:M-L
