# Supplementary material for: Frequent Alteration of the Tumor Suppressor Gene APC in Sporadic Canine Colorectal Tumors
Source: PLoS One. 2012 Dec 10;7(12):e50813. doi: 10.1371/journal.pone.0050813 (PMC3519478; doi:10.1371/journal.pone.0050813)
Supplement: File S3 — Detailed information for each mutated codon of APC and the other 10 canine genes in the adenomas listed in Table S1, including large deletions, small indels, nonsense mutations, missense mutations, and base substitutions. (TGZ) [file pone.0050813.s003.gz › dogadenomas/dCTN1.allcodon6.gene.mut]

>STAT
M-F	1
S-R	2
K-L	1
I-N	2
T-L	4
Q-L	1
L-A	1
I-M	1
F-V	1
E-K	4
D-K	1
S-C	1
E-Q	1
I-S	1
P-L	1
K-G	1
M-V	1
P-S	2
L-F	1
Q-H	1
S-G	1
A-S	1
G-E	1
K-R	2
R-K	1
H-Q	1
G-C	3
R-C	2
Y-F	1
Q-D	2
G-R	2
A-V	4
D-Y	2
N-F	1
E-S	1
A-I	1
V-D	1
A-P	1
E-R	1
I-T	1
I-G	1
K-Q	2
V-A	1
L-Q	2
K-D	1
D-E	1
F-L	1
S-T	1
T-P	2
E-A	1
Q-E	1
H-R	1
L-V	2
A-T	2
S-A	3
Q-R	1
F-P	1
V-L	1
A-R	1
T-S	1
>small
dCTN1	CDS2	85	small	02B2726C	1:DEL
dCTN1	CDS2	91	small	02B2795A	1:DEL
dCTN1	CDS2	93	small	02B2795A	1:DEL
dCTN1	CDS4	190	small	00B2256	1:DEL
dCTN1	CDS4	190	small	02B2795B	1:DEL
dCTN1	CDS10	498	small	02B2795A	1:DEL
dCTN1	CDS10	500	small	02B2795A	1:DEL
dCTN1	CDS10	503	small	02B2795A	1:DEL
dCTN1	CDS11	563	small	02B2726B	1:DEL
dCTN1	CDS12	594	small	02B2795B	1:INS
dCTN1	CDS13	635	small	02B2726C	1:DEL
dCTN1	CDS13	645	small	02B2726C	1:INS
dCTN1	CDS13	656	small	02B2726B	1:DEL
dCTN1	CDS13	663	small	02B2726B	1:DEL
dCTN1	CDS13	664	small	02B2726B	1:DEL
dCTN1	CDS14	683	small	02B2726C	1:INS
dCTN1	CDS15	742	small	00B2256	1:INS
dCTN1	CDS15	750	small	02B2726C	1:INS
dCTN1	CDS16	776	small	03B0111T1	1:DEL
dCTN1	CDS16	777	small	03B0111T1	1:DEL
dCTN1	CDS16	778	small	03B0111T1	1:DEL
dCTN1	CDS16	790	small	03B0111T1	1:DEL
dCTN1	CDS16	791	small	03B0111T1	1:DEL
dCTN1	CDS16	801	small	03B0111T1	1:DEL
dCTN1	CDS18	893	small	02B2795A	1:DEL
dCTN1	CDS18	893	small	02B2795B	1:DEL
dCTN1	CDS18	894	small	02B2795A	1:DEL
dCTN1	CDS18	894	small	02B2795B	1:DEL
>large
dCTN1	CDS2	85	large	02B2795A	1:DEL
dCTN1	CDS16	782	large	03B0111T1	1:DEL
dCTN1	CDS16	783	large	03B0111T1	1:DEL
dCTN1	CDS16	784	large	03B0111T1	1:DEL
dCTN1	CDS16	785	large	03B0111T1	1:DEL
dCTN1	CDS16	786	large	03B0111T1	1:DEL
dCTN1	CDS16	795	large	03B0111T1	1:DEL
dCTN1	CDS16	796	large	03B0111T1	1:DEL
dCTN1	CDS16	797	large	03B0111T1	1:DEL
dCTN1	CDS16	798	large	03B0111T1	1:DEL
dCTN1	CDS16	799	large	03B0111T1	1:DEL
dCTN1	CDS18	896	large	02B2795A	1:DEL
dCTN1	CDS18	896	large	02B2795B	1:DEL
dCTN1	CDS18	897	large	02B2795A	1:DEL
dCTN1	CDS18	897	large	02B2795B	1:DEL
dCTN1	CDS18	898	large	02B2795A	1:DEL
dCTN1	CDS18	898	large	02B2795B	1:DEL
dCTN1	CDS18	899	large	02B2795A	1:DEL
dCTN1	CDS18	899	large	02B2795B	1:DEL
dCTN1	CDS18	905	large	02B2795A	1:DEL
dCTN1	CDS18	905	large	02B2795B	1:DEL
dCTN1	CDS18	906	large	02B2795A	1:DEL
dCTN1	CDS18	906	large	02B2795B	1:DEL
dCTN1	CDS18	907	large	02B2795A	1:DEL
dCTN1	CDS18	907	large	02B2795B	1:DEL
dCTN1	CDS18	908	large	02B2795A	1:DEL
dCTN1	CDS18	908	large	02B2795B	1:DEL
dCTN1	CDS18	909	large	02B2795A	1:DEL
dCTN1	CDS18	909	large	02B2795B	1:DEL
>miss
dCTN1	CDS4	157	miss	02B2726C	1:V-L
dCTN1	CDS4	163	miss	02B2726C	1:K-L
dCTN1	CDS4	194	miss	02B2726C	1:R-K
dCTN1	CDS7	359	miss	01B2228B	1:E-K
dCTN1	CDS7	369	miss	01B2228B	1:D-E
dCTN1	CDS8	401	miss	00B2256	1:L-V
dCTN1	CDS8	412	miss	00B2256	1:N-F
dCTN1	CDS8	416	miss	00B2256	1:V-A
dCTN1	CDS8	417	miss	00B2256	1:K-G
dCTN1	CDS8	419	miss	00B2256	1:Y-F
dCTN1	CDS8	421	miss	00B2256	1:Q-D
dCTN1	CDS8	422	miss	00B2256	1:V-D
dCTN1	CDS8	423	miss	00B2256	1:F-P
dCTN1	CDS8	424	miss	00B2256	1:R-C
dCTN1	CDS8	427	miss	00B2256	1:A-V
dCTN1	CDS8	430	miss	00B2256	1:L-A
dCTN1	CDS8	431	miss	00B2256	1:I-T
dCTN1	CDS10	467	miss	02B2726B	1:A-V
dCTN1	CDS10	467	miss	02B2795B	1:A-V
dCTN1	CDS12	605	miss	01B2228B	1:P-L
dCTN1	CDS13	634	miss	02B2795A	1:T-L
dCTN1	CDS13	634	miss	02B2726B	1:T-L
dCTN1	CDS13	634	miss	02B2795B	1:T-L
dCTN1	CDS13	634	miss	02B2726C	1:T-L
dCTN1	CDS13	638	miss	02B2726C	1:L-V
dCTN1	CDS13	646	miss	02B2726C	1:E-K
dCTN1	CDS13	647	miss	02B2726C	1:D-K
dCTN1	CDS13	648	miss	02B2726C	1:F-L
dCTN1	CDS13	652	miss	02B2726C	1:S-G
dCTN1	CDS13	654	miss	02B2726C	1:T-P
dCTN1	CDS13	669	miss	02B2726C	1:A-R
dCTN1	CDS13	670	miss	02B2726C	1:R-C
dCTN1	CDS14	671	miss	02B2726C	1:A-V
dCTN1	CDS14	673	miss	02B2726C	1:M-F
dCTN1	CDS14	675	miss	02B2726C	1:Q-L
dCTN1	CDS14	676	miss	02B2726C	1:L-F
dCTN1	CDS14	679	miss	02B2726C	1:E-R
dCTN1	CDS14	680	miss	02B2726C	1:Q-E
dCTN1	CDS14	681	miss	02B2726C	1:K-R
dCTN1	CDS14	682	miss	02B2726C	1:A-T
dCTN1	CDS14	684	miss	02B2726C	1:I-N
dCTN1	CDS14	685	miss	02B2726C	1:A-T
dCTN1	CDS14	686	miss	02B2726C	1:E-S
dCTN1	CDS14	687	miss	02B2726C	1:Q-D
dCTN1	CDS14	689	miss	02B2726C	1:A-I
dCTN1	CDS14	691	miss	02B2726C	1:F-V
dCTN1	CDS14	692	miss	02B2726C	1:Q-R
dCTN1	CDS14	693	miss	02B2726C	1:E-Q
dCTN1	CDS14	695	miss	02B2726C	1:K-D
dCTN1	CDS14	696	miss	02B2726C	1:S-C
dCTN1	CDS14	706	miss	00B2256	1:D-Y
dCTN1	CDS14	706	miss	03B0111T2	1:D-Y
dCTN1	CDS15	732	miss	02B2726B	1:G-E
dCTN1	CDS15	733	miss	00B2256	1:K-Q
dCTN1	CDS15	734	miss	00B2256	1:G-R
dCTN1	CDS15	734	miss	03B0111T1	1:G-R
dCTN1	CDS15	735	miss	00B2256	1:P-S
dCTN1	CDS15	735	miss	03B0111T1	1:P-S
dCTN1	CDS15	740	miss	02B2726C	1:S-A
dCTN1	CDS15	744	miss	02B2726C	1:S-R
dCTN1	CDS15	749	miss	02B2726C	1:I-G
dCTN1	CDS15	749	miss	00B2256	1:I-S
dCTN1	CDS15	751	miss	02B2726C	1:E-A
dCTN1	CDS15	754	miss	02B2726C	1:S-A
dCTN1	CDS15	756	miss	02B2726C	1:M-V
dCTN1	CDS15	758	miss	02B2726C	1:K-Q
dCTN1	CDS15	762	miss	02B2726C	1:T-P
dCTN1	CDS15	763	miss	02B2795A	1:I-N
dCTN1	CDS15	764	miss	02B2726C	1:A-S
dCTN1	CDS15	766	miss	02B2726C	1:H-R
dCTN1	CDS15	766	miss	00B2256	1:H-Q
dCTN1	CDS16	781	miss	02B2795A	1:Q-H
dCTN1	CDS16	794	miss	03B0111T1	1:S-T
dCTN1	CDS16	803	miss	03B0111T1	1:L-Q
dCTN1	CDS16	803	miss	02B2795B	1:L-Q
dCTN1	CDS16	804	miss	03B0111T1	1:G-C
dCTN1	CDS16	804	miss	02B2795B	1:G-C
dCTN1	CDS16	804	miss	02B2726C	1:G-C
dCTN1	CDS16	810	miss	03B0111T1	1:S-A
dCTN1	CDS16	812	miss	03B0111T1	1:S-R
dCTN1	CDS16	822	miss	03B0111T1	1:I-M
dCTN1	CDS17	851	miss	03B0111T2	1:A-P
dCTN1	CDS18	894	miss	03B0111T2	1:K-R
dCTN1	CDS18	900	miss	02B2795A	1:E-K
dCTN1	CDS18	900	miss	02B2795B	1:E-K
dCTN1	CDS18	903	miss	03B0111T2	1:T-S
>sub
dCTN1	CDS4	157	sub	02B2726C	1:V-L
dCTN1	CDS4	163	sub	02B2726C	1:K-L
dCTN1	CDS4	194	sub	02B2726C	1:R-K
dCTN1	CDS7	359	sub	01B2228B	1:E-K
dCTN1	CDS7	369	sub	01B2228B	1:D-E
dCTN1	CDS8	401	sub	00B2256	1:L-V
dCTN1	CDS8	412	sub	00B2256	1:N-F
dCTN1	CDS8	416	sub	00B2256	1:V-A
dCTN1	CDS8	417	sub	00B2256	1:K-G
dCTN1	CDS8	419	sub	00B2256	1:Y-F
dCTN1	CDS8	421	sub	00B2256	1:Q-D
dCTN1	CDS8	422	sub	00B2256	1:V-D
dCTN1	CDS8	423	sub	00B2256	1:F-P
dCTN1	CDS8	424	sub	00B2256	1:R-C
dCTN1	CDS8	427	sub	00B2256	1:A-V
dCTN1	CDS8	430	sub	00B2256	1:L-A
dCTN1	CDS8	431	sub	00B2256	1:I-T
dCTN1	CDS10	467	sub	02B2726B	1:A-V
dCTN1	CDS10	467	sub	02B2795B	1:A-V
dCTN1	CDS12	605	sub	01B2228B	1:P-L
dCTN1	CDS13	634	sub	02B2795A	1:T-L
dCTN1	CDS13	634	sub	02B2726B	1:T-L
dCTN1	CDS13	634	sub	02B2795B	1:T-L
dCTN1	CDS13	634	sub	02B2726C	1:T-L
dCTN1	CDS13	638	sub	02B2726C	1:L-V
dCTN1	CDS13	646	sub	02B2726C	1:E-K
dCTN1	CDS13	647	sub	02B2726C	1:D-K
dCTN1	CDS13	648	sub	02B2726C	1:F-L
dCTN1	CDS13	652	sub	02B2726C	1:S-G
dCTN1	CDS13	654	sub	02B2726C	1:T-P
dCTN1	CDS13	669	sub	02B2726C	1:A-R
dCTN1	CDS13	670	sub	02B2726C	1:R-C
dCTN1	CDS14	671	sub	02B2726C	1:A-V
dCTN1	CDS14	673	sub	02B2726C	1:M-F
dCTN1	CDS14	675	sub	02B2726C	1:Q-L
dCTN1	CDS14	676	sub	02B2726C	1:L-F
dCTN1	CDS14	679	sub	02B2726C	1:E-R
dCTN1	CDS14	680	sub	02B2726C	1:Q-E
dCTN1	CDS14	681	sub	02B2726C	1:K-R
dCTN1	CDS14	682	sub	02B2726C	1:A-T
dCTN1	CDS14	684	sub	02B2726C	1:I-N
dCTN1	CDS14	685	sub	02B2726C	1:A-T
dCTN1	CDS14	686	sub	02B2726C	1:E-S
dCTN1	CDS14	687	sub	02B2726C	1:Q-D
dCTN1	CDS14	689	sub	02B2726C	1:A-I
dCTN1	CDS14	691	sub	02B2726C	1:F-V
dCTN1	CDS14	692	sub	02B2726C	1:Q-R
dCTN1	CDS14	693	sub	02B2726C	1:E-Q
dCTN1	CDS14	695	sub	02B2726C	1:K-D
dCTN1	CDS14	696	sub	02B2726C	1:S-C
dCTN1	CDS14	706	sub	00B2256	1:D-Y
dCTN1	CDS14	706	sub	03B0111T2	1:D-Y
dCTN1	CDS15	732	sub	02B2726B	1:G-E
dCTN1	CDS15	733	sub	00B2256	1:K-Q
dCTN1	CDS15	734	sub	00B2256	1:G-R
dCTN1	CDS15	734	sub	03B0111T1	1:G-R
dCTN1	CDS15	735	sub	00B2256	1:P-S
dCTN1	CDS15	735	sub	03B0111T1	1:P-S
dCTN1	CDS15	740	sub	02B2726C	1:S-A
dCTN1	CDS15	744	sub	02B2726C	1:S-R
dCTN1	CDS15	749	sub	02B2726C	1:I-G
dCTN1	CDS15	749	sub	00B2256	1:I-S
dCTN1	CDS15	751	sub	02B2726C	1:E-A
dCTN1	CDS15	754	sub	02B2726C	1:S-A
dCTN1	CDS15	756	sub	02B2726C	1:M-V
dCTN1	CDS15	758	sub	02B2726C	1:K-Q
dCTN1	CDS15	762	sub	02B2726C	1:T-P
dCTN1	CDS15	763	sub	02B2795A	1:I-N
dCTN1	CDS15	764	sub	02B2726C	1:A-S
dCTN1	CDS15	766	sub	02B2726C	1:H-R
dCTN1	CDS15	766	sub	00B2256	1:H-Q
dCTN1	CDS16	781	sub	02B2795A	1:Q-H
dCTN1	CDS16	794	sub	03B0111T1	1:S-T
dCTN1	CDS16	803	sub	03B0111T1	1:L-Q
dCTN1	CDS16	803	sub	02B2795B	1:L-Q
dCTN1	CDS16	804	sub	03B0111T1	1:G-C
dCTN1	CDS16	804	sub	02B2795B	1:G-C
dCTN1	CDS16	804	sub	02B2726C	1:G-C
dCTN1	CDS16	810	sub	03B0111T1	1:S-A
dCTN1	CDS16	812	sub	03B0111T1	1:S-R
dCTN1	CDS16	822	sub	03B0111T1	1:I-M
dCTN1	CDS17	851	sub	03B0111T2	1:A-P
dCTN1	CDS18	894	sub	03B0111T2	1:K-R
dCTN1	CDS18	900	sub	02B2795A	1:E-K
dCTN1	CDS18	900	sub	02B2795B	1:E-K
dCTN1	CDS18	903	sub	03B0111T2	1:T-S
>mut
dCTN1	CDS2	85	mut	02B2795A	1:DEL
dCTN1	CDS2	85	mut	02B2726C	1:DEL
dCTN1	CDS2	91	mut	02B2795A	1:DEL
dCTN1	CDS2	93	mut	02B2795A	1:DEL
dCTN1	CDS4	157	mut	02B2726C	1:V-L
dCTN1	CDS4	163	mut	02B2726C	1:K-L
dCTN1	CDS4	190	mut	00B2256	1:DEL
dCTN1	CDS4	190	mut	02B2795B	1:DEL
dCTN1	CDS4	194	mut	02B2726C	1:R-K
dCTN1	CDS6	308	mut	02B2726C	1:EQ
dCTN1	CDS7	359	mut	01B2228B	1:E-K
dCTN1	CDS7	369	mut	01B2228B	1:D-E
dCTN1	CDS7	374	mut	01B2228B	1:EQ
dCTN1	CDS8	401	mut	00B2256	1:L-V
dCTN1	CDS8	412	mut	00B2256	1:N-F
dCTN1	CDS8	416	mut	00B2256	1:V-A
dCTN1	CDS8	417	mut	00B2256	1:K-G
dCTN1	CDS8	418	mut	00B2256	1:EQ
dCTN1	CDS8	419	mut	00B2256	1:Y-F
dCTN1	CDS8	420	mut	00B2256	1:EQ
dCTN1	CDS8	421	mut	00B2256	1:Q-D
dCTN1	CDS8	422	mut	00B2256	1:V-D
dCTN1	CDS8	423	mut	00B2256	1:F-P
dCTN1	CDS8	424	mut	00B2256	1:R-C
dCTN1	CDS8	427	mut	00B2256	1:A-V
dCTN1	CDS8	430	mut	00B2256	1:L-A
dCTN1	CDS8	431	mut	00B2256	1:I-T
dCTN1	CDS10	467	mut	02B2726B	1:A-V
dCTN1	CDS10	467	mut	02B2795B	1:A-V
dCTN1	CDS10	498	mut	02B2795A	1:DEL
dCTN1	CDS10	500	mut	02B2795A	1:DEL
dCTN1	CDS10	503	mut	02B2795A	1:DEL
dCTN1	CDS11	563	mut	02B2726B	1:DEL
dCTN1	CDS12	594	mut	02B2795B	1:EQ
dCTN1	CDS12	605	mut	01B2228B	1:P-L
dCTN1	CDS13	634	mut	02B2795A	1:T-L
dCTN1	CDS13	634	mut	02B2726B	1:T-L
dCTN1	CDS13	634	mut	02B2795B	1:T-L
dCTN1	CDS13	634	mut	02B2726C	1:T-L
dCTN1	CDS13	635	mut	02B2726C	1:DEL
dCTN1	CDS13	638	mut	02B2726C	1:L-V
dCTN1	CDS13	645	mut	02B2726C	1:INS
dCTN1	CDS13	646	mut	02B2726C	1:E-K
dCTN1	CDS13	647	mut	02B2726C	1:D-K
dCTN1	CDS13	648	mut	02B2726C	1:F-L
dCTN1	CDS13	652	mut	02B2726C	1:S-G
dCTN1	CDS13	653	mut	02B2726C	1:EQ
dCTN1	CDS13	654	mut	02B2726C	1:T-P
dCTN1	CDS13	656	mut	02B2726B	1:DEL
dCTN1	CDS13	663	mut	02B2726B	1:DEL
dCTN1	CDS13	664	mut	02B2726B	1:DEL
dCTN1	CDS13	666	mut	02B2726C	1:EQ
dCTN1	CDS13	669	mut	02B2726C	1:A-R
dCTN1	CDS13	670	mut	02B2726C	1:R-C
dCTN1	CDS14	671	mut	02B2726C	1:A-V
dCTN1	CDS14	673	mut	02B2726C	1:M-F
dCTN1	CDS14	675	mut	02B2726C	1:Q-L
dCTN1	CDS14	676	mut	02B2726C	1:L-F
dCTN1	CDS14	677	mut	02B2726C	1:EQ
dCTN1	CDS14	679	mut	02B2726C	1:E-R
dCTN1	CDS14	680	mut	02B2726C	1:Q-E
dCTN1	CDS14	681	mut	02B2726C	1:K-R
dCTN1	CDS14	682	mut	02B2726C	1:A-T
dCTN1	CDS14	683	mut	02B2726C	1:INS
dCTN1	CDS14	684	mut	02B2726C	1:I-N
dCTN1	CDS14	685	mut	02B2726C	1:A-T
dCTN1	CDS14	686	mut	02B2726C	1:E-S
dCTN1	CDS14	687	mut	02B2726C	1:Q-D
dCTN1	CDS14	689	mut	02B2726C	1:A-I
dCTN1	CDS14	691	mut	02B2726C	1:F-V
dCTN1	CDS14	692	mut	02B2726C	1:Q-R
dCTN1	CDS14	693	mut	02B2726C	1:E-Q
dCTN1	CDS14	695	mut	02B2726C	1:K-D
dCTN1	CDS14	696	mut	02B2726C	1:S-C
dCTN1	CDS14	706	mut	00B2256	1:D-Y
dCTN1	CDS14	706	mut	03B0111T2	1:D-Y
dCTN1	CDS15	732	mut	02B2726B	1:G-E
dCTN1	CDS15	733	mut	00B2256	1:K-Q
dCTN1	CDS15	734	mut	00B2256	1:G-R
dCTN1	CDS15	734	mut	03B0111T1	1:G-R
dCTN1	CDS15	735	mut	00B2256	1:P-S
dCTN1	CDS15	735	mut	03B0111T1	1:P-S
dCTN1	CDS15	740	mut	02B2726C	1:S-A
dCTN1	CDS15	742	mut	00B2256	1:INS
dCTN1	CDS15	744	mut	02B2726C	1:S-R
dCTN1	CDS15	749	mut	02B2726C	1:I-G
dCTN1	CDS15	749	mut	00B2256	1:I-S
dCTN1	CDS15	750	mut	02B2726C	1:INS
dCTN1	CDS15	751	mut	02B2726C	1:E-A
dCTN1	CDS15	754	mut	02B2726C	1:S-A
dCTN1	CDS15	756	mut	02B2726C	1:M-V
dCTN1	CDS15	758	mut	02B2726C	1:K-Q
dCTN1	CDS15	760	mut	02B2726C	1:EQ
dCTN1	CDS15	762	mut	02B2726C	1:T-P
dCTN1	CDS15	763	mut	02B2795A	1:I-N
dCTN1	CDS15	764	mut	02B2726C	1:A-S
dCTN1	CDS15	766	mut	02B2726C	1:H-R
dCTN1	CDS15	766	mut	00B2256	1:H-Q
dCTN1	CDS16	776	mut	03B0111T1	1:DEL
dCTN1	CDS16	777	mut	03B0111T1	1:DEL
dCTN1	CDS16	778	mut	03B0111T1	1:DEL
dCTN1	CDS16	781	mut	02B2795A	1:Q-H
dCTN1	CDS16	782	mut	03B0111T1	1:DEL
dCTN1	CDS16	783	mut	03B0111T1	1:DEL
dCTN1	CDS16	784	mut	03B0111T1	1:DEL
dCTN1	CDS16	785	mut	03B0111T1	1:DEL
dCTN1	CDS16	786	mut	03B0111T1	1:DEL
dCTN1	CDS16	790	mut	03B0111T1	1:DEL
dCTN1	CDS16	791	mut	03B0111T1	1:DEL
dCTN1	CDS16	794	mut	03B0111T1	1:S-T
dCTN1	CDS16	795	mut	03B0111T1	1:DEL
dCTN1	CDS16	796	mut	03B0111T1	1:DEL
dCTN1	CDS16	797	mut	03B0111T1	1:DEL
dCTN1	CDS16	798	mut	03B0111T1	1:DEL
dCTN1	CDS16	799	mut	03B0111T1	1:DEL
dCTN1	CDS16	801	mut	03B0111T1	1:DEL
dCTN1	CDS16	803	mut	03B0111T1	1:L-Q
dCTN1	CDS16	803	mut	02B2795B	1:L-Q
dCTN1	CDS16	804	mut	03B0111T1	1:G-C
dCTN1	CDS16	804	mut	02B2795B	1:G-C
dCTN1	CDS16	804	mut	02B2726C	1:G-C
dCTN1	CDS16	810	mut	03B0111T1	1:S-A
dCTN1	CDS16	812	mut	03B0111T1	1:S-R
dCTN1	CDS16	822	mut	03B0111T1	1:I-M
dCTN1	CDS17	847	mut	02B2795A	1:EQ
dCTN1	CDS17	851	mut	03B0111T2	1:A-P
dCTN1	CDS18	893	mut	02B2795A	1:DEL
dCTN1	CDS18	893	mut	02B2795B	1:DEL
dCTN1	CDS18	894	mut	02B2795A	1:DEL
dCTN1	CDS18	894	mut	02B2795B	1:DEL
dCTN1	CDS18	894	mut	03B0111T2	1:K-R
dCTN1	CDS18	896	mut	02B2795A	1:DEL
dCTN1	CDS18	896	mut	02B2795B	1:DEL
dCTN1	CDS18	897	mut	02B2795A	1:DEL
dCTN1	CDS18	897	mut	02B2795B	1:DEL
dCTN1	CDS18	898	mut	02B2795A	1:DEL
dCTN1	CDS18	898	mut	02B2795B	1:DEL
dCTN1	CDS18	899	mut	02B2795A	1:DEL
dCTN1	CDS18	899	mut	02B2795B	1:DEL
dCTN1	CDS18	900	mut	02B2795A	1:E-K
dCTN1	CDS18	900	mut	02B2795B	1:E-K
dCTN1	CDS18	901	mut	02B2795A	1:EQ
dCTN1	CDS18	903	mut	03B0111T2	1:T-S
dCTN1	CDS18	905	mut	02B2795A	1:DEL
dCTN1	CDS18	905	mut	02B2795B	1:DEL
dCTN1	CDS18	906	mut	02B2795A	1:DEL
dCTN1	CDS18	906	mut	02B2795B	1:DEL
dCTN1	CDS18	907	mut	02B2795A	1:DEL
dCTN1	CDS18	907	mut	02B2795B	1:DEL
dCTN1	CDS18	908	mut	02B2795A	1:DEL
dCTN1	CDS18	908	mut	02B2795B	1:DEL
dCTN1	CDS18	909	mut	02B2795A	1:DEL
dCTN1	CDS18	909	mut	02B2795B	1:DEL
dCTN1	CDS18	929	mut	02B2795A	1:EQ
