# Supplementary material for: Frequent Alteration of the Tumor Suppressor Gene APC in Sporadic Canine Colorectal Tumors
Source: PLoS One. 2012 Dec 10;7(12):e50813. doi: 10.1371/journal.pone.0050813 (PMC3519478; doi:10.1371/journal.pone.0050813)
Supplement: File S4 — Detailed information for each mutated codon of APC and the other 10 canine genes in the adenocarcinomas listed in Table S2, including large deletions, small indels, nonsense mutations, missense mutations, and base substitutions. (TGZ) [file pone.0050813.s004.gz]

Archive with 12 entries (11 files):
- dogadenocarcinomas
- dogadenocarcinomas/dMAD7.allcodon6.gene.mut
- dogadenocarcinomas/dMAD4.allcodon6.gene.mut
- dogadenocarcinomas/dMAD2.allcodon6.gene.mut
- dogadenocarcinomas/dMBD1.allcodon6.gene.mut
- dogadenocarcinomas/dBIN1.allcodon6.gene.mut
- dogadenocarcinomas/dAPC.allcodon6.gene.mut
- dogadenocarcinomas/dMCC.allcodon6.gene.mut
- dogadenocarcinomas/dDP1.allcodon6.gene.mut
- dogadenocarcinomas/dERC3.allcodon6.gene.mut
- dogadenocarcinomas/dMBD2.allcodon6.gene.mut
- dogadenocarcinomas/dCTN1.allcodon6.gene.mut
