# Supplementary material for: Frequent Alteration of the Tumor Suppressor Gene APC in Sporadic Canine Colorectal Tumors
Source: PLoS One. 2012 Dec 10;7(12):e50813. doi: 10.1371/journal.pone.0050813 (PMC3519478; doi:10.1371/journal.pone.0050813)
Supplement: File S4 — Detailed information for each mutated codon of APC and the other 10 canine genes in the adenocarcinomas listed in Table S2, including large deletions, small indels, nonsense mutations, missense mutations, and base substitutions. (TGZ) [file pone.0050813.s004.gz › dogadenocarcinomas/dMAD7.allcodon6.gene.mut]

>STAT
L-P	5
S-R	1
Q-A	1
L-S	1
E-K	1
D-G	1
L-Q	1
F-C	1
I-V	1
>small
dMAD7	CDS4	151	small	01B2010	1:DEL
dMAD7	CDS4	152	small	01B2010	1:DEL
dMAD7	CDS4	152	small	01B3046T2	1:DEL
dMAD7	CDS4	153	small	01B2010	1:DEL
>miss
dMAD7	CDS4	93	miss	04B0807A	1:Q-A
dMAD7	CDS4	94	miss	04B0807A	1:L-S
dMAD7	CDS4	150	miss	04B0807A	1:S-R
dMAD7	CDS4	152	miss	03B2739B	1:L-P
dMAD7	CDS4	152	miss	02B2419A	1:L-P
dMAD7	CDS4	152	miss	04B0807A	1:L-P
dMAD7	CDS4	152	miss	04B0118C	1:L-P
dMAD7	CDS4	152	miss	02B3064	1:L-P
dMAD7	CDS4	209	miss	01B3046T2	1:I-V
dMAD7	CDS4	212	miss	01B3046T2	1:F-C
dMAD7	CDS4	213	miss	01B3046T2	1:D-G
dMAD7	CDS4	215	miss	01B3046T2	1:E-K
dMAD7	CDS4	220	miss	01B3046T2	1:L-Q
>sub
dMAD7	CDS4	93	sub	04B0807A	1:Q-A
dMAD7	CDS4	94	sub	04B0807A	1:L-S
dMAD7	CDS4	150	sub	04B0807A	1:S-R
dMAD7	CDS4	152	sub	03B2739B	1:L-P
dMAD7	CDS4	152	sub	02B2419A	1:L-P
dMAD7	CDS4	152	sub	04B0807A	1:L-P
dMAD7	CDS4	152	sub	04B0118C	1:L-P
dMAD7	CDS4	152	sub	02B3064	1:L-P
dMAD7	CDS4	209	sub	01B3046T2	1:I-V
dMAD7	CDS4	212	sub	01B3046T2	1:F-C
dMAD7	CDS4	213	sub	01B3046T2	1:D-G
dMAD7	CDS4	215	sub	01B3046T2	1:E-K
dMAD7	CDS4	220	sub	01B3046T2	1:L-Q
>mut
dMAD7	CDS4	93	mut	04B0807A	1:Q-A
dMAD7	CDS4	94	mut	04B0807A	1:L-S
dMAD7	CDS4	149	mut	03B2739B	1:EQ
dMAD7	CDS4	149	mut	04B0118C	1:EQ
dMAD7	CDS4	150	mut	04B0807A	1:S-R
dMAD7	CDS4	151	mut	01B2010	1:DEL
dMAD7	CDS4	152	mut	03B2739B	1:L-P
dMAD7	CDS4	152	mut	02B2419A	1:L-P
dMAD7	CDS4	152	mut	04B0807A	1:L-P
dMAD7	CDS4	152	mut	01B2010	1:DEL
dMAD7	CDS4	152	mut	04B0118C	1:L-P
dMAD7	CDS4	152	mut	02B3064	1:L-P
dMAD7	CDS4	152	mut	01B3046T2	1:DEL
dMAD7	CDS4	153	mut	01B2010	1:DEL
dMAD7	CDS4	208	mut	01B3046T2	1:EQ
dMAD7	CDS4	209	mut	01B3046T2	1:I-V
dMAD7	CDS4	212	mut	01B3046T2	1:F-C
dMAD7	CDS4	213	mut	01B3046T2	1:D-G
dMAD7	CDS4	215	mut	01B3046T2	1:E-K
dMAD7	CDS4	217	mut	01B3046T2	1:EQ
dMAD7	CDS4	220	mut	01B3046T2	1:L-Q
dMAD7	CDS4	221	mut	01B3046T2	1:EQ
