# Supplementary material for: Frequent Alteration of the Tumor Suppressor Gene APC in Sporadic Canine Colorectal Tumors
Source: PLoS One. 2012 Dec 10;7(12):e50813. doi: 10.1371/journal.pone.0050813 (PMC3519478; doi:10.1371/journal.pone.0050813)
Supplement: File S4 — Detailed information for each mutated codon of APC and the other 10 canine genes in the adenocarcinomas listed in Table S2, including large deletions, small indels, nonsense mutations, missense mutations, and base substitutions. (TGZ) [file pone.0050813.s004.gz › dogadenocarcinomas/dMAD4.allcodon6.gene.mut]

>STAT
L-F	1
I-N	2
D-A	1
G-E	1
S-C	2
I-R	1
P-L	1
A-R	2
G-D	1
S-N	1
A-G	1
A-V	2
>small
dMAD4	CDS4	259	small	01B3046T1	1:INS
dMAD4	CDS10	492	small	02B3064	1:INS
>miss
dMAD4	CDS3	142	miss	04B0807A	1:A-R
dMAD4	CDS3	152	miss	04B0807A	1:A-R
dMAD4	CDS4	234	miss	01B1628	1:S-N
dMAD4	CDS9	482	miss	98B0447T6	1:I-N
dMAD4	CDS9	482	miss	99B2560	1:I-N
dMAD4	CDS9	483	miss	98B0447T6	1:S-C
dMAD4	CDS9	483	miss	99B2560	1:S-C
dMAD4	CDS10	487	miss	04B0118B	1:A-G
dMAD4	CDS10	488	miss	04B0118B	1:A-V
dMAD4	CDS10	488	miss	02B3064	1:A-V
dMAD4	CDS10	489	miss	03B2739B	1:G-D
dMAD4	CDS10	489	miss	02B3064	1:G-E
dMAD4	CDS10	494	miss	02B2419A	1:D-A
dMAD4	CDS10	500	miss	02B3064	1:I-R
dMAD4	CDS10	501	miss	02B2584K	1:L-F
dMAD4	CDS10	522	miss	99B2560	1:P-L
>sub
dMAD4	CDS3	142	sub	04B0807A	1:A-R
dMAD4	CDS3	152	sub	04B0807A	1:A-R
dMAD4	CDS4	234	sub	01B1628	1:S-N
dMAD4	CDS9	482	sub	98B0447T6	1:I-N
dMAD4	CDS9	482	sub	99B2560	1:I-N
dMAD4	CDS9	483	sub	98B0447T6	1:S-C
dMAD4	CDS9	483	sub	99B2560	1:S-C
dMAD4	CDS10	487	sub	04B0118B	1:A-G
dMAD4	CDS10	488	sub	04B0118B	1:A-V
dMAD4	CDS10	488	sub	02B3064	1:A-V
dMAD4	CDS10	489	sub	03B2739B	1:G-D
dMAD4	CDS10	489	sub	02B3064	1:G-E
dMAD4	CDS10	494	sub	02B2419A	1:D-A
dMAD4	CDS10	500	sub	02B3064	1:I-R
dMAD4	CDS10	501	sub	02B2584K	1:L-F
dMAD4	CDS10	522	sub	99B2560	1:P-L
>mut
dMAD4	CDS3	142	mut	04B0807A	1:A-R
dMAD4	CDS3	152	mut	04B0807A	1:A-R
dMAD4	CDS3	153	mut	01B1628	1:EQ
dMAD4	CDS3	153	mut	01B3046T2	1:EQ
dMAD4	CDS3	153	mut	01B3046T1	1:EQ
dMAD4	CDS3	153	mut	03B2739B	1:EQ
dMAD4	CDS3	153	mut	02B2419A	1:EQ
dMAD4	CDS3	153	mut	02B2419B	1:EQ
dMAD4	CDS3	153	mut	04B0118B	1:EQ
dMAD4	CDS3	153	mut	99B2560	1:EQ
dMAD4	CDS4	234	mut	01B1628	1:S-N
dMAD4	CDS4	259	mut	01B3046T1	1:INS
dMAD4	CDS9	482	mut	98B0447T6	1:I-N
dMAD4	CDS9	482	mut	99B2560	1:I-N
dMAD4	CDS9	483	mut	98B0447T6	1:S-C
dMAD4	CDS9	483	mut	99B2560	1:S-C
dMAD4	CDS10	487	mut	04B0118B	1:A-G
dMAD4	CDS10	488	mut	04B0118B	1:A-V
dMAD4	CDS10	488	mut	02B3064	1:A-V
dMAD4	CDS10	489	mut	03B2739B	1:G-D
dMAD4	CDS10	489	mut	02B3064	1:G-E
dMAD4	CDS10	492	mut	02B3064	1:EQ
dMAD4	CDS10	494	mut	02B2419A	1:D-A
dMAD4	CDS10	500	mut	02B3064	1:I-R
dMAD4	CDS10	501	mut	02B2584K	1:L-F
dMAD4	CDS10	522	mut	99B2560	1:P-L
