# Supplementary material for: Frequent Alteration of the Tumor Suppressor Gene APC in Sporadic Canine Colorectal Tumors
Source: PLoS One. 2012 Dec 10;7(12):e50813. doi: 10.1371/journal.pone.0050813 (PMC3519478; doi:10.1371/journal.pone.0050813)
Supplement: File S4 — Detailed information for each mutated codon of APC and the other 10 canine genes in the adenocarcinomas listed in Table S2, including large deletions, small indels, nonsense mutations, missense mutations, and base substitutions. (TGZ) [file pone.0050813.s004.gz › dogadenocarcinomas/dMAD2.allcodon6.gene.mut]

>STAT
T-G	1
F-S	1
I-N	1
D-N	1
V-E	1
T-R	2
G-N	1
N-T	1
E-*	1
N-S	2
P-S	1
E-G	5
R-G	1
H-D	1
L-S	1
R-L	1
L-T	1
M-G	2
K-*	1
C-W	1
N-Y	1
I-K	1
>large
dMAD2	CDS6	340	large	02B3064	1:DEL
dMAD2	CDS6	341	large	02B3064	1:DEL
dMAD2	CDS6	342	large	02B3064	1:DEL
dMAD2	CDS6	343	large	02B3064	1:DEL
dMAD2	CDS6	344	large	02B3064	1:DEL
dMAD2	CDS6	344	large	98B0447T6	1:DEL
dMAD2	CDS6	345	large	98B0447T6	1:DEL
dMAD2	CDS6	345	large	02B3064	1:DEL
dMAD2	CDS6	346	large	98B0447T6	1:DEL
dMAD2	CDS6	346	large	02B3064	1:DEL
dMAD2	CDS6	347	large	98B0447T6	1:DEL
dMAD2	CDS6	347	large	02B3064	1:DEL
dMAD2	CDS6	348	large	01B3046T2	1:DEL
dMAD2	CDS6	348	large	98B0447T6	1:DEL
dMAD2	CDS6	348	large	02B3064	1:DEL
dMAD2	CDS6	349	large	98B0447T6	1:DEL
dMAD2	CDS6	349	large	02B3064	1:DEL
dMAD2	CDS6	349	large	01B3046T2	1:DEL
dMAD2	CDS6	350	large	02B3064	1:DEL
dMAD2	CDS7	388	large	02B2419A	1:DEL
dMAD2	CDS7	389	large	02B2419A	1:DEL
dMAD2	CDS7	390	large	02B2419A	1:DEL
dMAD2	CDS7	391	large	02B2419A	1:DEL
dMAD2	CDS7	392	large	02B2419A	1:DEL
dMAD2	CDS7	394	large	03B2739B	1:DEL
dMAD2	CDS7	394	large	02B2419A	1:DEL
dMAD2	CDS7	395	large	03B2739B	1:DEL
dMAD2	CDS7	395	large	02B2419A	1:DEL
dMAD2	CDS7	396	large	03B2739B	1:DEL
dMAD2	CDS7	396	large	02B2419A	1:DEL
dMAD2	CDS7	397	large	03B2739B	1:DEL
dMAD2	CDS7	397	large	02B2419A	1:DEL
>small
dMAD2	CDS2	106	small	02B2419A	1:INS
dMAD2	CDS2	122	small	02B2419B	1:INS
dMAD2	CDS2	122	small	04B0807A	1:INS
dMAD2	CDS2	122	small	01B2010	1:INS
dMAD2	CDS2	122	small	02B2584K	1:INS
dMAD2	CDS3	198	small	02B3064	1:INS
dMAD2	CDS6	354	small	01B2007	1:DEL
dMAD2	CDS7	392	small	03B2739B	1:DEL
>nons
dMAD2	CDS5	325	nons	01B2010	1:K-*
dMAD2	CDS6	339	nons	98B0447T6	1:E-*
>miss
dMAD2	CDS2	95	miss	02B2419A	1:P-S
dMAD2	CDS2	112	miss	02B2419A	1:H-D
dMAD2	CDS2	114	miss	02B2419A	1:L-S
dMAD2	CDS2	117	miss	02B2419A	1:I-K
dMAD2	CDS2	120	miss	02B2419A	1:C-W
dMAD2	CDS2	121	miss	98B0447T6	1:E-G
dMAD2	CDS2	121	miss	02B2419B	1:E-G
dMAD2	CDS2	121	miss	04B0807A	1:E-G
dMAD2	CDS2	121	miss	04B0118B	1:E-G
dMAD2	CDS2	121	miss	02B2584K	1:E-G
dMAD2	CDS4	254	miss	01B1628	1:D-N
dMAD2	CDS4	280	miss	98B0447T6	1:R-G
dMAD2	CDS5	287	miss	01B2010	1:R-L
dMAD2	CDS6	335	miss	98B0447T6	1:F-S
dMAD2	CDS6	336	miss	98B0447T6	1:N-T
dMAD2	CDS6	337	miss	98B0447T6	1:N-Y
dMAD2	CDS6	343	miss	98B0447T6	1:L-T
dMAD2	CDS6	361	miss	01B2007	1:M-G
dMAD2	CDS6	363	miss	01B2007	1:T-G
dMAD2	CDS6	364	miss	01B2007	1:I-N
dMAD2	CDS6	366	miss	01B2007	1:M-G
dMAD2	CDS6	373	miss	01B2007	1:G-N
dMAD2	CDS7	381	miss	03B2739B	1:V-E
dMAD2	CDS7	384	miss	03B2739B	1:T-R
dMAD2	CDS7	384	miss	02B2419A	1:T-R
dMAD2	CDS7	393	miss	03B2739B	1:N-S
dMAD2	CDS7	393	miss	02B2419A	1:N-S
>sub
dMAD2	CDS2	95	sub	02B2419A	1:P-S
dMAD2	CDS2	112	sub	02B2419A	1:H-D
dMAD2	CDS2	114	sub	02B2419A	1:L-S
dMAD2	CDS2	117	sub	02B2419A	1:I-K
dMAD2	CDS2	120	sub	02B2419A	1:C-W
dMAD2	CDS2	121	sub	98B0447T6	1:E-G
dMAD2	CDS2	121	sub	02B2419B	1:E-G
dMAD2	CDS2	121	sub	04B0807A	1:E-G
dMAD2	CDS2	121	sub	04B0118B	1:E-G
dMAD2	CDS2	121	sub	02B2584K	1:E-G
dMAD2	CDS4	254	sub	01B1628	1:D-N
dMAD2	CDS4	280	sub	98B0447T6	1:R-G
dMAD2	CDS5	287	sub	01B2010	1:R-L
dMAD2	CDS5	325	sub	01B2010	1:K-*
dMAD2	CDS6	335	sub	98B0447T6	1:F-S
dMAD2	CDS6	336	sub	98B0447T6	1:N-T
dMAD2	CDS6	337	sub	98B0447T6	1:N-Y
dMAD2	CDS6	339	sub	98B0447T6	1:E-*
dMAD2	CDS6	343	sub	98B0447T6	1:L-T
dMAD2	CDS6	361	sub	01B2007	1:M-G
dMAD2	CDS6	363	sub	01B2007	1:T-G
dMAD2	CDS6	364	sub	01B2007	1:I-N
dMAD2	CDS6	366	sub	01B2007	1:M-G
dMAD2	CDS6	373	sub	01B2007	1:G-N
dMAD2	CDS7	381	sub	03B2739B	1:V-E
dMAD2	CDS7	384	sub	03B2739B	1:T-R
dMAD2	CDS7	384	sub	02B2419A	1:T-R
dMAD2	CDS7	393	sub	03B2739B	1:N-S
dMAD2	CDS7	393	sub	02B2419A	1:N-S
>mut
dMAD2	CDS1	33	mut	02B2419B	1:EQ
dMAD2	CDS1	50	mut	99B2560	1:EQ
dMAD2	CDS1	76	mut	01B3046T1	1:EQ
dMAD2	CDS2	95	mut	02B2419A	1:P-S
dMAD2	CDS2	106	mut	02B2419A	1:INS
dMAD2	CDS2	112	mut	02B2419A	1:H-D
dMAD2	CDS2	114	mut	02B2419A	1:L-S
dMAD2	CDS2	117	mut	02B2419A	1:I-K
dMAD2	CDS2	120	mut	02B2419A	1:C-W
dMAD2	CDS2	121	mut	98B0447T6	1:E-G
dMAD2	CDS2	121	mut	02B2419B	1:E-G
dMAD2	CDS2	121	mut	04B0807A	1:E-G
dMAD2	CDS2	121	mut	04B0118B	1:E-G
dMAD2	CDS2	121	mut	02B2584K	1:E-G
dMAD2	CDS2	121	mut	01B2010	1:EQ
dMAD2	CDS2	122	mut	02B2419B	1:INS
dMAD2	CDS2	122	mut	04B0807A	1:INS
dMAD2	CDS2	122	mut	01B2010	1:INS
dMAD2	CDS2	122	mut	02B2584K	1:INS
dMAD2	CDS3	198	mut	02B3064	1:INS
dMAD2	CDS4	254	mut	01B1628	1:D-N
dMAD2	CDS4	280	mut	98B0447T6	1:R-G
dMAD2	CDS5	287	mut	01B2010	1:R-L
dMAD2	CDS5	325	mut	01B2010	1:K-*
dMAD2	CDS6	335	mut	98B0447T6	1:F-S
dMAD2	CDS6	336	mut	98B0447T6	1:N-T
dMAD2	CDS6	337	mut	98B0447T6	1:N-Y
dMAD2	CDS6	339	mut	98B0447T6	1:E-*
dMAD2	CDS6	340	mut	02B3064	1:DEL
dMAD2	CDS6	341	mut	02B3064	1:DEL
dMAD2	CDS6	342	mut	02B3064	1:DEL
dMAD2	CDS6	343	mut	98B0447T6	1:L-T
dMAD2	CDS6	343	mut	02B3064	1:DEL
dMAD2	CDS6	344	mut	02B3064	1:DEL
dMAD2	CDS6	344	mut	98B0447T6	1:DEL
dMAD2	CDS6	345	mut	98B0447T6	1:DEL
dMAD2	CDS6	345	mut	02B3064	1:DEL
dMAD2	CDS6	346	mut	98B0447T6	1:DEL
dMAD2	CDS6	346	mut	02B3064	1:DEL
dMAD2	CDS6	347	mut	98B0447T6	1:DEL
dMAD2	CDS6	347	mut	02B3064	1:DEL
dMAD2	CDS6	348	mut	01B3046T2	1:DEL
dMAD2	CDS6	348	mut	98B0447T6	1:DEL
dMAD2	CDS6	348	mut	02B3064	1:DEL
dMAD2	CDS6	349	mut	98B0447T6	1:DEL
dMAD2	CDS6	349	mut	02B3064	1:DEL
dMAD2	CDS6	349	mut	01B3046T2	1:DEL
dMAD2	CDS6	350	mut	02B3064	1:DEL
dMAD2	CDS6	354	mut	01B2007	1:DEL
dMAD2	CDS6	361	mut	01B2007	1:M-G
dMAD2	CDS6	363	mut	01B2007	1:T-G
dMAD2	CDS6	364	mut	01B2007	1:I-N
dMAD2	CDS6	366	mut	01B2007	1:M-G
dMAD2	CDS6	373	mut	01B2007	1:G-N
dMAD2	CDS7	379	mut	03B2739B	1:EQ
dMAD2	CDS7	379	mut	02B2419A	1:EQ
dMAD2	CDS7	381	mut	03B2739B	1:V-E
dMAD2	CDS7	384	mut	03B2739B	1:T-R
dMAD2	CDS7	384	mut	02B2419A	1:T-R
dMAD2	CDS7	388	mut	02B2419A	1:DEL
dMAD2	CDS7	389	mut	02B2419A	1:DEL
dMAD2	CDS7	390	mut	02B2419A	1:DEL
dMAD2	CDS7	391	mut	02B2419A	1:DEL
dMAD2	CDS7	392	mut	02B2419A	1:DEL
dMAD2	CDS7	392	mut	03B2739B	1:DEL
dMAD2	CDS7	393	mut	03B2739B	1:N-S
dMAD2	CDS7	393	mut	02B2419A	1:N-S
dMAD2	CDS7	394	mut	03B2739B	1:DEL
dMAD2	CDS7	394	mut	02B2419A	1:DEL
dMAD2	CDS7	395	mut	03B2739B	1:DEL
dMAD2	CDS7	395	mut	02B2419A	1:DEL
dMAD2	CDS7	396	mut	03B2739B	1:DEL
dMAD2	CDS7	396	mut	02B2419A	1:DEL
dMAD2	CDS7	397	mut	03B2739B	1:DEL
dMAD2	CDS7	397	mut	02B2419A	1:DEL
