# Supplementary material for: Frequent Alteration of the Tumor Suppressor Gene APC in Sporadic Canine Colorectal Tumors
Source: PLoS One. 2012 Dec 10;7(12):e50813. doi: 10.1371/journal.pone.0050813 (PMC3519478; doi:10.1371/journal.pone.0050813)
Supplement: File S4 — Detailed information for each mutated codon of APC and the other 10 canine genes in the adenocarcinomas listed in Table S2, including large deletions, small indels, nonsense mutations, missense mutations, and base substitutions. (TGZ) [file pone.0050813.s004.gz › dogadenocarcinomas/dMBD1.allcodon6.gene.mut]

>STAT
G-P	1
Y-Q	1
D-N	3
C-Y	8
T-R	1
I-L	1
S-C	7
P-L	9
E-*	10
P-S	15
L-F	3
Q-F	2
L-S	2
A-S	1
Y-H	2
Q-M	4
C-R	5
R-K	2
G-S	1
G-D	2
P-H	3
T-F	1
G-R	1
A-V	11
T-V	4
F-C	1
F-I	1
A-P	1
V-E	5
D-A	7
D-G	1
L-H	2
L-Q	1
T-P	2
R-S	2
E-G	1
P-A	2
V-G	6
A-T	2
Q-R	3
C-*	2
P-W	1
K-T	1
L-*	1
F-Q	1
L-P	3
Q-L	9
E-L	1
R-P	5
T-N	1
R-W	2
C-S	4
D-R	1
R-L	13
L-R	2
R-C	2
C-W	2
C-F	1
T-A	2
A-I	1
V-D	1
G-*	1
R-T	2
P-Q	1
A-G	6
K-Q	2
K-I	3
F-L	2
L-I	1
E-V	1
L-V	2
Q-*	1
V-L	1
G-A	8
R-*	5
S-P	8
P-T	1
T-S	1
>large
dMBD1	CDS11	419	large	99B2560	1:DEL
dMBD1	CDS11	420	large	99B2560	1:DEL
dMBD1	CDS11	421	large	99B2560	1:DEL
dMBD1	CDS11	422	large	99B2560	1:DEL
dMBD1	CDS11	423	large	99B2560	1:DEL
dMBD1	CDS11	424	large	99B2560	1:DEL
dMBD1	CDS11	425	large	99B2560	1:DEL
dMBD1	CDS11	426	large	99B2560	1:DEL
>small
dMBD1	CDS1	12	small	01B3046T1	1:INS
dMBD1	CDS1	32	small	02B2584K	1:INS
dMBD1	CDS2	45	small	02B2419B	1:DEL
dMBD1	CDS2	46	small	98B0447T6	1:INS
dMBD1	CDS2	57	small	98B0447T6	1:INS
dMBD1	CDS2	62	small	98B0447T6	1:INS
dMBD1	CDS3	83	small	01B2007	1:INS
dMBD1	CDS3	108	small	01B2007	1:DEL
dMBD1	CDS3	108	small	99B2560	1:DEL
dMBD1	CDS3	108	small	01B3046T1	1:INS
dMBD1	CDS3	108	small	02B3064	1:INS
dMBD1	CDS3	124	small	01B1628	1:INS
dMBD1	CDS3	124	small	01B3046T2	1:INS
dMBD1	CDS3	124	small	98B0447T6	1:INS
dMBD1	CDS3	124	small	04B0118C	1:INS
dMBD1	CDS7	240	small	04B0807A	1:INS
dMBD1	CDS7	240	small	02B2584K	1:INS
dMBD1	CDS8	270	small	01B1628	1:INS
dMBD1	CDS8	281	small	02B2419B	1:DEL
dMBD1	CDS8	290	small	03B2739B	1:INS
dMBD1	CDS8	290	small	01B2010	1:INS
dMBD1	CDS10	348	small	01B2010	1:INS
dMBD1	CDS11	388	small	99B2560	1:DEL
dMBD1	CDS11	399	small	99B2560	1:DEL
dMBD1	CDS11	403	small	99B2560	1:DEL
dMBD1	CDS11	405	small	99B2560	1:DEL
dMBD1	CDS11	411	small	99B2560	1:DEL
dMBD1	CDS11	413	small	99B2560	1:DEL
dMBD1	CDS11	416	small	99B2560	1:DEL
dMBD1	CDS11	432	small	01B1628	1:INS
dMBD1	CDS11	439	small	01B1628	1:INS
dMBD1	CDS11	439	small	02B3064	1:INS
dMBD1	CDS11	455	small	01B1628	1:INS
dMBD1	CDS11	463	small	01B1628	1:INS
dMBD1	CDS13	532	small	01B2010	1:DEL
>nons
dMBD1	CDS3	86	nons	01B2007	1:R-*
dMBD1	CDS3	91	nons	01B2007	1:R-*
dMBD1	CDS4	157	nons	02B3064	1:C-*
dMBD1	CDS6	194	nons	02B2584K	1:C-*
dMBD1	CDS7	263	nons	01B3046T1	1:L-*
dMBD1	CDS8	283	nons	04B0807A	1:R-*
dMBD1	CDS8	283	nons	01B2010	1:R-*
dMBD1	CDS8	302	nons	01B3046T2	1:E-*
dMBD1	CDS8	302	nons	03B2739B	1:E-*
dMBD1	CDS8	302	nons	02B2419A	1:E-*
dMBD1	CDS8	302	nons	98B0447T6	1:E-*
dMBD1	CDS8	302	nons	02B2419B	1:E-*
dMBD1	CDS8	302	nons	04B0807A	1:E-*
dMBD1	CDS8	302	nons	01B2010	1:E-*
dMBD1	CDS8	302	nons	04B0118C	1:E-*
dMBD1	CDS8	302	nons	02B3064	1:E-*
dMBD1	CDS11	461	nons	02B3064	1:E-*
dMBD1	CDS11	468	nons	01B1628	1:Q-*
dMBD1	CDS14	581	nons	03B2739B	1:G-*
dMBD1	CDS14	593	nons	99B2560	1:R-*
>miss
dMBD1	CDS1	9	miss	04B0807A	1:P-S
dMBD1	CDS1	13	miss	01B3046T1	1:P-H
dMBD1	CDS1	28	miss	02B2419A	1:C-Y
dMBD1	CDS1	28	miss	02B2419B	1:C-Y
dMBD1	CDS1	28	miss	01B2010	1:C-Y
dMBD1	CDS1	28	miss	04B0118C	1:C-Y
dMBD1	CDS1	28	miss	02B2584K	1:C-Y
dMBD1	CDS1	28	miss	99B2560	1:C-Y
dMBD1	CDS1	28	miss	02B3064	1:C-Y
dMBD1	CDS1	29	miss	02B2419A	1:G-D
dMBD1	CDS1	29	miss	02B3064	1:G-D
dMBD1	CDS1	31	miss	01B1628	1:S-P
dMBD1	CDS1	31	miss	03B2739B	1:S-P
dMBD1	CDS1	31	miss	02B2419A	1:S-P
dMBD1	CDS1	31	miss	01B2010	1:S-P
dMBD1	CDS1	31	miss	04B0118C	1:S-P
dMBD1	CDS1	31	miss	02B2584K	1:S-P
dMBD1	CDS1	31	miss	99B2560	1:S-P
dMBD1	CDS1	31	miss	02B3064	1:S-P
dMBD1	CDS1	34	miss	01B2010	1:Y-H
dMBD1	CDS1	34	miss	04B0118C	1:Y-Q
dMBD1	CDS1	34	miss	02B2584K	1:Y-H
dMBD1	CDS1	37	miss	01B1628	1:S-C
dMBD1	CDS1	37	miss	01B2010	1:S-C
dMBD1	CDS2	41	miss	98B0447T6	1:D-N
dMBD1	CDS2	48	miss	98B0447T6	1:E-L
dMBD1	CDS2	54	miss	04B0118C	1:G-P
dMBD1	CDS2	56	miss	98B0447T6	1:A-P
dMBD1	CDS2	58	miss	04B0118C	1:D-G
dMBD1	CDS2	59	miss	98B0447T6	1:L-F
dMBD1	CDS2	59	miss	04B0118C	1:L-F
dMBD1	CDS2	63	miss	98B0447T6	1:D-N
dMBD1	CDS2	63	miss	04B0118C	1:D-N
dMBD1	CDS2	64	miss	98B0447T6	1:F-L
dMBD1	CDS2	64	miss	04B0118C	1:F-L
dMBD1	CDS2	66	miss	02B2419B	1:Q-L
dMBD1	CDS2	69	miss	04B0118C	1:L-Q
dMBD1	CDS2	75	miss	02B2419B	1:K-I
dMBD1	CDS3	76	miss	01B2007	1:A-S
dMBD1	CDS3	87	miss	01B2007	1:K-Q
dMBD1	CDS3	92	miss	01B2007	1:P-A
dMBD1	CDS3	97	miss	01B2007	1:K-Q
dMBD1	CDS3	98	miss	01B2007	1:R-S
dMBD1	CDS3	102	miss	01B2007	1:P-Q
dMBD1	CDS3	105	miss	01B2007	1:G-S
dMBD1	CDS3	110	miss	01B2007	1:E-G
dMBD1	CDS3	123	miss	01B1628	1:A-G
dMBD1	CDS3	123	miss	01B3046T2	1:A-G
dMBD1	CDS3	123	miss	98B0447T6	1:A-G
dMBD1	CDS3	123	miss	02B2419B	1:A-G
dMBD1	CDS3	123	miss	04B0118B	1:A-G
dMBD1	CDS3	123	miss	04B0118C	1:A-G
dMBD1	CDS4	138	miss	02B3064	1:I-L
dMBD1	CDS4	149	miss	02B3064	1:R-P
dMBD1	CDS4	150	miss	99B2560	1:L-P
dMBD1	CDS4	154	miss	01B3046T1	1:C-F
dMBD1	CDS4	154	miss	02B2419A	1:C-S
dMBD1	CDS4	155	miss	01B3046T1	1:K-T
dMBD1	CDS4	156	miss	02B2419A	1:D-A
dMBD1	CDS4	158	miss	01B3046T1	1:R-T
dMBD1	CDS4	158	miss	02B2419A	1:R-S
dMBD1	CDS4	158	miss	01B2010	1:R-T
dMBD1	CDS4	159	miss	02B2419A	1:A-T
dMBD1	CDS6	179	miss	03B2739B	1:C-W
dMBD1	CDS6	179	miss	99B2560	1:C-W
dMBD1	CDS6	193	miss	98B0447T6	1:T-A
dMBD1	CDS6	194	miss	98B0447T6	1:C-Y
dMBD1	CDS6	194	miss	01B3046T1	1:C-S
dMBD1	CDS6	207	miss	01B3046T1	1:F-C
dMBD1	CDS6	210	miss	01B3046T1	1:C-S
dMBD1	CDS6	212	miss	98B0447T6	1:R-L
dMBD1	CDS6	213	miss	99B2560	1:R-K
dMBD1	CDS6	215	miss	02B2584K	1:C-S
dMBD1	CDS6	216	miss	01B3046T1	1:L-H
dMBD1	CDS6	216	miss	02B2584K	1:L-H
dMBD1	CDS7	222	miss	98B0447T6	1:S-C
dMBD1	CDS7	222	miss	02B2584K	1:S-C
dMBD1	CDS7	225	miss	01B3046T1	1:C-R
dMBD1	CDS7	225	miss	02B2419A	1:C-R
dMBD1	CDS7	225	miss	98B0447T6	1:C-R
dMBD1	CDS7	225	miss	04B0807A	1:C-R
dMBD1	CDS7	225	miss	02B2584K	1:C-R
dMBD1	CDS7	230	miss	01B3046T1	1:G-A
dMBD1	CDS7	230	miss	98B0447T6	1:G-A
dMBD1	CDS7	230	miss	04B0807A	1:G-A
dMBD1	CDS7	230	miss	02B2584K	1:G-A
dMBD1	CDS7	233	miss	01B3046T1	1:T-A
dMBD1	CDS7	233	miss	02B2419A	1:T-V
dMBD1	CDS7	233	miss	98B0447T6	1:T-V
dMBD1	CDS7	233	miss	04B0807A	1:T-V
dMBD1	CDS7	233	miss	02B2584K	1:T-V
dMBD1	CDS7	241	miss	02B2419A	1:R-P
dMBD1	CDS7	241	miss	98B0447T6	1:R-P
dMBD1	CDS7	241	miss	04B0807A	1:R-P
dMBD1	CDS7	241	miss	02B2584K	1:R-P
dMBD1	CDS7	249	miss	02B2584K	1:P-A
dMBD1	CDS7	254	miss	02B2419A	1:Q-F
dMBD1	CDS7	254	miss	02B2584K	1:Q-F
dMBD1	CDS7	254	miss	98B0447T6	1:Q-L
dMBD1	CDS7	254	miss	04B0807A	1:Q-L
dMBD1	CDS7	256	miss	02B2584K	1:R-K
dMBD1	CDS7	258	miss	01B3046T1	1:V-E
dMBD1	CDS7	258	miss	02B2419A	1:V-E
dMBD1	CDS7	258	miss	98B0447T6	1:V-E
dMBD1	CDS7	258	miss	04B0807A	1:V-E
dMBD1	CDS7	258	miss	02B2584K	1:V-E
dMBD1	CDS7	259	miss	02B2419A	1:Q-R
dMBD1	CDS7	259	miss	04B0807A	1:Q-R
dMBD1	CDS7	259	miss	02B2584K	1:Q-R
dMBD1	CDS7	263	miss	04B0807A	1:L-F
dMBD1	CDS8	279	miss	99B2560	1:A-T
dMBD1	CDS8	279	miss	01B1628	1:A-I
dMBD1	CDS8	279	miss	01B3046T2	1:A-V
dMBD1	CDS8	279	miss	03B2739B	1:A-V
dMBD1	CDS8	279	miss	02B2419A	1:A-V
dMBD1	CDS8	279	miss	98B0447T6	1:A-V
dMBD1	CDS8	279	miss	02B2419B	1:A-V
dMBD1	CDS8	279	miss	04B0807A	1:A-V
dMBD1	CDS8	279	miss	04B0118B	1:A-V
dMBD1	CDS8	279	miss	01B2010	1:A-V
dMBD1	CDS8	279	miss	04B0118C	1:A-V
dMBD1	CDS8	279	miss	02B2584K	1:A-V
dMBD1	CDS8	279	miss	02B3064	1:A-V
dMBD1	CDS8	281	miss	03B2739B	1:R-L
dMBD1	CDS8	281	miss	98B0447T6	1:R-L
dMBD1	CDS8	281	miss	04B0807A	1:R-L
dMBD1	CDS8	281	miss	01B2010	1:R-L
dMBD1	CDS8	281	miss	04B0118C	1:R-L
dMBD1	CDS8	281	miss	02B3064	1:R-L
dMBD1	CDS8	282	miss	03B2739B	1:R-L
dMBD1	CDS8	282	miss	02B2419A	1:R-L
dMBD1	CDS8	282	miss	98B0447T6	1:R-L
dMBD1	CDS8	282	miss	02B2419B	1:R-L
dMBD1	CDS8	282	miss	04B0807A	1:R-L
dMBD1	CDS8	282	miss	01B2010	1:R-L
dMBD1	CDS8	284	miss	04B0807A	1:S-C
dMBD1	CDS8	284	miss	01B2010	1:S-C
dMBD1	CDS8	285	miss	04B0807A	1:R-C
dMBD1	CDS8	285	miss	01B2010	1:R-C
dMBD1	CDS8	294	miss	01B1628	1:P-L
dMBD1	CDS8	295	miss	01B2010	1:S-C
dMBD1	CDS8	296	miss	01B3046T2	1:Q-M
dMBD1	CDS8	296	miss	03B2739B	1:Q-M
dMBD1	CDS8	296	miss	04B0807A	1:Q-M
dMBD1	CDS8	296	miss	01B2010	1:Q-M
dMBD1	CDS8	296	miss	02B2419A	1:Q-L
dMBD1	CDS8	296	miss	98B0447T6	1:Q-L
dMBD1	CDS8	296	miss	02B2419B	1:Q-L
dMBD1	CDS8	296	miss	02B3064	1:Q-L
dMBD1	CDS8	297	miss	01B3046T2	1:P-L
dMBD1	CDS8	297	miss	03B2739B	1:P-L
dMBD1	CDS8	297	miss	98B0447T6	1:P-L
dMBD1	CDS8	297	miss	02B2419B	1:P-L
dMBD1	CDS8	297	miss	04B0807A	1:P-L
dMBD1	CDS8	297	miss	01B2010	1:P-L
dMBD1	CDS8	297	miss	02B3064	1:P-L
dMBD1	CDS8	298	miss	01B3046T2	1:P-S
dMBD1	CDS8	298	miss	03B2739B	1:P-S
dMBD1	CDS8	298	miss	04B0807A	1:P-S
dMBD1	CDS8	298	miss	01B2010	1:P-S
dMBD1	CDS8	301	miss	01B3046T2	1:P-S
dMBD1	CDS8	301	miss	03B2739B	1:P-S
dMBD1	CDS8	301	miss	02B2419A	1:P-S
dMBD1	CDS8	301	miss	98B0447T6	1:P-S
dMBD1	CDS8	301	miss	02B2419B	1:P-S
dMBD1	CDS8	301	miss	04B0807A	1:P-S
dMBD1	CDS8	301	miss	01B2010	1:P-S
dMBD1	CDS8	301	miss	04B0118C	1:P-S
dMBD1	CDS8	301	miss	02B2584K	1:P-S
dMBD1	CDS8	301	miss	02B3064	1:P-S
dMBD1	CDS8	303	miss	01B3046T2	1:L-V
dMBD1	CDS8	303	miss	02B2419B	1:L-V
dMBD1	CDS8	303	miss	03B2739B	1:L-S
dMBD1	CDS11	418	miss	04B0118C	1:G-A
dMBD1	CDS11	418	miss	02B3064	1:G-A
dMBD1	CDS11	428	miss	02B3064	1:P-L
dMBD1	CDS11	429	miss	02B3064	1:T-R
dMBD1	CDS11	431	miss	02B3064	1:L-P
dMBD1	CDS11	433	miss	01B1628	1:G-R
dMBD1	CDS11	436	miss	01B1628	1:Q-L
dMBD1	CDS11	436	miss	04B0118B	1:Q-L
dMBD1	CDS11	444	miss	01B1628	1:D-A
dMBD1	CDS11	446	miss	01B1628	1:G-A
dMBD1	CDS11	446	miss	04B0118B	1:G-A
dMBD1	CDS11	447	miss	01B1628	1:F-Q
dMBD1	CDS11	447	miss	02B3064	1:F-I
dMBD1	CDS11	450	miss	01B1628	1:P-W
dMBD1	CDS11	451	miss	01B1628	1:P-T
dMBD1	CDS11	456	miss	04B0118B	1:L-I
dMBD1	CDS11	456	miss	01B1628	1:L-P
dMBD1	CDS11	457	miss	01B1628	1:V-D
dMBD1	CDS11	459	miss	01B1628	1:L-S
dMBD1	CDS11	460	miss	01B1628	1:R-W
dMBD1	CDS11	460	miss	04B0118B	1:R-W
dMBD1	CDS11	461	miss	01B1628	1:E-V
dMBD1	CDS11	469	miss	01B1628	1:V-L
dMBD1	CDS12	528	miss	01B1628	1:K-I
dMBD1	CDS12	528	miss	01B2007	1:K-I
dMBD1	CDS13	531	miss	04B0118C	1:D-R
dMBD1	CDS13	544	miss	04B0118C	1:P-H
dMBD1	CDS13	544	miss	02B3064	1:P-H
dMBD1	CDS14	582	miss	98B0447T6	1:T-S
dMBD1	CDS14	582	miss	02B2419B	1:T-F
dMBD1	CDS14	582	miss	02B3064	1:T-N
dMBD1	CDS14	586	miss	03B2739B	1:D-A
dMBD1	CDS14	586	miss	98B0447T6	1:D-A
dMBD1	CDS14	586	miss	02B2419B	1:D-A
dMBD1	CDS14	586	miss	04B0118B	1:D-A
dMBD1	CDS14	586	miss	99B2560	1:D-A
dMBD1	CDS14	587	miss	03B2739B	1:T-P
dMBD1	CDS14	587	miss	02B2419B	1:T-P
dMBD1	CDS14	589	miss	03B2739B	1:V-G
dMBD1	CDS14	589	miss	98B0447T6	1:V-G
dMBD1	CDS14	589	miss	02B2419B	1:V-G
dMBD1	CDS14	589	miss	04B0118B	1:V-G
dMBD1	CDS14	589	miss	99B2560	1:V-G
dMBD1	CDS14	589	miss	02B3064	1:V-G
dMBD1	CDS14	591	miss	98B0447T6	1:L-R
dMBD1	CDS14	591	miss	99B2560	1:L-R
>sub
dMBD1	CDS1	9	sub	04B0807A	1:P-S
dMBD1	CDS1	13	sub	01B3046T1	1:P-H
dMBD1	CDS1	28	sub	02B2419A	1:C-Y
dMBD1	CDS1	28	sub	02B2419B	1:C-Y
dMBD1	CDS1	28	sub	01B2010	1:C-Y
dMBD1	CDS1	28	sub	04B0118C	1:C-Y
dMBD1	CDS1	28	sub	02B2584K	1:C-Y
dMBD1	CDS1	28	sub	99B2560	1:C-Y
dMBD1	CDS1	28	sub	02B3064	1:C-Y
dMBD1	CDS1	29	sub	02B2419A	1:G-D
dMBD1	CDS1	29	sub	02B3064	1:G-D
dMBD1	CDS1	31	sub	01B1628	1:S-P
dMBD1	CDS1	31	sub	03B2739B	1:S-P
dMBD1	CDS1	31	sub	02B2419A	1:S-P
dMBD1	CDS1	31	sub	01B2010	1:S-P
dMBD1	CDS1	31	sub	04B0118C	1:S-P
dMBD1	CDS1	31	sub	02B2584K	1:S-P
dMBD1	CDS1	31	sub	99B2560	1:S-P
dMBD1	CDS1	31	sub	02B3064	1:S-P
dMBD1	CDS1	34	sub	01B2010	1:Y-H
dMBD1	CDS1	34	sub	04B0118C	1:Y-Q
dMBD1	CDS1	34	sub	02B2584K	1:Y-H
dMBD1	CDS1	37	sub	01B1628	1:S-C
dMBD1	CDS1	37	sub	01B2010	1:S-C
dMBD1	CDS2	41	sub	98B0447T6	1:D-N
dMBD1	CDS2	48	sub	98B0447T6	1:E-L
dMBD1	CDS2	54	sub	04B0118C	1:G-P
dMBD1	CDS2	56	sub	98B0447T6	1:A-P
dMBD1	CDS2	58	sub	04B0118C	1:D-G
dMBD1	CDS2	59	sub	98B0447T6	1:L-F
dMBD1	CDS2	59	sub	04B0118C	1:L-F
dMBD1	CDS2	63	sub	98B0447T6	1:D-N
dMBD1	CDS2	63	sub	04B0118C	1:D-N
dMBD1	CDS2	64	sub	98B0447T6	1:F-L
dMBD1	CDS2	64	sub	04B0118C	1:F-L
dMBD1	CDS2	66	sub	02B2419B	1:Q-L
dMBD1	CDS2	69	sub	04B0118C	1:L-Q
dMBD1	CDS2	75	sub	02B2419B	1:K-I
dMBD1	CDS3	76	sub	01B2007	1:A-S
dMBD1	CDS3	86	sub	01B2007	1:R-*
dMBD1	CDS3	87	sub	01B2007	1:K-Q
dMBD1	CDS3	91	sub	01B2007	1:R-*
dMBD1	CDS3	92	sub	01B2007	1:P-A
dMBD1	CDS3	97	sub	01B2007	1:K-Q
dMBD1	CDS3	98	sub	01B2007	1:R-S
dMBD1	CDS3	102	sub	01B2007	1:P-Q
dMBD1	CDS3	105	sub	01B2007	1:G-S
dMBD1	CDS3	110	sub	01B2007	1:E-G
dMBD1	CDS3	123	sub	01B1628	1:A-G
dMBD1	CDS3	123	sub	01B3046T2	1:A-G
dMBD1	CDS3	123	sub	98B0447T6	1:A-G
dMBD1	CDS3	123	sub	02B2419B	1:A-G
dMBD1	CDS3	123	sub	04B0118B	1:A-G
dMBD1	CDS3	123	sub	04B0118C	1:A-G
dMBD1	CDS4	138	sub	02B3064	1:I-L
dMBD1	CDS4	149	sub	02B3064	1:R-P
dMBD1	CDS4	150	sub	99B2560	1:L-P
dMBD1	CDS4	154	sub	01B3046T1	1:C-F
dMBD1	CDS4	154	sub	02B2419A	1:C-S
dMBD1	CDS4	155	sub	01B3046T1	1:K-T
dMBD1	CDS4	156	sub	02B2419A	1:D-A
dMBD1	CDS4	157	sub	02B3064	1:C-*
dMBD1	CDS4	158	sub	01B3046T1	1:R-T
dMBD1	CDS4	158	sub	02B2419A	1:R-S
dMBD1	CDS4	158	sub	01B2010	1:R-T
dMBD1	CDS4	159	sub	02B2419A	1:A-T
dMBD1	CDS6	179	sub	03B2739B	1:C-W
dMBD1	CDS6	179	sub	99B2560	1:C-W
dMBD1	CDS6	193	sub	98B0447T6	1:T-A
dMBD1	CDS6	194	sub	98B0447T6	1:C-Y
dMBD1	CDS6	194	sub	01B3046T1	1:C-S
dMBD1	CDS6	194	sub	02B2584K	1:C-*
dMBD1	CDS6	207	sub	01B3046T1	1:F-C
dMBD1	CDS6	210	sub	01B3046T1	1:C-S
dMBD1	CDS6	212	sub	98B0447T6	1:R-L
dMBD1	CDS6	213	sub	99B2560	1:R-K
dMBD1	CDS6	215	sub	02B2584K	1:C-S
dMBD1	CDS6	216	sub	01B3046T1	1:L-H
dMBD1	CDS6	216	sub	02B2584K	1:L-H
dMBD1	CDS7	222	sub	98B0447T6	1:S-C
dMBD1	CDS7	222	sub	02B2584K	1:S-C
dMBD1	CDS7	225	sub	01B3046T1	1:C-R
dMBD1	CDS7	225	sub	02B2419A	1:C-R
dMBD1	CDS7	225	sub	98B0447T6	1:C-R
dMBD1	CDS7	225	sub	04B0807A	1:C-R
dMBD1	CDS7	225	sub	02B2584K	1:C-R
dMBD1	CDS7	230	sub	01B3046T1	1:G-A
dMBD1	CDS7	230	sub	98B0447T6	1:G-A
dMBD1	CDS7	230	sub	04B0807A	1:G-A
dMBD1	CDS7	230	sub	02B2584K	1:G-A
dMBD1	CDS7	233	sub	01B3046T1	1:T-A
dMBD1	CDS7	233	sub	02B2419A	1:T-V
dMBD1	CDS7	233	sub	98B0447T6	1:T-V
dMBD1	CDS7	233	sub	04B0807A	1:T-V
dMBD1	CDS7	233	sub	02B2584K	1:T-V
dMBD1	CDS7	241	sub	02B2419A	1:R-P
dMBD1	CDS7	241	sub	98B0447T6	1:R-P
dMBD1	CDS7	241	sub	04B0807A	1:R-P
dMBD1	CDS7	241	sub	02B2584K	1:R-P
dMBD1	CDS7	249	sub	02B2584K	1:P-A
dMBD1	CDS7	254	sub	02B2419A	1:Q-F
dMBD1	CDS7	254	sub	02B2584K	1:Q-F
dMBD1	CDS7	254	sub	98B0447T6	1:Q-L
dMBD1	CDS7	254	sub	04B0807A	1:Q-L
dMBD1	CDS7	256	sub	02B2584K	1:R-K
dMBD1	CDS7	258	sub	01B3046T1	1:V-E
dMBD1	CDS7	258	sub	02B2419A	1:V-E
dMBD1	CDS7	258	sub	98B0447T6	1:V-E
dMBD1	CDS7	258	sub	04B0807A	1:V-E
dMBD1	CDS7	258	sub	02B2584K	1:V-E
dMBD1	CDS7	259	sub	02B2419A	1:Q-R
dMBD1	CDS7	259	sub	04B0807A	1:Q-R
dMBD1	CDS7	259	sub	02B2584K	1:Q-R
dMBD1	CDS7	263	sub	01B3046T1	1:L-*
dMBD1	CDS7	263	sub	04B0807A	1:L-F
dMBD1	CDS8	279	sub	99B2560	1:A-T
dMBD1	CDS8	279	sub	01B1628	1:A-I
dMBD1	CDS8	279	sub	01B3046T2	1:A-V
dMBD1	CDS8	279	sub	03B2739B	1:A-V
dMBD1	CDS8	279	sub	02B2419A	1:A-V
dMBD1	CDS8	279	sub	98B0447T6	1:A-V
dMBD1	CDS8	279	sub	02B2419B	1:A-V
dMBD1	CDS8	279	sub	04B0807A	1:A-V
dMBD1	CDS8	279	sub	04B0118B	1:A-V
dMBD1	CDS8	279	sub	01B2010	1:A-V
dMBD1	CDS8	279	sub	04B0118C	1:A-V
dMBD1	CDS8	279	sub	02B2584K	1:A-V
dMBD1	CDS8	279	sub	02B3064	1:A-V
dMBD1	CDS8	281	sub	03B2739B	1:R-L
dMBD1	CDS8	281	sub	98B0447T6	1:R-L
dMBD1	CDS8	281	sub	04B0807A	1:R-L
dMBD1	CDS8	281	sub	01B2010	1:R-L
dMBD1	CDS8	281	sub	04B0118C	1:R-L
dMBD1	CDS8	281	sub	02B3064	1:R-L
dMBD1	CDS8	282	sub	03B2739B	1:R-L
dMBD1	CDS8	282	sub	02B2419A	1:R-L
dMBD1	CDS8	282	sub	98B0447T6	1:R-L
dMBD1	CDS8	282	sub	02B2419B	1:R-L
dMBD1	CDS8	282	sub	04B0807A	1:R-L
dMBD1	CDS8	282	sub	01B2010	1:R-L
dMBD1	CDS8	283	sub	04B0807A	1:R-*
dMBD1	CDS8	283	sub	01B2010	1:R-*
dMBD1	CDS8	284	sub	04B0807A	1:S-C
dMBD1	CDS8	284	sub	01B2010	1:S-C
dMBD1	CDS8	285	sub	04B0807A	1:R-C
dMBD1	CDS8	285	sub	01B2010	1:R-C
dMBD1	CDS8	294	sub	01B1628	1:P-L
dMBD1	CDS8	295	sub	01B2010	1:S-C
dMBD1	CDS8	296	sub	01B3046T2	1:Q-M
dMBD1	CDS8	296	sub	03B2739B	1:Q-M
dMBD1	CDS8	296	sub	04B0807A	1:Q-M
dMBD1	CDS8	296	sub	01B2010	1:Q-M
dMBD1	CDS8	296	sub	02B2419A	1:Q-L
dMBD1	CDS8	296	sub	98B0447T6	1:Q-L
dMBD1	CDS8	296	sub	02B2419B	1:Q-L
dMBD1	CDS8	296	sub	02B3064	1:Q-L
dMBD1	CDS8	297	sub	01B3046T2	1:P-L
dMBD1	CDS8	297	sub	03B2739B	1:P-L
dMBD1	CDS8	297	sub	98B0447T6	1:P-L
dMBD1	CDS8	297	sub	02B2419B	1:P-L
dMBD1	CDS8	297	sub	04B0807A	1:P-L
dMBD1	CDS8	297	sub	01B2010	1:P-L
dMBD1	CDS8	297	sub	02B3064	1:P-L
dMBD1	CDS8	298	sub	01B3046T2	1:P-S
dMBD1	CDS8	298	sub	03B2739B	1:P-S
dMBD1	CDS8	298	sub	04B0807A	1:P-S
dMBD1	CDS8	298	sub	01B2010	1:P-S
dMBD1	CDS8	301	sub	01B3046T2	1:P-S
dMBD1	CDS8	301	sub	03B2739B	1:P-S
dMBD1	CDS8	301	sub	02B2419A	1:P-S
dMBD1	CDS8	301	sub	98B0447T6	1:P-S
dMBD1	CDS8	301	sub	02B2419B	1:P-S
dMBD1	CDS8	301	sub	04B0807A	1:P-S
dMBD1	CDS8	301	sub	01B2010	1:P-S
dMBD1	CDS8	301	sub	04B0118C	1:P-S
dMBD1	CDS8	301	sub	02B2584K	1:P-S
dMBD1	CDS8	301	sub	02B3064	1:P-S
dMBD1	CDS8	302	sub	01B3046T2	1:E-*
dMBD1	CDS8	302	sub	03B2739B	1:E-*
dMBD1	CDS8	302	sub	02B2419A	1:E-*
dMBD1	CDS8	302	sub	98B0447T6	1:E-*
dMBD1	CDS8	302	sub	02B2419B	1:E-*
dMBD1	CDS8	302	sub	04B0807A	1:E-*
dMBD1	CDS8	302	sub	01B2010	1:E-*
dMBD1	CDS8	302	sub	04B0118C	1:E-*
dMBD1	CDS8	302	sub	02B3064	1:E-*
dMBD1	CDS8	303	sub	01B3046T2	1:L-V
dMBD1	CDS8	303	sub	02B2419B	1:L-V
dMBD1	CDS8	303	sub	03B2739B	1:L-S
dMBD1	CDS11	418	sub	04B0118C	1:G-A
dMBD1	CDS11	418	sub	02B3064	1:G-A
dMBD1	CDS11	428	sub	02B3064	1:P-L
dMBD1	CDS11	429	sub	02B3064	1:T-R
dMBD1	CDS11	431	sub	02B3064	1:L-P
dMBD1	CDS11	433	sub	01B1628	1:G-R
dMBD1	CDS11	436	sub	01B1628	1:Q-L
dMBD1	CDS11	436	sub	04B0118B	1:Q-L
dMBD1	CDS11	444	sub	01B1628	1:D-A
dMBD1	CDS11	446	sub	01B1628	1:G-A
dMBD1	CDS11	446	sub	04B0118B	1:G-A
dMBD1	CDS11	447	sub	01B1628	1:F-Q
dMBD1	CDS11	447	sub	02B3064	1:F-I
dMBD1	CDS11	450	sub	01B1628	1:P-W
dMBD1	CDS11	451	sub	01B1628	1:P-T
dMBD1	CDS11	456	sub	04B0118B	1:L-I
dMBD1	CDS11	456	sub	01B1628	1:L-P
dMBD1	CDS11	457	sub	01B1628	1:V-D
dMBD1	CDS11	459	sub	01B1628	1:L-S
dMBD1	CDS11	460	sub	01B1628	1:R-W
dMBD1	CDS11	460	sub	04B0118B	1:R-W
dMBD1	CDS11	461	sub	02B3064	1:E-*
dMBD1	CDS11	461	sub	01B1628	1:E-V
dMBD1	CDS11	468	sub	01B1628	1:Q-*
dMBD1	CDS11	469	sub	01B1628	1:V-L
dMBD1	CDS12	528	sub	01B1628	1:K-I
dMBD1	CDS12	528	sub	01B2007	1:K-I
dMBD1	CDS13	531	sub	04B0118C	1:D-R
dMBD1	CDS13	544	sub	04B0118C	1:P-H
dMBD1	CDS13	544	sub	02B3064	1:P-H
dMBD1	CDS14	581	sub	03B2739B	1:G-*
dMBD1	CDS14	582	sub	98B0447T6	1:T-S
dMBD1	CDS14	582	sub	02B2419B	1:T-F
dMBD1	CDS14	582	sub	02B3064	1:T-N
dMBD1	CDS14	586	sub	03B2739B	1:D-A
dMBD1	CDS14	586	sub	98B0447T6	1:D-A
dMBD1	CDS14	586	sub	02B2419B	1:D-A
dMBD1	CDS14	586	sub	04B0118B	1:D-A
dMBD1	CDS14	586	sub	99B2560	1:D-A
dMBD1	CDS14	587	sub	03B2739B	1:T-P
dMBD1	CDS14	587	sub	02B2419B	1:T-P
dMBD1	CDS14	589	sub	03B2739B	1:V-G
dMBD1	CDS14	589	sub	98B0447T6	1:V-G
dMBD1	CDS14	589	sub	02B2419B	1:V-G
dMBD1	CDS14	589	sub	04B0118B	1:V-G
dMBD1	CDS14	589	sub	99B2560	1:V-G
dMBD1	CDS14	589	sub	02B3064	1:V-G
dMBD1	CDS14	591	sub	98B0447T6	1:L-R
dMBD1	CDS14	591	sub	99B2560	1:L-R
dMBD1	CDS14	593	sub	99B2560	1:R-*
>mut
dMBD1	CDS1	9	mut	04B0807A	1:P-S
dMBD1	CDS1	12	mut	01B3046T1	1:INS
dMBD1	CDS1	13	mut	01B3046T1	1:P-H
dMBD1	CDS1	28	mut	02B2419A	1:C-Y
dMBD1	CDS1	28	mut	02B2419B	1:C-Y
dMBD1	CDS1	28	mut	01B2010	1:C-Y
dMBD1	CDS1	28	mut	04B0118C	1:C-Y
dMBD1	CDS1	28	mut	02B2584K	1:C-Y
dMBD1	CDS1	28	mut	99B2560	1:C-Y
dMBD1	CDS1	28	mut	02B3064	1:C-Y
dMBD1	CDS1	29	mut	02B2419A	1:G-D
dMBD1	CDS1	29	mut	02B3064	1:G-D
dMBD1	CDS1	29	mut	01B2010	1:EQ
dMBD1	CDS1	29	mut	04B0118C	1:EQ
dMBD1	CDS1	29	mut	02B2584K	1:EQ
dMBD1	CDS1	29	mut	99B2560	1:EQ
dMBD1	CDS1	30	mut	01B1628	1:EQ
dMBD1	CDS1	30	mut	03B2739B	1:EQ
dMBD1	CDS1	30	mut	02B2419A	1:EQ
dMBD1	CDS1	30	mut	01B2010	1:EQ
dMBD1	CDS1	30	mut	04B0118C	1:EQ
dMBD1	CDS1	30	mut	02B2584K	1:EQ
dMBD1	CDS1	30	mut	99B2560	1:EQ
dMBD1	CDS1	30	mut	02B3064	1:EQ
dMBD1	CDS1	31	mut	01B1628	1:S-P
dMBD1	CDS1	31	mut	03B2739B	1:S-P
dMBD1	CDS1	31	mut	02B2419A	1:S-P
dMBD1	CDS1	31	mut	01B2010	1:S-P
dMBD1	CDS1	31	mut	04B0118C	1:S-P
dMBD1	CDS1	31	mut	02B2584K	1:S-P
dMBD1	CDS1	31	mut	99B2560	1:S-P
dMBD1	CDS1	31	mut	02B3064	1:S-P
dMBD1	CDS1	32	mut	02B2584K	1:INS
dMBD1	CDS1	34	mut	01B2010	1:Y-H
dMBD1	CDS1	34	mut	04B0118C	1:Y-Q
dMBD1	CDS1	34	mut	02B2584K	1:Y-H
dMBD1	CDS1	37	mut	01B1628	1:S-C
dMBD1	CDS1	37	mut	01B2010	1:S-C
dMBD1	CDS2	41	mut	98B0447T6	1:D-N
dMBD1	CDS2	45	mut	02B2419B	1:DEL
dMBD1	CDS2	46	mut	98B0447T6	1:INS
dMBD1	CDS2	48	mut	98B0447T6	1:E-L
dMBD1	CDS2	54	mut	04B0118C	1:G-P
dMBD1	CDS2	56	mut	98B0447T6	1:A-P
dMBD1	CDS2	57	mut	98B0447T6	1:INS
dMBD1	CDS2	58	mut	04B0118C	1:D-G
dMBD1	CDS2	59	mut	98B0447T6	1:L-F
dMBD1	CDS2	59	mut	04B0118C	1:L-F
dMBD1	CDS2	62	mut	98B0447T6	1:INS
dMBD1	CDS2	63	mut	98B0447T6	1:D-N
dMBD1	CDS2	63	mut	04B0118C	1:D-N
dMBD1	CDS2	64	mut	98B0447T6	1:F-L
dMBD1	CDS2	64	mut	04B0118C	1:F-L
dMBD1	CDS2	66	mut	02B2419B	1:Q-L
dMBD1	CDS2	69	mut	04B0118C	1:L-Q
dMBD1	CDS2	75	mut	02B2419B	1:K-I
dMBD1	CDS3	76	mut	01B2007	1:A-S
dMBD1	CDS3	83	mut	01B2007	1:INS
dMBD1	CDS3	86	mut	01B2007	1:R-*
dMBD1	CDS3	87	mut	01B2007	1:K-Q
dMBD1	CDS3	91	mut	01B2007	1:R-*
dMBD1	CDS3	92	mut	01B2007	1:P-A
dMBD1	CDS3	97	mut	01B2007	1:K-Q
dMBD1	CDS3	98	mut	01B2007	1:R-S
dMBD1	CDS3	102	mut	01B2007	1:P-Q
dMBD1	CDS3	105	mut	01B2007	1:G-S
dMBD1	CDS3	108	mut	01B2007	1:DEL
dMBD1	CDS3	108	mut	99B2560	1:DEL
dMBD1	CDS3	108	mut	01B3046T1	1:INS
dMBD1	CDS3	108	mut	02B3064	1:INS
dMBD1	CDS3	110	mut	01B2007	1:E-G
dMBD1	CDS3	123	mut	01B1628	1:A-G
dMBD1	CDS3	123	mut	01B3046T2	1:A-G
dMBD1	CDS3	123	mut	98B0447T6	1:A-G
dMBD1	CDS3	123	mut	02B2419B	1:A-G
dMBD1	CDS3	123	mut	04B0118B	1:A-G
dMBD1	CDS3	123	mut	04B0118C	1:A-G
dMBD1	CDS3	124	mut	01B1628	1:INS
dMBD1	CDS3	124	mut	01B3046T2	1:INS
dMBD1	CDS3	124	mut	98B0447T6	1:INS
dMBD1	CDS3	124	mut	04B0118C	1:INS
dMBD1	CDS3	126	mut	01B1628	1:EQ
dMBD1	CDS4	138	mut	02B3064	1:I-L
dMBD1	CDS4	147	mut	01B3046T1	1:EQ
dMBD1	CDS4	149	mut	02B3064	1:R-P
dMBD1	CDS4	150	mut	99B2560	1:L-P
dMBD1	CDS4	154	mut	01B3046T1	1:C-F
dMBD1	CDS4	154	mut	02B2419A	1:C-S
dMBD1	CDS4	155	mut	01B3046T1	1:K-T
dMBD1	CDS4	156	mut	02B2419A	1:D-A
dMBD1	CDS4	157	mut	02B3064	1:C-*
dMBD1	CDS4	158	mut	01B3046T1	1:R-T
dMBD1	CDS4	158	mut	02B2419A	1:R-S
dMBD1	CDS4	158	mut	01B2010	1:R-T
dMBD1	CDS4	159	mut	02B2419A	1:A-T
dMBD1	CDS5	159	mut	04B0118B	1:EQ
dMBD1	CDS6	179	mut	03B2739B	1:C-W
dMBD1	CDS6	179	mut	99B2560	1:C-W
dMBD1	CDS6	193	mut	98B0447T6	1:T-A
dMBD1	CDS6	194	mut	98B0447T6	1:C-Y
dMBD1	CDS6	194	mut	01B3046T1	1:C-S
dMBD1	CDS6	194	mut	02B2584K	1:C-*
dMBD1	CDS6	207	mut	01B3046T1	1:F-C
dMBD1	CDS6	210	mut	01B3046T1	1:C-S
dMBD1	CDS6	212	mut	98B0447T6	1:R-L
dMBD1	CDS6	213	mut	99B2560	1:R-K
dMBD1	CDS6	215	mut	02B2584K	1:C-S
dMBD1	CDS6	216	mut	01B3046T1	1:L-H
dMBD1	CDS6	216	mut	02B2584K	1:L-H
dMBD1	CDS7	222	mut	98B0447T6	1:S-C
dMBD1	CDS7	222	mut	02B2584K	1:S-C
dMBD1	CDS7	225	mut	01B3046T1	1:C-R
dMBD1	CDS7	225	mut	02B2419A	1:C-R
dMBD1	CDS7	225	mut	98B0447T6	1:C-R
dMBD1	CDS7	225	mut	04B0807A	1:C-R
dMBD1	CDS7	225	mut	02B2584K	1:C-R
dMBD1	CDS7	230	mut	01B3046T1	1:G-A
dMBD1	CDS7	230	mut	98B0447T6	1:G-A
dMBD1	CDS7	230	mut	04B0807A	1:G-A
dMBD1	CDS7	230	mut	02B2584K	1:G-A
dMBD1	CDS7	231	mut	02B2584K	1:EQ
dMBD1	CDS7	233	mut	01B3046T1	1:T-A
dMBD1	CDS7	233	mut	02B2419A	1:T-V
dMBD1	CDS7	233	mut	98B0447T6	1:T-V
dMBD1	CDS7	233	mut	04B0807A	1:T-V
dMBD1	CDS7	233	mut	02B2584K	1:T-V
dMBD1	CDS7	234	mut	02B2419A	1:EQ
dMBD1	CDS7	238	mut	02B2584K	1:EQ
dMBD1	CDS7	240	mut	04B0807A	1:INS
dMBD1	CDS7	240	mut	02B2584K	1:INS
dMBD1	CDS7	241	mut	02B2419A	1:R-P
dMBD1	CDS7	241	mut	98B0447T6	1:R-P
dMBD1	CDS7	241	mut	04B0807A	1:R-P
dMBD1	CDS7	241	mut	02B2584K	1:R-P
dMBD1	CDS7	249	mut	02B2584K	1:P-A
dMBD1	CDS7	249	mut	01B3046T1	1:EQ
dMBD1	CDS7	254	mut	02B2419A	1:Q-F
dMBD1	CDS7	254	mut	02B2584K	1:Q-F
dMBD1	CDS7	254	mut	98B0447T6	1:Q-L
dMBD1	CDS7	254	mut	04B0807A	1:Q-L
dMBD1	CDS7	256	mut	02B2584K	1:R-K
dMBD1	CDS7	256	mut	01B3046T1	1:EQ
dMBD1	CDS7	256	mut	02B2419A	1:EQ
dMBD1	CDS7	256	mut	98B0447T6	1:EQ
dMBD1	CDS7	256	mut	04B0807A	1:EQ
dMBD1	CDS7	257	mut	01B3046T1	1:EQ
dMBD1	CDS7	257	mut	02B2419A	1:EQ
dMBD1	CDS7	257	mut	98B0447T6	1:EQ
dMBD1	CDS7	257	mut	04B0807A	1:EQ
dMBD1	CDS7	257	mut	02B2584K	1:EQ
dMBD1	CDS7	258	mut	01B3046T1	1:V-E
dMBD1	CDS7	258	mut	02B2419A	1:V-E
dMBD1	CDS7	258	mut	98B0447T6	1:V-E
dMBD1	CDS7	258	mut	04B0807A	1:V-E
dMBD1	CDS7	258	mut	02B2584K	1:V-E
dMBD1	CDS7	259	mut	02B2419A	1:Q-R
dMBD1	CDS7	259	mut	04B0807A	1:Q-R
dMBD1	CDS7	259	mut	02B2584K	1:Q-R
dMBD1	CDS7	260	mut	02B2419A	1:EQ
dMBD1	CDS7	260	mut	04B0807A	1:EQ
dMBD1	CDS7	260	mut	02B2584K	1:EQ
dMBD1	CDS7	261	mut	02B2584K	1:EQ
dMBD1	CDS7	263	mut	01B3046T1	1:L-*
dMBD1	CDS7	263	mut	04B0807A	1:L-F
dMBD1	CDS7	264	mut	02B2419A	1:EQ
dMBD1	CDS7	264	mut	04B0807A	1:EQ
dMBD1	CDS7	264	mut	02B2584K	1:EQ
dMBD1	CDS8	270	mut	01B1628	1:INS
dMBD1	CDS8	271	mut	01B1628	1:EQ
dMBD1	CDS8	279	mut	99B2560	1:A-T
dMBD1	CDS8	279	mut	01B1628	1:A-I
dMBD1	CDS8	279	mut	01B3046T2	1:A-V
dMBD1	CDS8	279	mut	03B2739B	1:A-V
dMBD1	CDS8	279	mut	02B2419A	1:A-V
dMBD1	CDS8	279	mut	98B0447T6	1:A-V
dMBD1	CDS8	279	mut	02B2419B	1:A-V
dMBD1	CDS8	279	mut	04B0807A	1:A-V
dMBD1	CDS8	279	mut	04B0118B	1:A-V
dMBD1	CDS8	279	mut	01B2010	1:A-V
dMBD1	CDS8	279	mut	04B0118C	1:A-V
dMBD1	CDS8	279	mut	02B2584K	1:A-V
dMBD1	CDS8	279	mut	02B3064	1:A-V
dMBD1	CDS8	281	mut	02B2419B	1:DEL
dMBD1	CDS8	281	mut	03B2739B	1:R-L
dMBD1	CDS8	281	mut	98B0447T6	1:R-L
dMBD1	CDS8	281	mut	04B0807A	1:R-L
dMBD1	CDS8	281	mut	01B2010	1:R-L
dMBD1	CDS8	281	mut	04B0118C	1:R-L
dMBD1	CDS8	281	mut	02B3064	1:R-L
dMBD1	CDS8	282	mut	03B2739B	1:R-L
dMBD1	CDS8	282	mut	02B2419A	1:R-L
dMBD1	CDS8	282	mut	98B0447T6	1:R-L
dMBD1	CDS8	282	mut	02B2419B	1:R-L
dMBD1	CDS8	282	mut	04B0807A	1:R-L
dMBD1	CDS8	282	mut	01B2010	1:R-L
dMBD1	CDS8	283	mut	04B0807A	1:R-*
dMBD1	CDS8	283	mut	01B2010	1:R-*
dMBD1	CDS8	284	mut	04B0807A	1:S-C
dMBD1	CDS8	284	mut	01B2010	1:S-C
dMBD1	CDS8	285	mut	04B0807A	1:R-C
dMBD1	CDS8	285	mut	01B2010	1:R-C
dMBD1	CDS8	285	mut	03B2739B	1:EQ
dMBD1	CDS8	290	mut	03B2739B	1:INS
dMBD1	CDS8	290	mut	01B2010	1:INS
dMBD1	CDS8	291	mut	01B3046T2	1:EQ
dMBD1	CDS8	291	mut	03B2739B	1:EQ
dMBD1	CDS8	291	mut	02B2419A	1:EQ
dMBD1	CDS8	291	mut	02B2419B	1:EQ
dMBD1	CDS8	291	mut	04B0807A	1:EQ
dMBD1	CDS8	291	mut	01B2010	1:EQ
dMBD1	CDS8	291	mut	02B2584K	1:EQ
dMBD1	CDS8	294	mut	01B1628	1:P-L
dMBD1	CDS8	295	mut	01B2010	1:S-C
dMBD1	CDS8	295	mut	01B3046T2	1:EQ
dMBD1	CDS8	295	mut	03B2739B	1:EQ
dMBD1	CDS8	295	mut	04B0807A	1:EQ
dMBD1	CDS8	296	mut	01B3046T2	1:Q-M
dMBD1	CDS8	296	mut	03B2739B	1:Q-M
dMBD1	CDS8	296	mut	04B0807A	1:Q-M
dMBD1	CDS8	296	mut	01B2010	1:Q-M
dMBD1	CDS8	296	mut	02B2419A	1:Q-L
dMBD1	CDS8	296	mut	98B0447T6	1:Q-L
dMBD1	CDS8	296	mut	02B2419B	1:Q-L
dMBD1	CDS8	296	mut	02B3064	1:Q-L
dMBD1	CDS8	297	mut	01B3046T2	1:P-L
dMBD1	CDS8	297	mut	03B2739B	1:P-L
dMBD1	CDS8	297	mut	98B0447T6	1:P-L
dMBD1	CDS8	297	mut	02B2419B	1:P-L
dMBD1	CDS8	297	mut	04B0807A	1:P-L
dMBD1	CDS8	297	mut	01B2010	1:P-L
dMBD1	CDS8	297	mut	02B3064	1:P-L
dMBD1	CDS8	298	mut	01B3046T2	1:P-S
dMBD1	CDS8	298	mut	03B2739B	1:P-S
dMBD1	CDS8	298	mut	04B0807A	1:P-S
dMBD1	CDS8	298	mut	01B2010	1:P-S
dMBD1	CDS8	301	mut	01B3046T2	1:P-S
dMBD1	CDS8	301	mut	03B2739B	1:P-S
dMBD1	CDS8	301	mut	02B2419A	1:P-S
dMBD1	CDS8	301	mut	98B0447T6	1:P-S
dMBD1	CDS8	301	mut	02B2419B	1:P-S
dMBD1	CDS8	301	mut	04B0807A	1:P-S
dMBD1	CDS8	301	mut	01B2010	1:P-S
dMBD1	CDS8	301	mut	04B0118C	1:P-S
dMBD1	CDS8	301	mut	02B2584K	1:P-S
dMBD1	CDS8	301	mut	02B3064	1:P-S
dMBD1	CDS8	302	mut	01B3046T2	1:E-*
dMBD1	CDS8	302	mut	03B2739B	1:E-*
dMBD1	CDS8	302	mut	02B2419A	1:E-*
dMBD1	CDS8	302	mut	98B0447T6	1:E-*
dMBD1	CDS8	302	mut	02B2419B	1:E-*
dMBD1	CDS8	302	mut	04B0807A	1:E-*
dMBD1	CDS8	302	mut	01B2010	1:E-*
dMBD1	CDS8	302	mut	04B0118C	1:E-*
dMBD1	CDS8	302	mut	02B3064	1:E-*
dMBD1	CDS8	303	mut	01B3046T2	1:L-V
dMBD1	CDS8	303	mut	02B2419B	1:L-V
dMBD1	CDS8	303	mut	03B2739B	1:L-S
dMBD1	CDS9	317	mut	01B1628	1:EQ
dMBD1	CDS10	348	mut	01B2010	1:INS
dMBD1	CDS11	388	mut	99B2560	1:DEL
dMBD1	CDS11	399	mut	99B2560	1:DEL
dMBD1	CDS11	403	mut	99B2560	1:DEL
dMBD1	CDS11	405	mut	99B2560	1:DEL
dMBD1	CDS11	411	mut	99B2560	1:DEL
dMBD1	CDS11	413	mut	99B2560	1:DEL
dMBD1	CDS11	416	mut	99B2560	1:DEL
dMBD1	CDS11	418	mut	04B0118C	1:G-A
dMBD1	CDS11	418	mut	02B3064	1:G-A
dMBD1	CDS11	419	mut	99B2560	1:DEL
dMBD1	CDS11	420	mut	99B2560	1:DEL
dMBD1	CDS11	421	mut	99B2560	1:DEL
dMBD1	CDS11	422	mut	99B2560	1:DEL
dMBD1	CDS11	423	mut	99B2560	1:DEL
dMBD1	CDS11	423	mut	01B1628	1:EQ
dMBD1	CDS11	424	mut	99B2560	1:DEL
dMBD1	CDS11	425	mut	99B2560	1:DEL
dMBD1	CDS11	426	mut	99B2560	1:DEL
dMBD1	CDS11	428	mut	02B3064	1:P-L
dMBD1	CDS11	429	mut	02B3064	1:T-R
dMBD1	CDS11	431	mut	02B3064	1:L-P
dMBD1	CDS11	432	mut	01B1628	1:INS
dMBD1	CDS11	433	mut	01B1628	1:G-R
dMBD1	CDS11	436	mut	01B1628	1:Q-L
dMBD1	CDS11	436	mut	04B0118B	1:Q-L
dMBD1	CDS11	437	mut	01B1628	1:EQ
dMBD1	CDS11	439	mut	01B1628	1:INS
dMBD1	CDS11	439	mut	02B3064	1:INS
dMBD1	CDS11	440	mut	01B1628	1:EQ
dMBD1	CDS11	443	mut	01B1628	1:EQ
dMBD1	CDS11	444	mut	01B1628	1:D-A
dMBD1	CDS11	446	mut	01B1628	1:G-A
dMBD1	CDS11	446	mut	04B0118B	1:G-A
dMBD1	CDS11	446	mut	02B3064	1:EQ
dMBD1	CDS11	447	mut	01B1628	1:F-Q
dMBD1	CDS11	447	mut	02B3064	1:F-I
dMBD1	CDS11	450	mut	01B1628	1:P-W
dMBD1	CDS11	451	mut	01B1628	1:P-T
dMBD1	CDS11	453	mut	02B3064	1:EQ
dMBD1	CDS11	454	mut	01B1628	1:EQ
dMBD1	CDS11	455	mut	01B1628	1:INS
dMBD1	CDS11	456	mut	04B0118B	1:L-I
dMBD1	CDS11	456	mut	01B1628	1:L-P
dMBD1	CDS11	457	mut	01B1628	1:V-D
dMBD1	CDS11	459	mut	01B1628	1:L-S
dMBD1	CDS11	460	mut	01B1628	1:R-W
dMBD1	CDS11	460	mut	04B0118B	1:R-W
dMBD1	CDS11	461	mut	02B3064	1:E-*
dMBD1	CDS11	461	mut	01B1628	1:E-V
dMBD1	CDS11	463	mut	01B1628	1:INS
dMBD1	CDS11	465	mut	01B1628	1:EQ
dMBD1	CDS11	468	mut	01B1628	1:Q-*
dMBD1	CDS11	469	mut	01B1628	1:V-L
dMBD1	CDS12	528	mut	01B1628	1:K-I
dMBD1	CDS12	528	mut	01B2007	1:K-I
dMBD1	CDS13	531	mut	04B0118C	1:D-R
dMBD1	CDS13	532	mut	01B2010	1:DEL
dMBD1	CDS13	544	mut	04B0118C	1:P-H
dMBD1	CDS13	544	mut	02B3064	1:P-H
dMBD1	CDS14	580	mut	03B2739B	1:EQ
dMBD1	CDS14	580	mut	02B2419B	1:EQ
dMBD1	CDS14	581	mut	03B2739B	1:G-*
dMBD1	CDS14	582	mut	98B0447T6	1:T-S
dMBD1	CDS14	582	mut	02B2419B	1:T-F
dMBD1	CDS14	582	mut	02B3064	1:T-N
dMBD1	CDS14	586	mut	03B2739B	1:D-A
dMBD1	CDS14	586	mut	98B0447T6	1:D-A
dMBD1	CDS14	586	mut	02B2419B	1:D-A
dMBD1	CDS14	586	mut	04B0118B	1:D-A
dMBD1	CDS14	586	mut	99B2560	1:D-A
dMBD1	CDS14	587	mut	03B2739B	1:T-P
dMBD1	CDS14	587	mut	02B2419B	1:T-P
dMBD1	CDS14	589	mut	03B2739B	1:V-G
dMBD1	CDS14	589	mut	98B0447T6	1:V-G
dMBD1	CDS14	589	mut	02B2419B	1:V-G
dMBD1	CDS14	589	mut	04B0118B	1:V-G
dMBD1	CDS14	589	mut	99B2560	1:V-G
dMBD1	CDS14	589	mut	02B3064	1:V-G
dMBD1	CDS14	591	mut	98B0447T6	1:L-R
dMBD1	CDS14	591	mut	99B2560	1:L-R
dMBD1	CDS14	593	mut	99B2560	1:R-*
