# Supplementary material for: Frequent Alteration of the Tumor Suppressor Gene APC in Sporadic Canine Colorectal Tumors
Source: PLoS One. 2012 Dec 10;7(12):e50813. doi: 10.1371/journal.pone.0050813 (PMC3519478; doi:10.1371/journal.pone.0050813)
Supplement: File S4 — Detailed information for each mutated codon of APC and the other 10 canine genes in the adenocarcinomas listed in Table S2, including large deletions, small indels, nonsense mutations, missense mutations, and base substitutions. (TGZ) [file pone.0050813.s004.gz › dogadenocarcinomas/dBIN1.allcodon6.gene.mut]

>STAT
I-F	1
D-N	1
G-Q	3
Y-S	2
T-R	1
I-L	2
F-G	1
V-M	3
M-L	2
P-L	3
A-N	1
E-*	4
N-K	1
P-G	1
N-S	9
L-F	1
Q-H	1
F-E	2
S-G	5
A-S	2
G-E	2
K-R	2
R-K	1
V-P	1
M-K	1
P-H	1
W-*	1
Y-F	2
Q-K	3
F-C	5
A-V	3
H-L	1
A-P	1
G-T	1
V-E	1
E-R	1
H-P	3
V-A	2
D-E	1
L-Q	3
R-S	1
S-T	1
T-P	1
F-*	3
E-A	2
E-G	11
P-A	2
T-H	1
V-G	5
A-T	4
W-F	1
A-R	1
S-N	6
K-T	1
G-V	7
L-M	1
L-P	1
S-R	1
V-K	1
P-R	3
Q-L	1
K-P	8
E-K	6
R-P	2
F-V	4
D-K	1
D-T	1
E-Q	5
R-Q	3
K-N	5
M-V	1
R-G	7
*-W	1
T-K	1
W-G	6
M-H	1
D-*	1
V-I	3
C-W	1
C-F	1
D-Y	2
T-A	2
E-S	1
E-D	3
W-R	1
K-E	3
G-*	1
E-P	1
*-G	8
V-S	1
V-F	4
P-Q	1
M-R	1
A-G	3
Q-P	3
K-Q	2
F-L	4
K-H	3
E-V	9
L-V	11
L-T	1
S-A	1
L-G	1
Y-D	1
V-L	3
G-A	1
N-Y	1
P-T	1
>small
dBIN1	CDS2	46	small	98B0447T6	1:INS
dBIN1	CDS3	58	small	01B2007	1:INS
dBIN1	CDS3	58	small	02B3064	1:INS
dBIN1	CDS3	59	small	02B2419A	1:INS
dBIN1	CDS3	59	small	02B2419B	1:INS
dBIN1	CDS3	59	small	04B0118B	1:INS
dBIN1	CDS3	59	small	04B0118C	1:INS
dBIN1	CDS3	59	small	02B3064	1:INS
dBIN1	CDS4	77	small	01B3046T2	1:INS
dBIN1	CDS4	97	small	98B0447T6	1:INS
dBIN1	CDS4	97	small	02B2584K	1:INS
dBIN1	CDS4	104	small	01B3046T2	1:DEL
dBIN1	CDS5	119	small	02B3064	1:INS
dBIN1	CDS5	120	small	02B2419B	1:DEL
dBIN1	CDS5	125	small	02B3064	1:INS
dBIN1	CDS5	130	small	02B3064	1:INS
dBIN1	CDS9	238	small	02B2419B	1:INS
dBIN1	CDS9	250	small	98B0447T6	1:INS
dBIN1	CDS9	250	small	02B2584K	1:INS
dBIN1	CDS9	250	small	99B2560	1:INS
dBIN1	CDS9	250	small	02B3064	1:INS
dBIN1	CDS9	253	small	01B3046T1	1:INS
dBIN1	CDS9	253	small	98B0447T6	1:INS
dBIN1	CDS9	253	small	02B2419B	1:INS
dBIN1	CDS9	253	small	02B2584K	1:INS
dBIN1	CDS9	253	small	99B2560	1:INS
dBIN1	CDS9	253	small	02B3064	1:INS
dBIN1	CDS11	308	small	01B1628	1:DEL
dBIN1	CDS13	402	small	02B3064	1:DEL
dBIN1	CDS14	419	small	02B2584K	1:INS
dBIN1	CDS16	459	small	99B2560	1:INS
dBIN1	CDS16	475	small	04B0118C	1:INS
dBIN1	CDS16	480	small	99B2560	1:DEL
dBIN1	CDS16	485	small	99B2560	1:DEL
dBIN1	CDS17	507	small	01B2010	1:INS
dBIN1	CDS17	518	small	03B2739B	1:DEL
dBIN1	CDS17	518	small	02B2419A	1:DEL
dBIN1	CDS17	520	small	01B2007	1:DEL
dBIN1	CDS17	521	small	01B2007	1:DEL
dBIN1	CDS19	580	small	01B3046T1	1:INS
dBIN1	CDS19	589	small	01B2010	1:INS
>nons
dBIN1	CDS4	98	nons	01B3046T2	1:D-*
dBIN1	CDS5	111	nons	04B0807A	1:W-*
dBIN1	CDS8	226	nons	01B2007	1:E-*
dBIN1	CDS12	366	nons	04B0807A	1:F-*
dBIN1	CDS16	478	nons	99B2560	1:G-*
dBIN1	CDS17	523	nons	03B2739B	1:F-*
dBIN1	CDS17	523	nons	02B2419A	1:F-*
dBIN1	CDS19	560	nons	01B1628	1:E-*
dBIN1	CDS19	560	nons	03B2739B	1:E-*
dBIN1	CDS19	560	nons	01B2010	1:E-*
>miss
dBIN1	CDS2	29	miss	03B2739B	1:V-S
dBIN1	CDS2	30	miss	03B2739B	1:L-V
dBIN1	CDS2	32	miss	04B0807A	1:K-N
dBIN1	CDS2	36	miss	01B1628	1:A-V
dBIN1	CDS2	39	miss	01B1628	1:T-P
dBIN1	CDS2	45	miss	98B0447T6	1:E-A
dBIN1	CDS3	59	miss	01B3046T1	1:T-H
dBIN1	CDS4	77	miss	01B2010	1:E-P
dBIN1	CDS4	78	miss	01B3046T2	1:A-T
dBIN1	CDS4	78	miss	01B2010	1:A-T
dBIN1	CDS4	88	miss	01B3046T2	1:E-K
dBIN1	CDS4	88	miss	98B0447T6	1:E-K
dBIN1	CDS4	90	miss	98B0447T6	1:Y-F
dBIN1	CDS4	91	miss	01B3046T2	1:E-R
dBIN1	CDS4	94	miss	01B3046T2	1:W-G
dBIN1	CDS4	94	miss	01B2010	1:W-F
dBIN1	CDS4	96	miss	01B3046T2	1:G-V
dBIN1	CDS4	97	miss	01B3046T2	1:R-K
dBIN1	CDS4	98	miss	98B0447T6	1:D-Y
dBIN1	CDS4	98	miss	02B2584K	1:D-Y
dBIN1	CDS4	99	miss	01B3046T2	1:E-G
dBIN1	CDS4	99	miss	02B2584K	1:E-G
dBIN1	CDS4	101	miss	01B3046T2	1:N-S
dBIN1	CDS4	101	miss	98B0447T6	1:N-S
dBIN1	CDS4	101	miss	02B2584K	1:N-S
dBIN1	CDS4	102	miss	01B3046T2	1:K-R
dBIN1	CDS4	102	miss	98B0447T6	1:K-R
dBIN1	CDS4	105	miss	01B3046T2	1:E-G
dBIN1	CDS5	107	miss	04B0118C	1:N-K
dBIN1	CDS5	119	miss	04B0118C	1:V-L
dBIN1	CDS5	121	miss	02B3064	1:Q-L
dBIN1	CDS5	122	miss	04B0118C	1:A-V
dBIN1	CDS5	123	miss	04B0118C	1:L-P
dBIN1	CDS5	125	miss	04B0118C	1:T-A
dBIN1	CDS5	126	miss	04B0118C	1:M-V
dBIN1	CDS5	127	miss	04B0118C	1:D-N
dBIN1	CDS5	127	miss	02B3064	1:D-K
dBIN1	CDS6	140	miss	04B0807A	1:I-F
dBIN1	CDS7	202	miss	01B1628	1:R-P
dBIN1	CDS8	208	miss	03B2739B	1:E-V
dBIN1	CDS8	208	miss	02B2419A	1:E-V
dBIN1	CDS8	208	miss	04B0118C	1:E-V
dBIN1	CDS8	208	miss	02B2584K	1:E-V
dBIN1	CDS8	223	miss	01B2010	1:L-Q
dBIN1	CDS8	228	miss	02B3064	1:P-L
dBIN1	CDS8	230	miss	01B2010	1:L-Q
dBIN1	CDS9	237	miss	03B2739B	1:F-G
dBIN1	CDS9	237	miss	04B0807A	1:F-V
dBIN1	CDS9	237	miss	04B0118C	1:F-V
dBIN1	CDS9	237	miss	02B2584K	1:F-V
dBIN1	CDS9	237	miss	02B3064	1:F-V
dBIN1	CDS9	238	miss	03B2739B	1:Y-D
dBIN1	CDS9	238	miss	01B1628	1:Y-F
dBIN1	CDS9	238	miss	04B0807A	1:Y-S
dBIN1	CDS9	238	miss	04B0118C	1:Y-S
dBIN1	CDS9	249	miss	01B3046T1	1:E-Q
dBIN1	CDS9	249	miss	98B0447T6	1:E-Q
dBIN1	CDS9	249	miss	02B2584K	1:E-Q
dBIN1	CDS9	249	miss	99B2560	1:E-Q
dBIN1	CDS9	249	miss	02B3064	1:E-Q
dBIN1	CDS9	251	miss	01B3046T1	1:N-S
dBIN1	CDS9	251	miss	98B0447T6	1:N-S
dBIN1	CDS9	251	miss	02B2584K	1:N-S
dBIN1	CDS9	251	miss	99B2560	1:N-S
dBIN1	CDS9	251	miss	02B3064	1:N-S
dBIN1	CDS9	252	miss	01B3046T1	1:F-C
dBIN1	CDS9	252	miss	98B0447T6	1:F-C
dBIN1	CDS9	252	miss	02B2584K	1:F-C
dBIN1	CDS9	252	miss	99B2560	1:F-C
dBIN1	CDS9	252	miss	02B3064	1:F-C
dBIN1	CDS9	254	miss	01B3046T2	1:K-Q
dBIN1	CDS9	254	miss	01B3046T1	1:K-P
dBIN1	CDS9	254	miss	98B0447T6	1:K-P
dBIN1	CDS9	254	miss	02B2584K	1:K-P
dBIN1	CDS9	254	miss	99B2560	1:K-P
dBIN1	CDS9	254	miss	02B3064	1:K-P
dBIN1	CDS9	254	miss	04B0118B	1:K-T
dBIN1	CDS9	254	miss	02B2419B	1:K-N
dBIN1	CDS9	255	miss	01B3046T1	1:E-V
dBIN1	CDS9	255	miss	98B0447T6	1:E-V
dBIN1	CDS9	255	miss	02B2584K	1:E-V
dBIN1	CDS9	255	miss	99B2560	1:E-V
dBIN1	CDS9	255	miss	02B3064	1:E-V
dBIN1	CDS9	257	miss	01B3046T1	1:S-N
dBIN1	CDS9	257	miss	98B0447T6	1:S-N
dBIN1	CDS9	257	miss	02B2419B	1:S-N
dBIN1	CDS9	257	miss	02B2584K	1:S-N
dBIN1	CDS9	257	miss	99B2560	1:S-N
dBIN1	CDS9	257	miss	02B3064	1:S-N
dBIN1	CDS10	269	miss	02B2419B	1:S-G
dBIN1	CDS11	290	miss	02B2584K	1:P-Q
dBIN1	CDS11	324	miss	01B3046T2	1:A-T
dBIN1	CDS12	336	miss	04B0807A	1:R-Q
dBIN1	CDS12	341	miss	03B2739B	1:V-A
dBIN1	CDS12	364	miss	04B0807A	1:D-E
dBIN1	CDS12	370	miss	02B2584K	1:I-L
dBIN1	CDS12	371	miss	03B2739B	1:S-T
dBIN1	CDS15	423	miss	01B2007	1:T-R
dBIN1	CDS15	450	miss	04B0807A	1:T-K
dBIN1	CDS15	456	miss	02B2584K	1:A-V
dBIN1	CDS16	469	miss	03B2739B	1:P-A
dBIN1	CDS16	469	miss	99B2560	1:P-T
dBIN1	CDS16	470	miss	99B2560	1:P-G
dBIN1	CDS16	472	miss	99B2560	1:A-T
dBIN1	CDS16	481	miss	99B2560	1:A-R
dBIN1	CDS16	483	miss	02B2419B	1:S-R
dBIN1	CDS16	483	miss	99B2560	1:S-G
dBIN1	CDS16	485	miss	02B2419B	1:A-G
dBIN1	CDS16	487	miss	99B2560	1:S-A
dBIN1	CDS17	492	miss	01B2010	1:A-G
dBIN1	CDS17	510	miss	98B0447T6	1:G-A
dBIN1	CDS17	511	miss	01B2010	1:G-V
dBIN1	CDS17	511	miss	01B2007	1:G-V
dBIN1	CDS17	511	miss	98B0447T6	1:G-Q
dBIN1	CDS17	512	miss	98B0447T6	1:A-G
dBIN1	CDS17	512	miss	01B2007	1:A-N
dBIN1	CDS17	514	miss	98B0447T6	1:R-S
dBIN1	CDS17	515	miss	98B0447T6	1:L-T
dBIN1	CDS17	515	miss	02B2419A	1:L-F
dBIN1	CDS17	516	miss	02B2419A	1:D-T
dBIN1	CDS17	517	miss	98B0447T6	1:L-M
dBIN1	CDS17	518	miss	01B2010	1:P-H
dBIN1	CDS17	519	miss	01B3046T1	1:P-R
dBIN1	CDS17	519	miss	01B2010	1:P-R
dBIN1	CDS17	519	miss	01B2007	1:P-R
dBIN1	CDS17	519	miss	03B2739B	1:P-L
dBIN1	CDS17	519	miss	02B2419A	1:P-L
dBIN1	CDS17	520	miss	03B2739B	1:G-T
dBIN1	CDS17	521	miss	03B2739B	1:F-L
dBIN1	CDS17	521	miss	02B2419A	1:F-L
dBIN1	CDS17	522	miss	03B2739B	1:M-L
dBIN1	CDS17	522	miss	02B2419A	1:M-L
dBIN1	CDS17	522	miss	02B3064	1:M-H
dBIN1	CDS17	522	miss	01B3046T1	1:M-K
dBIN1	CDS17	523	miss	01B3046T1	1:F-E
dBIN1	CDS17	523	miss	01B2007	1:F-E
dBIN1	CDS17	524	miss	01B3046T1	1:K-H
dBIN1	CDS17	524	miss	03B2739B	1:K-P
dBIN1	CDS17	524	miss	02B2419A	1:K-P
dBIN1	CDS17	524	miss	98B0447T6	1:K-P
dBIN1	CDS17	524	miss	01B2007	1:K-H
dBIN1	CDS17	524	miss	02B3064	1:K-Q
dBIN1	CDS18	525	miss	02B2419B	1:V-M
dBIN1	CDS18	525	miss	02B2584K	1:V-M
dBIN1	CDS18	525	miss	99B2560	1:V-M
dBIN1	CDS18	526	miss	99B2560	1:Q-P
dBIN1	CDS18	527	miss	01B2010	1:A-P
dBIN1	CDS18	527	miss	02B2584K	1:A-S
dBIN1	CDS18	527	miss	99B2560	1:A-S
dBIN1	CDS18	528	miss	99B2560	1:Q-H
dBIN1	CDS18	529	miss	99B2560	1:H-L
dBIN1	CDS18	546	miss	04B0118C	1:V-A
dBIN1	CDS18	547	miss	98B0447T6	1:V-K
dBIN1	CDS18	547	miss	02B2419B	1:V-E
dBIN1	CDS18	548	miss	02B2419B	1:L-Q
dBIN1	CDS18	549	miss	01B3046T1	1:V-L
dBIN1	CDS18	550	miss	01B3046T1	1:I-L
dBIN1	CDS19	561	miss	01B1628	1:G-V
dBIN1	CDS19	561	miss	03B2739B	1:G-V
dBIN1	CDS19	561	miss	02B2419B	1:G-V
dBIN1	CDS19	561	miss	01B2010	1:G-V
dBIN1	CDS19	562	miss	01B1628	1:W-G
dBIN1	CDS19	562	miss	03B2739B	1:W-G
dBIN1	CDS19	562	miss	02B2419B	1:W-G
dBIN1	CDS19	562	miss	01B2010	1:W-G
dBIN1	CDS19	562	miss	01B2007	1:W-G
dBIN1	CDS19	563	miss	01B1628	1:L-V
dBIN1	CDS19	563	miss	03B2739B	1:L-V
dBIN1	CDS19	563	miss	02B2419B	1:L-V
dBIN1	CDS19	563	miss	01B2010	1:L-V
dBIN1	CDS19	564	miss	03B2739B	1:M-R
dBIN1	CDS19	566	miss	01B3046T2	1:V-G
dBIN1	CDS19	566	miss	01B3046T1	1:V-G
dBIN1	CDS19	566	miss	98B0447T6	1:V-G
dBIN1	CDS19	566	miss	01B2007	1:V-G
dBIN1	CDS19	566	miss	04B0118C	1:V-G
dBIN1	CDS19	567	miss	03B2739B	1:K-E
dBIN1	CDS19	568	miss	01B3046T1	1:E-K
dBIN1	CDS19	568	miss	01B3046T2	1:E-G
dBIN1	CDS19	568	miss	03B2739B	1:E-G
dBIN1	CDS19	568	miss	04B0118C	1:E-G
dBIN1	CDS19	569	miss	01B3046T2	1:S-G
dBIN1	CDS19	569	miss	01B2007	1:S-G
dBIN1	CDS19	569	miss	04B0118C	1:S-G
dBIN1	CDS19	571	miss	01B3046T1	1:W-R
dBIN1	CDS19	572	miss	01B3046T1	1:N-Y
dBIN1	CDS19	573	miss	03B2739B	1:Q-K
dBIN1	CDS19	573	miss	02B2419B	1:Q-K
dBIN1	CDS19	573	miss	01B2010	1:Q-K
dBIN1	CDS19	573	miss	04B0118B	1:Q-P
dBIN1	CDS19	573	miss	04B0118C	1:Q-P
dBIN1	CDS19	574	miss	98B0447T6	1:H-P
dBIN1	CDS19	574	miss	01B2007	1:H-P
dBIN1	CDS19	574	miss	04B0118C	1:H-P
dBIN1	CDS19	575	miss	01B3046T1	1:K-N
dBIN1	CDS19	576	miss	01B3046T1	1:E-A
dBIN1	CDS19	576	miss	04B0118B	1:E-G
dBIN1	CDS19	576	miss	01B2007	1:E-G
dBIN1	CDS19	576	miss	04B0118C	1:E-G
dBIN1	CDS19	577	miss	01B1628	1:L-V
dBIN1	CDS19	577	miss	03B2739B	1:L-V
dBIN1	CDS19	577	miss	02B2419B	1:L-V
dBIN1	CDS19	577	miss	04B0118B	1:L-V
dBIN1	CDS19	577	miss	01B2010	1:L-V
dBIN1	CDS19	577	miss	01B2007	1:L-G
dBIN1	CDS19	577	miss	04B0118C	1:L-V
dBIN1	CDS19	578	miss	98B0447T6	1:E-G
dBIN1	CDS19	578	miss	01B2007	1:E-G
dBIN1	CDS19	578	miss	03B2739B	1:E-D
dBIN1	CDS19	578	miss	02B2419B	1:E-D
dBIN1	CDS19	578	miss	01B2010	1:E-D
dBIN1	CDS19	579	miss	01B3046T1	1:K-H
dBIN1	CDS19	579	miss	98B0447T6	1:K-E
dBIN1	CDS19	579	miss	01B2007	1:K-E
dBIN1	CDS19	579	miss	02B2419B	1:K-N
dBIN1	CDS19	579	miss	01B2010	1:K-N
dBIN1	CDS19	580	miss	01B1628	1:C-F
dBIN1	CDS19	580	miss	04B0118C	1:C-W
dBIN1	CDS19	581	miss	01B3046T1	1:R-G
dBIN1	CDS19	581	miss	04B0118C	1:R-G
dBIN1	CDS19	581	miss	01B1628	1:R-Q
dBIN1	CDS19	581	miss	01B2010	1:R-Q
dBIN1	CDS19	582	miss	02B2419B	1:G-Q
dBIN1	CDS19	582	miss	01B2010	1:G-Q
dBIN1	CDS19	582	miss	01B1628	1:G-E
dBIN1	CDS19	582	miss	03B2739B	1:G-E
dBIN1	CDS19	583	miss	03B2739B	1:V-I
dBIN1	CDS19	583	miss	98B0447T6	1:V-F
dBIN1	CDS19	583	miss	02B2419B	1:V-I
dBIN1	CDS19	583	miss	01B2010	1:V-I
dBIN1	CDS19	583	miss	04B0118C	1:V-F
dBIN1	CDS19	583	miss	01B3046T2	1:V-F
dBIN1	CDS19	583	miss	01B3046T1	1:V-F
dBIN1	CDS19	584	miss	01B3046T1	1:F-L
dBIN1	CDS19	585	miss	01B3046T1	1:P-A
dBIN1	CDS19	586	miss	01B3046T1	1:E-S
dBIN1	CDS19	586	miss	03B2739B	1:E-K
dBIN1	CDS19	586	miss	02B2419B	1:E-K
dBIN1	CDS19	586	miss	01B2010	1:E-K
dBIN1	CDS19	587	miss	01B3046T1	1:N-S
dBIN1	CDS19	588	miss	01B3046T1	1:F-L
dBIN1	CDS19	589	miss	01B3046T1	1:T-A
dBIN1	CDS19	591	miss	01B3046T2	1:R-G
dBIN1	CDS19	591	miss	04B0118B	1:R-G
dBIN1	CDS19	591	miss	01B2010	1:R-G
dBIN1	CDS19	591	miss	01B2007	1:R-G
dBIN1	CDS19	591	miss	04B0118C	1:R-G
dBIN1	CDS19	591	miss	01B3046T1	1:R-P
dBIN1	CDS19	592	miss	01B2010	1:V-L
dBIN1	CDS19	592	miss	01B3046T1	1:V-P
dBIN1	CDS19	594	miss	01B3046T2	1:*-G
dBIN1	CDS19	594	miss	01B3046T1	1:*-G
dBIN1	CDS19	594	miss	02B2419B	1:*-G
dBIN1	CDS19	594	miss	04B0118B	1:*-G
dBIN1	CDS19	594	miss	04B0118C	1:*-G
dBIN1	CDS19	594	miss	01B1628	1:*-G
dBIN1	CDS19	594	miss	03B2739B	1:*-W
dBIN1	CDS19	594	miss	98B0447T6	1:*-G
dBIN1	CDS19	594	miss	01B2007	1:*-G
>sub
dBIN1	CDS2	29	sub	03B2739B	1:V-S
dBIN1	CDS2	30	sub	03B2739B	1:L-V
dBIN1	CDS2	32	sub	04B0807A	1:K-N
dBIN1	CDS2	36	sub	01B1628	1:A-V
dBIN1	CDS2	39	sub	01B1628	1:T-P
dBIN1	CDS2	45	sub	98B0447T6	1:E-A
dBIN1	CDS3	59	sub	01B3046T1	1:T-H
dBIN1	CDS4	77	sub	01B2010	1:E-P
dBIN1	CDS4	78	sub	01B3046T2	1:A-T
dBIN1	CDS4	78	sub	01B2010	1:A-T
dBIN1	CDS4	88	sub	01B3046T2	1:E-K
dBIN1	CDS4	88	sub	98B0447T6	1:E-K
dBIN1	CDS4	90	sub	98B0447T6	1:Y-F
dBIN1	CDS4	91	sub	01B3046T2	1:E-R
dBIN1	CDS4	94	sub	01B3046T2	1:W-G
dBIN1	CDS4	94	sub	01B2010	1:W-F
dBIN1	CDS4	96	sub	01B3046T2	1:G-V
dBIN1	CDS4	97	sub	01B3046T2	1:R-K
dBIN1	CDS4	98	sub	01B3046T2	1:D-*
dBIN1	CDS4	98	sub	98B0447T6	1:D-Y
dBIN1	CDS4	98	sub	02B2584K	1:D-Y
dBIN1	CDS4	99	sub	01B3046T2	1:E-G
dBIN1	CDS4	99	sub	02B2584K	1:E-G
dBIN1	CDS4	101	sub	01B3046T2	1:N-S
dBIN1	CDS4	101	sub	98B0447T6	1:N-S
dBIN1	CDS4	101	sub	02B2584K	1:N-S
dBIN1	CDS4	102	sub	01B3046T2	1:K-R
dBIN1	CDS4	102	sub	98B0447T6	1:K-R
dBIN1	CDS4	105	sub	01B3046T2	1:E-G
dBIN1	CDS5	107	sub	04B0118C	1:N-K
dBIN1	CDS5	111	sub	04B0807A	1:W-*
dBIN1	CDS5	119	sub	04B0118C	1:V-L
dBIN1	CDS5	121	sub	02B3064	1:Q-L
dBIN1	CDS5	122	sub	04B0118C	1:A-V
dBIN1	CDS5	123	sub	04B0118C	1:L-P
dBIN1	CDS5	125	sub	04B0118C	1:T-A
dBIN1	CDS5	126	sub	04B0118C	1:M-V
dBIN1	CDS5	127	sub	04B0118C	1:D-N
dBIN1	CDS5	127	sub	02B3064	1:D-K
dBIN1	CDS6	140	sub	04B0807A	1:I-F
dBIN1	CDS7	202	sub	01B1628	1:R-P
dBIN1	CDS8	208	sub	03B2739B	1:E-V
dBIN1	CDS8	208	sub	02B2419A	1:E-V
dBIN1	CDS8	208	sub	04B0118C	1:E-V
dBIN1	CDS8	208	sub	02B2584K	1:E-V
dBIN1	CDS8	223	sub	01B2010	1:L-Q
dBIN1	CDS8	226	sub	01B2007	1:E-*
dBIN1	CDS8	228	sub	02B3064	1:P-L
dBIN1	CDS8	230	sub	01B2010	1:L-Q
dBIN1	CDS9	237	sub	03B2739B	1:F-G
dBIN1	CDS9	237	sub	04B0807A	1:F-V
dBIN1	CDS9	237	sub	04B0118C	1:F-V
dBIN1	CDS9	237	sub	02B2584K	1:F-V
dBIN1	CDS9	237	sub	02B3064	1:F-V
dBIN1	CDS9	238	sub	03B2739B	1:Y-D
dBIN1	CDS9	238	sub	01B1628	1:Y-F
dBIN1	CDS9	238	sub	04B0807A	1:Y-S
dBIN1	CDS9	238	sub	04B0118C	1:Y-S
dBIN1	CDS9	249	sub	01B3046T1	1:E-Q
dBIN1	CDS9	249	sub	98B0447T6	1:E-Q
dBIN1	CDS9	249	sub	02B2584K	1:E-Q
dBIN1	CDS9	249	sub	99B2560	1:E-Q
dBIN1	CDS9	249	sub	02B3064	1:E-Q
dBIN1	CDS9	251	sub	01B3046T1	1:N-S
dBIN1	CDS9	251	sub	98B0447T6	1:N-S
dBIN1	CDS9	251	sub	02B2584K	1:N-S
dBIN1	CDS9	251	sub	99B2560	1:N-S
dBIN1	CDS9	251	sub	02B3064	1:N-S
dBIN1	CDS9	252	sub	01B3046T1	1:F-C
dBIN1	CDS9	252	sub	98B0447T6	1:F-C
dBIN1	CDS9	252	sub	02B2584K	1:F-C
dBIN1	CDS9	252	sub	99B2560	1:F-C
dBIN1	CDS9	252	sub	02B3064	1:F-C
dBIN1	CDS9	254	sub	01B3046T2	1:K-Q
dBIN1	CDS9	254	sub	01B3046T1	1:K-P
dBIN1	CDS9	254	sub	98B0447T6	1:K-P
dBIN1	CDS9	254	sub	02B2584K	1:K-P
dBIN1	CDS9	254	sub	99B2560	1:K-P
dBIN1	CDS9	254	sub	02B3064	1:K-P
dBIN1	CDS9	254	sub	04B0118B	1:K-T
dBIN1	CDS9	254	sub	02B2419B	1:K-N
dBIN1	CDS9	255	sub	01B3046T1	1:E-V
dBIN1	CDS9	255	sub	98B0447T6	1:E-V
dBIN1	CDS9	255	sub	02B2584K	1:E-V
dBIN1	CDS9	255	sub	99B2560	1:E-V
dBIN1	CDS9	255	sub	02B3064	1:E-V
dBIN1	CDS9	257	sub	01B3046T1	1:S-N
dBIN1	CDS9	257	sub	98B0447T6	1:S-N
dBIN1	CDS9	257	sub	02B2419B	1:S-N
dBIN1	CDS9	257	sub	02B2584K	1:S-N
dBIN1	CDS9	257	sub	99B2560	1:S-N
dBIN1	CDS9	257	sub	02B3064	1:S-N
dBIN1	CDS10	269	sub	02B2419B	1:S-G
dBIN1	CDS11	290	sub	02B2584K	1:P-Q
dBIN1	CDS11	324	sub	01B3046T2	1:A-T
dBIN1	CDS12	336	sub	04B0807A	1:R-Q
dBIN1	CDS12	341	sub	03B2739B	1:V-A
dBIN1	CDS12	364	sub	04B0807A	1:D-E
dBIN1	CDS12	366	sub	04B0807A	1:F-*
dBIN1	CDS12	370	sub	02B2584K	1:I-L
dBIN1	CDS12	371	sub	03B2739B	1:S-T
dBIN1	CDS15	423	sub	01B2007	1:T-R
dBIN1	CDS15	450	sub	04B0807A	1:T-K
dBIN1	CDS15	456	sub	02B2584K	1:A-V
dBIN1	CDS16	469	sub	03B2739B	1:P-A
dBIN1	CDS16	469	sub	99B2560	1:P-T
dBIN1	CDS16	470	sub	99B2560	1:P-G
dBIN1	CDS16	472	sub	99B2560	1:A-T
dBIN1	CDS16	478	sub	99B2560	1:G-*
dBIN1	CDS16	481	sub	99B2560	1:A-R
dBIN1	CDS16	483	sub	02B2419B	1:S-R
dBIN1	CDS16	483	sub	99B2560	1:S-G
dBIN1	CDS16	485	sub	02B2419B	1:A-G
dBIN1	CDS16	487	sub	99B2560	1:S-A
dBIN1	CDS17	492	sub	01B2010	1:A-G
dBIN1	CDS17	510	sub	98B0447T6	1:G-A
dBIN1	CDS17	511	sub	01B2010	1:G-V
dBIN1	CDS17	511	sub	01B2007	1:G-V
dBIN1	CDS17	511	sub	98B0447T6	1:G-Q
dBIN1	CDS17	512	sub	98B0447T6	1:A-G
dBIN1	CDS17	512	sub	01B2007	1:A-N
dBIN1	CDS17	514	sub	98B0447T6	1:R-S
dBIN1	CDS17	515	sub	98B0447T6	1:L-T
dBIN1	CDS17	515	sub	02B2419A	1:L-F
dBIN1	CDS17	516	sub	02B2419A	1:D-T
dBIN1	CDS17	517	sub	98B0447T6	1:L-M
dBIN1	CDS17	518	sub	01B2010	1:P-H
dBIN1	CDS17	519	sub	01B3046T1	1:P-R
dBIN1	CDS17	519	sub	01B2010	1:P-R
dBIN1	CDS17	519	sub	01B2007	1:P-R
dBIN1	CDS17	519	sub	03B2739B	1:P-L
dBIN1	CDS17	519	sub	02B2419A	1:P-L
dBIN1	CDS17	520	sub	03B2739B	1:G-T
dBIN1	CDS17	521	sub	03B2739B	1:F-L
dBIN1	CDS17	521	sub	02B2419A	1:F-L
dBIN1	CDS17	522	sub	03B2739B	1:M-L
dBIN1	CDS17	522	sub	02B2419A	1:M-L
dBIN1	CDS17	522	sub	02B3064	1:M-H
dBIN1	CDS17	522	sub	01B3046T1	1:M-K
dBIN1	CDS17	523	sub	03B2739B	1:F-*
dBIN1	CDS17	523	sub	01B3046T1	1:F-E
dBIN1	CDS17	523	sub	02B2419A	1:F-*
dBIN1	CDS17	523	sub	01B2007	1:F-E
dBIN1	CDS17	524	sub	01B3046T1	1:K-H
dBIN1	CDS17	524	sub	03B2739B	1:K-P
dBIN1	CDS17	524	sub	02B2419A	1:K-P
dBIN1	CDS17	524	sub	98B0447T6	1:K-P
dBIN1	CDS17	524	sub	01B2007	1:K-H
dBIN1	CDS17	524	sub	02B3064	1:K-Q
dBIN1	CDS18	525	sub	02B2419B	1:V-M
dBIN1	CDS18	525	sub	02B2584K	1:V-M
dBIN1	CDS18	525	sub	99B2560	1:V-M
dBIN1	CDS18	526	sub	99B2560	1:Q-P
dBIN1	CDS18	527	sub	01B2010	1:A-P
dBIN1	CDS18	527	sub	02B2584K	1:A-S
dBIN1	CDS18	527	sub	99B2560	1:A-S
dBIN1	CDS18	528	sub	99B2560	1:Q-H
dBIN1	CDS18	529	sub	99B2560	1:H-L
dBIN1	CDS18	546	sub	04B0118C	1:V-A
dBIN1	CDS18	547	sub	98B0447T6	1:V-K
dBIN1	CDS18	547	sub	02B2419B	1:V-E
dBIN1	CDS18	548	sub	02B2419B	1:L-Q
dBIN1	CDS18	549	sub	01B3046T1	1:V-L
dBIN1	CDS18	550	sub	01B3046T1	1:I-L
dBIN1	CDS19	560	sub	01B1628	1:E-*
dBIN1	CDS19	560	sub	03B2739B	1:E-*
dBIN1	CDS19	560	sub	01B2010	1:E-*
dBIN1	CDS19	561	sub	01B1628	1:G-V
dBIN1	CDS19	561	sub	03B2739B	1:G-V
dBIN1	CDS19	561	sub	02B2419B	1:G-V
dBIN1	CDS19	561	sub	01B2010	1:G-V
dBIN1	CDS19	562	sub	01B1628	1:W-G
dBIN1	CDS19	562	sub	03B2739B	1:W-G
dBIN1	CDS19	562	sub	02B2419B	1:W-G
dBIN1	CDS19	562	sub	01B2010	1:W-G
dBIN1	CDS19	562	sub	01B2007	1:W-G
dBIN1	CDS19	563	sub	01B1628	1:L-V
dBIN1	CDS19	563	sub	03B2739B	1:L-V
dBIN1	CDS19	563	sub	02B2419B	1:L-V
dBIN1	CDS19	563	sub	01B2010	1:L-V
dBIN1	CDS19	564	sub	03B2739B	1:M-R
dBIN1	CDS19	566	sub	01B3046T2	1:V-G
dBIN1	CDS19	566	sub	01B3046T1	1:V-G
dBIN1	CDS19	566	sub	98B0447T6	1:V-G
dBIN1	CDS19	566	sub	01B2007	1:V-G
dBIN1	CDS19	566	sub	04B0118C	1:V-G
dBIN1	CDS19	567	sub	03B2739B	1:K-E
dBIN1	CDS19	568	sub	01B3046T1	1:E-K
dBIN1	CDS19	568	sub	01B3046T2	1:E-G
dBIN1	CDS19	568	sub	03B2739B	1:E-G
dBIN1	CDS19	568	sub	04B0118C	1:E-G
dBIN1	CDS19	569	sub	01B3046T2	1:S-G
dBIN1	CDS19	569	sub	01B2007	1:S-G
dBIN1	CDS19	569	sub	04B0118C	1:S-G
dBIN1	CDS19	571	sub	01B3046T1	1:W-R
dBIN1	CDS19	572	sub	01B3046T1	1:N-Y
dBIN1	CDS19	573	sub	03B2739B	1:Q-K
dBIN1	CDS19	573	sub	02B2419B	1:Q-K
dBIN1	CDS19	573	sub	01B2010	1:Q-K
dBIN1	CDS19	573	sub	04B0118B	1:Q-P
dBIN1	CDS19	573	sub	04B0118C	1:Q-P
dBIN1	CDS19	574	sub	98B0447T6	1:H-P
dBIN1	CDS19	574	sub	01B2007	1:H-P
dBIN1	CDS19	574	sub	04B0118C	1:H-P
dBIN1	CDS19	575	sub	01B3046T1	1:K-N
dBIN1	CDS19	576	sub	01B3046T1	1:E-A
dBIN1	CDS19	576	sub	04B0118B	1:E-G
dBIN1	CDS19	576	sub	01B2007	1:E-G
dBIN1	CDS19	576	sub	04B0118C	1:E-G
dBIN1	CDS19	577	sub	01B1628	1:L-V
dBIN1	CDS19	577	sub	03B2739B	1:L-V
dBIN1	CDS19	577	sub	02B2419B	1:L-V
dBIN1	CDS19	577	sub	04B0118B	1:L-V
dBIN1	CDS19	577	sub	01B2010	1:L-V
dBIN1	CDS19	577	sub	01B2007	1:L-G
dBIN1	CDS19	577	sub	04B0118C	1:L-V
dBIN1	CDS19	578	sub	98B0447T6	1:E-G
dBIN1	CDS19	578	sub	01B2007	1:E-G
dBIN1	CDS19	578	sub	03B2739B	1:E-D
dBIN1	CDS19	578	sub	02B2419B	1:E-D
dBIN1	CDS19	578	sub	01B2010	1:E-D
dBIN1	CDS19	579	sub	01B3046T1	1:K-H
dBIN1	CDS19	579	sub	98B0447T6	1:K-E
dBIN1	CDS19	579	sub	01B2007	1:K-E
dBIN1	CDS19	579	sub	02B2419B	1:K-N
dBIN1	CDS19	579	sub	01B2010	1:K-N
dBIN1	CDS19	580	sub	01B1628	1:C-F
dBIN1	CDS19	580	sub	04B0118C	1:C-W
dBIN1	CDS19	581	sub	01B3046T1	1:R-G
dBIN1	CDS19	581	sub	04B0118C	1:R-G
dBIN1	CDS19	581	sub	01B1628	1:R-Q
dBIN1	CDS19	581	sub	01B2010	1:R-Q
dBIN1	CDS19	582	sub	02B2419B	1:G-Q
dBIN1	CDS19	582	sub	01B2010	1:G-Q
dBIN1	CDS19	582	sub	01B1628	1:G-E
dBIN1	CDS19	582	sub	03B2739B	1:G-E
dBIN1	CDS19	583	sub	03B2739B	1:V-I
dBIN1	CDS19	583	sub	98B0447T6	1:V-F
dBIN1	CDS19	583	sub	02B2419B	1:V-I
dBIN1	CDS19	583	sub	01B2010	1:V-I
dBIN1	CDS19	583	sub	04B0118C	1:V-F
dBIN1	CDS19	583	sub	01B3046T2	1:V-F
dBIN1	CDS19	583	sub	01B3046T1	1:V-F
dBIN1	CDS19	584	sub	01B3046T1	1:F-L
dBIN1	CDS19	585	sub	01B3046T1	1:P-A
dBIN1	CDS19	586	sub	01B3046T1	1:E-S
dBIN1	CDS19	586	sub	03B2739B	1:E-K
dBIN1	CDS19	586	sub	02B2419B	1:E-K
dBIN1	CDS19	586	sub	01B2010	1:E-K
dBIN1	CDS19	587	sub	01B3046T1	1:N-S
dBIN1	CDS19	588	sub	01B3046T1	1:F-L
dBIN1	CDS19	589	sub	01B3046T1	1:T-A
dBIN1	CDS19	591	sub	01B3046T2	1:R-G
dBIN1	CDS19	591	sub	04B0118B	1:R-G
dBIN1	CDS19	591	sub	01B2010	1:R-G
dBIN1	CDS19	591	sub	01B2007	1:R-G
dBIN1	CDS19	591	sub	04B0118C	1:R-G
dBIN1	CDS19	591	sub	01B3046T1	1:R-P
dBIN1	CDS19	592	sub	01B2010	1:V-L
dBIN1	CDS19	592	sub	01B3046T1	1:V-P
dBIN1	CDS19	594	sub	01B3046T2	1:*-G
dBIN1	CDS19	594	sub	01B3046T1	1:*-G
dBIN1	CDS19	594	sub	02B2419B	1:*-G
dBIN1	CDS19	594	sub	04B0118B	1:*-G
dBIN1	CDS19	594	sub	04B0118C	1:*-G
dBIN1	CDS19	594	sub	01B1628	1:*-G
dBIN1	CDS19	594	sub	03B2739B	1:*-W
dBIN1	CDS19	594	sub	98B0447T6	1:*-G
dBIN1	CDS19	594	sub	01B2007	1:*-G
>mut
dBIN1	CDS2	29	mut	03B2739B	1:V-S
dBIN1	CDS2	29	mut	01B3046T1	1:EQ
dBIN1	CDS2	30	mut	03B2739B	1:L-V
dBIN1	CDS2	32	mut	02B2419A	1:EQ
dBIN1	CDS2	32	mut	04B0807A	1:K-N
dBIN1	CDS2	36	mut	01B1628	1:A-V
dBIN1	CDS2	39	mut	01B1628	1:T-P
dBIN1	CDS2	45	mut	98B0447T6	1:E-A
dBIN1	CDS2	46	mut	98B0447T6	1:INS
dBIN1	CDS3	57	mut	02B3064	1:EQ
dBIN1	CDS3	58	mut	01B2007	1:INS
dBIN1	CDS3	58	mut	02B3064	1:INS
dBIN1	CDS3	59	mut	01B3046T1	1:T-H
dBIN1	CDS3	59	mut	02B2419A	1:INS
dBIN1	CDS3	59	mut	02B2419B	1:INS
dBIN1	CDS3	59	mut	04B0118B	1:INS
dBIN1	CDS3	59	mut	04B0118C	1:INS
dBIN1	CDS3	59	mut	02B3064	1:INS
dBIN1	CDS4	77	mut	01B2010	1:E-P
dBIN1	CDS4	77	mut	01B3046T2	1:INS
dBIN1	CDS4	78	mut	01B3046T2	1:A-T
dBIN1	CDS4	78	mut	01B2010	1:A-T
dBIN1	CDS4	88	mut	01B3046T2	1:E-K
dBIN1	CDS4	88	mut	98B0447T6	1:E-K
dBIN1	CDS4	90	mut	98B0447T6	1:Y-F
dBIN1	CDS4	91	mut	01B3046T2	1:E-R
dBIN1	CDS4	94	mut	01B3046T2	1:W-G
dBIN1	CDS4	94	mut	01B2010	1:W-F
dBIN1	CDS4	96	mut	01B3046T2	1:G-V
dBIN1	CDS4	97	mut	01B3046T2	1:R-K
dBIN1	CDS4	97	mut	98B0447T6	1:INS
dBIN1	CDS4	97	mut	02B2584K	1:INS
dBIN1	CDS4	98	mut	01B3046T2	1:D-*
dBIN1	CDS4	98	mut	98B0447T6	1:D-Y
dBIN1	CDS4	98	mut	02B2584K	1:D-Y
dBIN1	CDS4	99	mut	01B3046T2	1:E-G
dBIN1	CDS4	99	mut	02B2584K	1:E-G
dBIN1	CDS4	99	mut	98B0447T6	1:EQ
dBIN1	CDS4	101	mut	01B3046T2	1:N-S
dBIN1	CDS4	101	mut	98B0447T6	1:N-S
dBIN1	CDS4	101	mut	02B2584K	1:N-S
dBIN1	CDS4	102	mut	01B3046T2	1:K-R
dBIN1	CDS4	102	mut	98B0447T6	1:K-R
dBIN1	CDS4	104	mut	01B3046T2	1:DEL
dBIN1	CDS4	105	mut	01B3046T2	1:E-G
dBIN1	CDS5	107	mut	04B0118C	1:N-K
dBIN1	CDS5	111	mut	04B0807A	1:W-*
dBIN1	CDS5	112	mut	02B3064	1:EQ
dBIN1	CDS5	118	mut	04B0118C	1:EQ
dBIN1	CDS5	119	mut	04B0118C	1:V-L
dBIN1	CDS5	119	mut	02B3064	1:INS
dBIN1	CDS5	120	mut	02B2419B	1:DEL
dBIN1	CDS5	121	mut	02B3064	1:Q-L
dBIN1	CDS5	122	mut	04B0118C	1:A-V
dBIN1	CDS5	123	mut	04B0118C	1:L-P
dBIN1	CDS5	123	mut	02B3064	1:EQ
dBIN1	CDS5	125	mut	04B0118C	1:T-A
dBIN1	CDS5	125	mut	02B3064	1:INS
dBIN1	CDS5	126	mut	04B0118C	1:M-V
dBIN1	CDS5	127	mut	04B0118C	1:D-N
dBIN1	CDS5	127	mut	02B3064	1:D-K
dBIN1	CDS5	130	mut	02B3064	1:INS
dBIN1	CDS6	140	mut	04B0807A	1:I-F
dBIN1	CDS7	177	mut	02B2419B	1:EQ
dBIN1	CDS7	202	mut	01B1628	1:R-P
dBIN1	CDS8	208	mut	03B2739B	1:E-V
dBIN1	CDS8	208	mut	02B2419A	1:E-V
dBIN1	CDS8	208	mut	04B0118C	1:E-V
dBIN1	CDS8	208	mut	02B2584K	1:E-V
dBIN1	CDS8	223	mut	01B2010	1:L-Q
dBIN1	CDS8	226	mut	01B2007	1:E-*
dBIN1	CDS8	228	mut	02B3064	1:P-L
dBIN1	CDS8	230	mut	01B2010	1:L-Q
dBIN1	CDS9	236	mut	03B2739B	1:EQ
dBIN1	CDS9	237	mut	03B2739B	1:F-G
dBIN1	CDS9	237	mut	04B0807A	1:F-V
dBIN1	CDS9	237	mut	04B0118C	1:F-V
dBIN1	CDS9	237	mut	02B2584K	1:F-V
dBIN1	CDS9	237	mut	02B3064	1:F-V
dBIN1	CDS9	237	mut	01B1628	1:EQ
dBIN1	CDS9	238	mut	03B2739B	1:Y-D
dBIN1	CDS9	238	mut	01B1628	1:Y-F
dBIN1	CDS9	238	mut	04B0807A	1:Y-S
dBIN1	CDS9	238	mut	04B0118C	1:Y-S
dBIN1	CDS9	238	mut	02B2419B	1:INS
dBIN1	CDS9	249	mut	01B3046T1	1:E-Q
dBIN1	CDS9	249	mut	98B0447T6	1:E-Q
dBIN1	CDS9	249	mut	02B2584K	1:E-Q
dBIN1	CDS9	249	mut	99B2560	1:E-Q
dBIN1	CDS9	249	mut	02B3064	1:E-Q
dBIN1	CDS9	250	mut	98B0447T6	1:INS
dBIN1	CDS9	250	mut	02B2584K	1:INS
dBIN1	CDS9	250	mut	99B2560	1:INS
dBIN1	CDS9	250	mut	02B3064	1:INS
dBIN1	CDS9	251	mut	01B3046T1	1:N-S
dBIN1	CDS9	251	mut	98B0447T6	1:N-S
dBIN1	CDS9	251	mut	02B2584K	1:N-S
dBIN1	CDS9	251	mut	99B2560	1:N-S
dBIN1	CDS9	251	mut	02B3064	1:N-S
dBIN1	CDS9	252	mut	01B3046T1	1:F-C
dBIN1	CDS9	252	mut	98B0447T6	1:F-C
dBIN1	CDS9	252	mut	02B2584K	1:F-C
dBIN1	CDS9	252	mut	99B2560	1:F-C
dBIN1	CDS9	252	mut	02B3064	1:F-C
dBIN1	CDS9	253	mut	01B3046T1	1:INS
dBIN1	CDS9	253	mut	98B0447T6	1:INS
dBIN1	CDS9	253	mut	02B2419B	1:INS
dBIN1	CDS9	253	mut	02B2584K	1:INS
dBIN1	CDS9	253	mut	99B2560	1:INS
dBIN1	CDS9	253	mut	02B3064	1:INS
dBIN1	CDS9	254	mut	01B3046T2	1:K-Q
dBIN1	CDS9	254	mut	01B3046T1	1:K-P
dBIN1	CDS9	254	mut	98B0447T6	1:K-P
dBIN1	CDS9	254	mut	02B2584K	1:K-P
dBIN1	CDS9	254	mut	99B2560	1:K-P
dBIN1	CDS9	254	mut	02B3064	1:K-P
dBIN1	CDS9	254	mut	04B0118B	1:K-T
dBIN1	CDS9	254	mut	02B2419B	1:K-N
dBIN1	CDS9	255	mut	01B3046T1	1:E-V
dBIN1	CDS9	255	mut	98B0447T6	1:E-V
dBIN1	CDS9	255	mut	02B2584K	1:E-V
dBIN1	CDS9	255	mut	99B2560	1:E-V
dBIN1	CDS9	255	mut	02B3064	1:E-V
dBIN1	CDS9	257	mut	01B3046T1	1:S-N
dBIN1	CDS9	257	mut	98B0447T6	1:S-N
dBIN1	CDS9	257	mut	02B2419B	1:S-N
dBIN1	CDS9	257	mut	02B2584K	1:S-N
dBIN1	CDS9	257	mut	99B2560	1:S-N
dBIN1	CDS9	257	mut	02B3064	1:S-N
dBIN1	CDS10	269	mut	02B2419B	1:S-G
dBIN1	CDS11	290	mut	02B2584K	1:P-Q
dBIN1	CDS11	308	mut	01B1628	1:DEL
dBIN1	CDS11	324	mut	01B3046T2	1:A-T
dBIN1	CDS12	336	mut	04B0807A	1:R-Q
dBIN1	CDS12	341	mut	03B2739B	1:V-A
dBIN1	CDS12	362	mut	04B0807A	1:EQ
dBIN1	CDS12	364	mut	01B1628	1:EQ
dBIN1	CDS12	364	mut	04B0807A	1:D-E
dBIN1	CDS12	366	mut	04B0807A	1:F-*
dBIN1	CDS12	370	mut	02B2584K	1:I-L
dBIN1	CDS12	371	mut	03B2739B	1:S-T
dBIN1	CDS13	381	mut	01B1628	1:EQ
dBIN1	CDS13	381	mut	03B2739B	1:EQ
dBIN1	CDS13	381	mut	04B0118B	1:EQ
dBIN1	CDS13	381	mut	04B0118C	1:EQ
dBIN1	CDS13	381	mut	02B3064	1:EQ
dBIN1	CDS13	384	mut	04B0807A	1:EQ
dBIN1	CDS13	402	mut	02B3064	1:DEL
dBIN1	CDS14	419	mut	02B2584K	1:INS
dBIN1	CDS15	423	mut	01B2007	1:T-R
dBIN1	CDS15	427	mut	01B2010	1:EQ
dBIN1	CDS15	427	mut	01B2007	1:EQ
dBIN1	CDS15	450	mut	04B0807A	1:T-K
dBIN1	CDS15	450	mut	01B2010	1:EQ
dBIN1	CDS15	456	mut	02B2584K	1:A-V
dBIN1	CDS16	459	mut	99B2560	1:INS
dBIN1	CDS16	468	mut	03B2739B	1:EQ
dBIN1	CDS16	469	mut	03B2739B	1:P-A
dBIN1	CDS16	469	mut	99B2560	1:P-T
dBIN1	CDS16	470	mut	99B2560	1:P-G
dBIN1	CDS16	472	mut	99B2560	1:A-T
dBIN1	CDS16	475	mut	04B0118C	1:INS
dBIN1	CDS16	477	mut	99B2560	1:EQ
dBIN1	CDS16	478	mut	99B2560	1:G-*
dBIN1	CDS16	480	mut	99B2560	1:DEL
dBIN1	CDS16	481	mut	99B2560	1:A-R
dBIN1	CDS16	483	mut	02B2419B	1:S-R
dBIN1	CDS16	483	mut	99B2560	1:S-G
dBIN1	CDS16	485	mut	99B2560	1:DEL
dBIN1	CDS16	485	mut	02B2419B	1:A-G
dBIN1	CDS16	486	mut	02B2419B	1:EQ
dBIN1	CDS16	486	mut	99B2560	1:EQ
dBIN1	CDS16	487	mut	99B2560	1:S-A
dBIN1	CDS17	490	mut	99B2560	1:EQ
dBIN1	CDS17	492	mut	01B2010	1:A-G
dBIN1	CDS17	497	mut	01B2007	1:EQ
dBIN1	CDS17	507	mut	01B2010	1:INS
dBIN1	CDS17	510	mut	98B0447T6	1:G-A
dBIN1	CDS17	511	mut	01B2010	1:G-V
dBIN1	CDS17	511	mut	01B2007	1:G-V
dBIN1	CDS17	511	mut	98B0447T6	1:G-Q
dBIN1	CDS17	512	mut	98B0447T6	1:A-G
dBIN1	CDS17	512	mut	01B2007	1:A-N
dBIN1	CDS17	514	mut	98B0447T6	1:R-S
dBIN1	CDS17	515	mut	98B0447T6	1:L-T
dBIN1	CDS17	515	mut	02B2419A	1:L-F
dBIN1	CDS17	516	mut	02B2419A	1:D-T
dBIN1	CDS17	517	mut	98B0447T6	1:L-M
dBIN1	CDS17	518	mut	01B2010	1:P-H
dBIN1	CDS17	518	mut	03B2739B	1:DEL
dBIN1	CDS17	518	mut	02B2419A	1:DEL
dBIN1	CDS17	519	mut	01B3046T1	1:P-R
dBIN1	CDS17	519	mut	01B2010	1:P-R
dBIN1	CDS17	519	mut	01B2007	1:P-R
dBIN1	CDS17	519	mut	03B2739B	1:P-L
dBIN1	CDS17	519	mut	02B2419A	1:P-L
dBIN1	CDS17	520	mut	03B2739B	1:G-T
dBIN1	CDS17	520	mut	01B2007	1:DEL
dBIN1	CDS17	521	mut	03B2739B	1:F-L
dBIN1	CDS17	521	mut	01B2007	1:DEL
dBIN1	CDS17	521	mut	02B2419A	1:F-L
dBIN1	CDS17	522	mut	03B2739B	1:M-L
dBIN1	CDS17	522	mut	02B2419A	1:M-L
dBIN1	CDS17	522	mut	02B3064	1:M-H
dBIN1	CDS17	522	mut	01B3046T1	1:M-K
dBIN1	CDS17	523	mut	03B2739B	1:F-*
dBIN1	CDS17	523	mut	01B3046T1	1:F-E
dBIN1	CDS17	523	mut	02B2419A	1:F-*
dBIN1	CDS17	523	mut	01B2007	1:F-E
dBIN1	CDS17	524	mut	01B3046T1	1:K-H
dBIN1	CDS17	524	mut	03B2739B	1:K-P
dBIN1	CDS17	524	mut	02B2419A	1:K-P
dBIN1	CDS17	524	mut	98B0447T6	1:K-P
dBIN1	CDS17	524	mut	01B2007	1:K-H
dBIN1	CDS17	524	mut	02B3064	1:K-Q
dBIN1	CDS18	525	mut	02B2419B	1:V-M
dBIN1	CDS18	525	mut	02B2584K	1:V-M
dBIN1	CDS18	525	mut	99B2560	1:V-M
dBIN1	CDS18	526	mut	99B2560	1:Q-P
dBIN1	CDS18	526	mut	02B2584K	1:EQ
dBIN1	CDS18	527	mut	01B2010	1:A-P
dBIN1	CDS18	527	mut	02B2584K	1:A-S
dBIN1	CDS18	527	mut	99B2560	1:A-S
dBIN1	CDS18	528	mut	99B2560	1:Q-H
dBIN1	CDS18	529	mut	99B2560	1:H-L
dBIN1	CDS18	546	mut	04B0118C	1:V-A
dBIN1	CDS18	547	mut	98B0447T6	1:V-K
dBIN1	CDS18	547	mut	02B2419B	1:V-E
dBIN1	CDS18	548	mut	02B2419B	1:L-Q
dBIN1	CDS18	549	mut	01B3046T1	1:V-L
dBIN1	CDS18	550	mut	01B3046T1	1:I-L
dBIN1	CDS19	560	mut	01B1628	1:E-*
dBIN1	CDS19	560	mut	03B2739B	1:E-*
dBIN1	CDS19	560	mut	01B2010	1:E-*
dBIN1	CDS19	561	mut	01B1628	1:G-V
dBIN1	CDS19	561	mut	03B2739B	1:G-V
dBIN1	CDS19	561	mut	02B2419B	1:G-V
dBIN1	CDS19	561	mut	01B2010	1:G-V
dBIN1	CDS19	562	mut	01B1628	1:W-G
dBIN1	CDS19	562	mut	03B2739B	1:W-G
dBIN1	CDS19	562	mut	02B2419B	1:W-G
dBIN1	CDS19	562	mut	01B2010	1:W-G
dBIN1	CDS19	562	mut	01B2007	1:W-G
dBIN1	CDS19	563	mut	01B1628	1:L-V
dBIN1	CDS19	563	mut	03B2739B	1:L-V
dBIN1	CDS19	563	mut	02B2419B	1:L-V
dBIN1	CDS19	563	mut	01B2010	1:L-V
dBIN1	CDS19	564	mut	03B2739B	1:M-R
dBIN1	CDS19	565	mut	01B1628	1:EQ
dBIN1	CDS19	565	mut	01B3046T2	1:EQ
dBIN1	CDS19	565	mut	01B3046T1	1:EQ
dBIN1	CDS19	565	mut	03B2739B	1:EQ
dBIN1	CDS19	565	mut	98B0447T6	1:EQ
dBIN1	CDS19	565	mut	02B2419B	1:EQ
dBIN1	CDS19	565	mut	04B0118B	1:EQ
dBIN1	CDS19	565	mut	01B2007	1:EQ
dBIN1	CDS19	565	mut	04B0118C	1:EQ
dBIN1	CDS19	566	mut	01B3046T2	1:V-G
dBIN1	CDS19	566	mut	01B3046T1	1:V-G
dBIN1	CDS19	566	mut	98B0447T6	1:V-G
dBIN1	CDS19	566	mut	01B2007	1:V-G
dBIN1	CDS19	566	mut	04B0118C	1:V-G
dBIN1	CDS19	567	mut	03B2739B	1:K-E
dBIN1	CDS19	568	mut	01B3046T1	1:E-K
dBIN1	CDS19	568	mut	01B3046T2	1:E-G
dBIN1	CDS19	568	mut	03B2739B	1:E-G
dBIN1	CDS19	568	mut	04B0118C	1:E-G
dBIN1	CDS19	569	mut	01B3046T2	1:S-G
dBIN1	CDS19	569	mut	01B2007	1:S-G
dBIN1	CDS19	569	mut	04B0118C	1:S-G
dBIN1	CDS19	571	mut	01B3046T1	1:W-R
dBIN1	CDS19	572	mut	01B3046T1	1:N-Y
dBIN1	CDS19	573	mut	03B2739B	1:Q-K
dBIN1	CDS19	573	mut	02B2419B	1:Q-K
dBIN1	CDS19	573	mut	01B2010	1:Q-K
dBIN1	CDS19	573	mut	04B0118B	1:Q-P
dBIN1	CDS19	573	mut	04B0118C	1:Q-P
dBIN1	CDS19	574	mut	98B0447T6	1:H-P
dBIN1	CDS19	574	mut	01B2007	1:H-P
dBIN1	CDS19	574	mut	04B0118C	1:H-P
dBIN1	CDS19	575	mut	01B3046T1	1:K-N
dBIN1	CDS19	576	mut	01B3046T1	1:E-A
dBIN1	CDS19	576	mut	04B0118B	1:E-G
dBIN1	CDS19	576	mut	01B2007	1:E-G
dBIN1	CDS19	576	mut	04B0118C	1:E-G
dBIN1	CDS19	577	mut	01B1628	1:L-V
dBIN1	CDS19	577	mut	03B2739B	1:L-V
dBIN1	CDS19	577	mut	02B2419B	1:L-V
dBIN1	CDS19	577	mut	04B0118B	1:L-V
dBIN1	CDS19	577	mut	01B2010	1:L-V
dBIN1	CDS19	577	mut	01B2007	1:L-G
dBIN1	CDS19	577	mut	04B0118C	1:L-V
dBIN1	CDS19	578	mut	98B0447T6	1:E-G
dBIN1	CDS19	578	mut	01B2007	1:E-G
dBIN1	CDS19	578	mut	03B2739B	1:E-D
dBIN1	CDS19	578	mut	02B2419B	1:E-D
dBIN1	CDS19	578	mut	01B2010	1:E-D
dBIN1	CDS19	579	mut	01B3046T1	1:K-H
dBIN1	CDS19	579	mut	98B0447T6	1:K-E
dBIN1	CDS19	579	mut	01B2007	1:K-E
dBIN1	CDS19	579	mut	02B2419B	1:K-N
dBIN1	CDS19	579	mut	01B2010	1:K-N
dBIN1	CDS19	580	mut	01B1628	1:C-F
dBIN1	CDS19	580	mut	01B3046T1	1:EQ
dBIN1	CDS19	580	mut	04B0118C	1:C-W
dBIN1	CDS19	581	mut	01B3046T1	1:R-G
dBIN1	CDS19	581	mut	04B0118C	1:R-G
dBIN1	CDS19	581	mut	01B1628	1:R-Q
dBIN1	CDS19	581	mut	01B2010	1:R-Q
dBIN1	CDS19	582	mut	02B2419B	1:G-Q
dBIN1	CDS19	582	mut	01B2010	1:G-Q
dBIN1	CDS19	582	mut	01B1628	1:G-E
dBIN1	CDS19	582	mut	03B2739B	1:G-E
dBIN1	CDS19	582	mut	98B0447T6	1:EQ
dBIN1	CDS19	582	mut	01B2007	1:EQ
dBIN1	CDS19	582	mut	04B0118C	1:EQ
dBIN1	CDS19	583	mut	03B2739B	1:V-I
dBIN1	CDS19	583	mut	98B0447T6	1:V-F
dBIN1	CDS19	583	mut	02B2419B	1:V-I
dBIN1	CDS19	583	mut	01B2010	1:V-I
dBIN1	CDS19	583	mut	04B0118C	1:V-F
dBIN1	CDS19	583	mut	01B3046T2	1:V-F
dBIN1	CDS19	583	mut	01B3046T1	1:V-F
dBIN1	CDS19	584	mut	01B3046T1	1:F-L
dBIN1	CDS19	585	mut	01B3046T1	1:P-A
dBIN1	CDS19	586	mut	01B3046T1	1:E-S
dBIN1	CDS19	586	mut	03B2739B	1:E-K
dBIN1	CDS19	586	mut	02B2419B	1:E-K
dBIN1	CDS19	586	mut	01B2010	1:E-K
dBIN1	CDS19	587	mut	01B3046T1	1:N-S
dBIN1	CDS19	587	mut	98B0447T6	1:EQ
dBIN1	CDS19	588	mut	01B3046T1	1:F-L
dBIN1	CDS19	589	mut	01B3046T1	1:T-A
dBIN1	CDS19	589	mut	01B2010	1:INS
dBIN1	CDS19	591	mut	01B3046T2	1:R-G
dBIN1	CDS19	591	mut	04B0118B	1:R-G
dBIN1	CDS19	591	mut	01B2010	1:R-G
dBIN1	CDS19	591	mut	01B2007	1:R-G
dBIN1	CDS19	591	mut	04B0118C	1:R-G
dBIN1	CDS19	591	mut	01B3046T1	1:R-P
dBIN1	CDS19	592	mut	01B2010	1:V-L
dBIN1	CDS19	592	mut	01B1628	1:EQ
dBIN1	CDS19	592	mut	01B3046T1	1:V-P
dBIN1	CDS19	592	mut	02B2419B	1:EQ
dBIN1	CDS19	594	mut	01B3046T2	1:*-G
dBIN1	CDS19	594	mut	01B3046T1	1:*-G
dBIN1	CDS19	594	mut	02B2419B	1:*-G
dBIN1	CDS19	594	mut	04B0118B	1:*-G
dBIN1	CDS19	594	mut	04B0118C	1:*-G
dBIN1	CDS19	594	mut	01B1628	1:*-G
dBIN1	CDS19	594	mut	03B2739B	1:*-W
dBIN1	CDS19	594	mut	98B0447T6	1:*-G
dBIN1	CDS19	594	mut	01B2007	1:*-G
