# Supplementary material for: Frequent Alteration of the Tumor Suppressor Gene APC in Sporadic Canine Colorectal Tumors
Source: PLoS One. 2012 Dec 10;7(12):e50813. doi: 10.1371/journal.pone.0050813 (PMC3519478; doi:10.1371/journal.pone.0050813)
Supplement: File S4 — Detailed information for each mutated codon of APC and the other 10 canine genes in the adenocarcinomas listed in Table S2, including large deletions, small indels, nonsense mutations, missense mutations, and base substitutions. (TGZ) [file pone.0050813.s004.gz › dogadenocarcinomas/dAPC.allcodon6.gene.mut]

>STAT
G-W	8
*-L	10
K-L	2
D-N	1
I-F	1
P-I	1
T-R	5
I-L	15
N-T	1
S-C	6
I-S	2
N-K	4
Y-G	1
Q-H	1
L-S	2
H-W	1
R-K	4
V-W	1
N-*	1
P-K	1
Q-D	1
W-*	1
G-R	7
Q-K	2
D-P	1
S-F	3
G-T	1
M-C	1
V-A	1
H-P	1
L-Q	1
E-G	2
E-A	1
T-H	1
D-I	1
V-G	3
G-L	1
A-R	1
P-C	1
S-N	1
G-V	1
L-*	1
F-S	2
S-R	10
D-K	1
E-Q	1
T-N	6
R-Q	1
R-W	2
V-T	1
K-G	1
T-D	1
R-G	3
M-I	2
T-K	2
A-L	1
G-C	1
V-N	3
D-S	1
E-D	1
V-D	6
K-E	6
E-Y	1
Y-L	2
V-F	2
M-R	1
A-G	5
K-I	1
Q-P	3
L-G	1
S-*	1
V-L	3
G-A	3
N-Y	7
S-P	3
I-H	1
Q-G	1
T-S	6
S-L	5
T-L	1
V-R	1
H-Y	1
N-L	1
I-E	1
M-L	2
P-L	4
E-*	1
P-S	3
S-Y	1
H-D	1
S-G	2
A-S	2
G-E	6
K-R	3
H-Q	5
G-S	3
N-D	1
A-V	2
T-V	1
D-H	1
A-P	4
D-G	1
D-E	1
S-T	6
T-P	2
R-S	4
Q-E	1
A-T	1
Q-R	5
P-W	1
L-W	1
F-P	2
K-*	1
G-K	1
K-T	2
C-P	1
L-M	2
L-P	1
P-R	1
N-W	1
Q-L	2
Y-E	1
N-V	1
E-K	14
E-T	1
K-N	1
C-S	1
P-V	1
A-D	2
S-V	1
Y-*	1
V-I	1
C-W	1
C-F	1
D-Y	1
Y-M	2
N-C	1
T-G	1
Q-A	1
V-Q	1
G-*	2
E-P	1
*-N	2
K-Q	5
E-F	1
F-L	3
D-V	4
L-V	2
S-A	3
*-P	1
R-*	1
P-T	3
N-E	2
>small
dAPC	CDS9	426	small	01B2010	1:DEL
dAPC	CDS9	428	small	01B2010	1:DEL
dAPC	CDS9	432	small	01B2010	1:DEL
dAPC	CDS10	455	small	01B3046T1	1:INS
dAPC	CDS10	463	small	02B2584K	1:INS
dAPC	CDS11	480	small	04B0118B	1:DEL
dAPC	CDS13	554	small	98B0447T6	1:INS
dAPC	CDS14	604	small	02B2419A	1:INS
dAPC	CDS14	604	small	02B2419B	1:INS
dAPC	CDS14	604	small	01B2007	1:INS
dAPC	CDS15	813	small	04B0118B	1:DEL
dAPC	CDS15	1130	small	02B2419A	1:DEL
dAPC	CDS15	1143	small	02B2419A	1:DEL
dAPC	CDS15	1144	small	02B2419A	1:DEL
dAPC	CDS15	1145	small	02B2419A	1:DEL
dAPC	CDS15	1202	small	98B0447T6	1:DEL
dAPC	CDS15	1203	small	98B0447T6	1:DEL
dAPC	CDS15	1251	small	01B3046T2	1:DEL
dAPC	CDS15	1251	small	98B0447T6	1:DEL
dAPC	CDS15	1251	small	02B3064	1:DEL
dAPC	CDS15	1252	small	01B3046T2	1:DEL
dAPC	CDS15	1252	small	98B0447T6	1:DEL
dAPC	CDS15	1252	small	02B3064	1:DEL
dAPC	CDS15	1253	small	01B3046T2	1:DEL
dAPC	CDS15	1321	small	01B2010	1:INS
dAPC	CDS15	1852	small	01B3046T2	1:DEL
dAPC	CDS15	1853	small	01B3046T2	1:DEL
dAPC	CDS15	1854	small	01B3046T2	1:DEL
dAPC	CDS15	1863	small	01B3046T2	1:DEL
dAPC	CDS15	1877	small	01B3046T2	1:DEL
dAPC	CDS15	1878	small	01B3046T2	1:DEL
dAPC	CDS15	1879	small	01B3046T2	1:DEL
dAPC	CDS15	1881	small	01B3046T2	1:DEL
dAPC	CDS15	1882	small	01B3046T2	1:DEL
dAPC	CDS15	1887	small	01B3046T2	1:DEL
dAPC	CDS15	2009	small	02B2584K	1:DEL
dAPC	CDS15	2010	small	02B2584K	1:DEL
dAPC	CDS15	2010	small	99B2560	1:INS
dAPC	CDS15	2448	small	02B3064	1:INS
dAPC	CDS15	2484	small	02B2584K	1:DEL
dAPC	CDS15	2488	small	04B0118B	1:DEL
dAPC	CDS15	2489	small	04B0118B	1:DEL
dAPC	CDS15	2490	small	01B3046T2	1:DEL
dAPC	CDS15	2490	small	03B2739B	1:DEL
dAPC	CDS15	2490	small	04B0807A	1:DEL
dAPC	CDS15	2490	small	04B0118B	1:DEL
dAPC	CDS15	2490	small	01B2010	1:DEL
dAPC	CDS15	2490	small	02B2584K	1:DEL
dAPC	CDS15	2499	small	01B3046T2	1:DEL
dAPC	CDS15	2499	small	02B2419A	1:DEL
dAPC	CDS15	2499	small	04B0118C	1:DEL
dAPC	CDS15	2627	small	01B2010	1:DEL
dAPC	CDS15	2627	small	02B3064	1:DEL
dAPC	CDS15	2628	small	01B2010	1:DEL
dAPC	CDS15	2628	small	02B3064	1:DEL
dAPC	CDS15	2629	small	01B2010	1:DEL
dAPC	CDS15	2629	small	02B3064	1:DEL
dAPC	CDS15	2630	small	02B3064	1:DEL
dAPC	CDS15	2686	small	04B0807A	1:DEL
dAPC	CDS15	2687	small	04B0807A	1:DEL
dAPC	CDS15	2688	small	04B0807A	1:DEL
dAPC	CDS15	2706	small	04B0118C	1:DEL
dAPC	CDS15	2706	small	99B2560	1:DEL
dAPC	CDS15	2706	small	02B3064	1:DEL
dAPC	CDS15	2707	small	04B0118C	1:DEL
dAPC	CDS15	2707	small	99B2560	1:DEL
dAPC	CDS15	2707	small	02B3064	1:DEL
dAPC	CDS15	2707	small	01B2010	1:DEL
dAPC	CDS15	2708	small	04B0118C	1:INS
dAPC	CDS15	2709	small	99B2560	1:DEL
dAPC	CDS15	2709	small	98B0447T6	1:DEL
dAPC	CDS15	2710	small	98B0447T6	1:DEL
dAPC	CDS15	2710	small	04B0118C	1:DEL
dAPC	CDS15	2710	small	99B2560	1:DEL
dAPC	CDS15	2710	small	02B3064	1:DEL
dAPC	CDS15	2711	small	99B2560	1:DEL
dAPC	CDS15	2711	small	98B0447T6	1:DEL
dAPC	CDS15	2711	small	04B0118B	1:INS
dAPC	CDS15	2712	small	98B0447T6	1:DEL
dAPC	CDS15	2712	small	04B0118C	1:DEL
dAPC	CDS15	2712	small	02B3064	1:DEL
dAPC	CDS15	2714	small	01B2010	1:DEL
dAPC	CDS15	2720	small	04B0118C	1:DEL
dAPC	CDS15	2724	small	04B0118C	1:DEL
dAPC	CDS15	2776	small	03B2739B	1:INS
dAPC	CDS15	2835	small	98B0447T6	1:INS
dAPC	CDS15	2835	small	04B0118C	1:INS
dAPC	CDS15	2835	small	99B2560	1:INS
dAPC	CDS15	2835	small	02B3064	1:INS
dAPC	CDS15	2838	small	98B0447T6	1:DEL
dAPC	CDS15	2838	small	04B0118C	1:DEL
dAPC	CDS15	2838	small	99B2560	1:DEL
dAPC	CDS15	2839	small	04B0118C	1:INS
dAPC	CDS15	2839	small	98B0447T6	1:INS
dAPC	CDS15	2839	small	02B2584K	1:INS
>large
dAPC	CDS9	352	large	99B2560	1:DEL
dAPC	CDS9	353	large	99B2560	1:DEL
dAPC	CDS9	354	large	99B2560	1:DEL
dAPC	CDS9	355	large	99B2560	1:DEL
dAPC	CDS9	356	large	99B2560	1:DEL
dAPC	CDS9	357	large	99B2560	1:DEL
dAPC	CDS9	358	large	99B2560	1:DEL
dAPC	CDS9	359	large	99B2560	1:DEL
dAPC	CDS9	360	large	99B2560	1:DEL
dAPC	CDS9	361	large	99B2560	1:DEL
dAPC	CDS9	362	large	99B2560	1:DEL
dAPC	CDS9	363	large	99B2560	1:DEL
dAPC	CDS9	364	large	99B2560	1:DEL
dAPC	CDS9	365	large	99B2560	1:DEL
dAPC	CDS9	366	large	99B2560	1:DEL
dAPC	CDS9	367	large	99B2560	1:DEL
dAPC	CDS9	368	large	99B2560	1:DEL
dAPC	CDS9	369	large	99B2560	1:DEL
dAPC	CDS9	370	large	99B2560	1:DEL
dAPC	CDS15	786	large	04B0118B	1:DEL
dAPC	CDS15	787	large	04B0118B	1:DEL
dAPC	CDS15	788	large	04B0118B	1:DEL
dAPC	CDS15	789	large	04B0118B	1:DEL
dAPC	CDS15	790	large	04B0118B	1:DEL
dAPC	CDS15	791	large	04B0118B	1:DEL
dAPC	CDS15	792	large	04B0118B	1:DEL
dAPC	CDS15	793	large	04B0118B	1:DEL
dAPC	CDS15	794	large	04B0118B	1:DEL
dAPC	CDS15	795	large	04B0118B	1:DEL
dAPC	CDS15	796	large	04B0118B	1:DEL
dAPC	CDS15	797	large	04B0118B	1:DEL
dAPC	CDS15	798	large	04B0118B	1:DEL
dAPC	CDS15	799	large	04B0118B	1:DEL
dAPC	CDS15	800	large	04B0118B	1:DEL
dAPC	CDS15	801	large	04B0118B	1:DEL
dAPC	CDS15	802	large	04B0118B	1:DEL
dAPC	CDS15	803	large	04B0118B	1:DEL
dAPC	CDS15	804	large	04B0118B	1:DEL
dAPC	CDS15	805	large	04B0118B	1:DEL
dAPC	CDS15	806	large	04B0118B	1:DEL
dAPC	CDS15	930	large	02B2584K	1:DEL
dAPC	CDS15	931	large	02B2584K	1:DEL
dAPC	CDS15	932	large	02B2584K	1:DEL
dAPC	CDS15	933	large	02B2584K	1:DEL
dAPC	CDS15	934	large	02B2584K	1:DEL
dAPC	CDS15	935	large	02B2584K	1:DEL
dAPC	CDS15	936	large	02B2584K	1:DEL
dAPC	CDS15	1138	large	02B2419A	1:DEL
dAPC	CDS15	1139	large	02B2419A	1:DEL
dAPC	CDS15	1140	large	02B2419A	1:DEL
dAPC	CDS15	1141	large	02B2419A	1:DEL
dAPC	CDS15	1142	large	02B2419A	1:DEL
dAPC	CDS15	1145	large	98B0447T6	1:DEL
dAPC	CDS15	1146	large	98B0447T6	1:DEL
dAPC	CDS15	1147	large	98B0447T6	1:DEL
dAPC	CDS15	1148	large	98B0447T6	1:DEL
dAPC	CDS15	1148	large	01B3046T2	1:DEL
dAPC	CDS15	1148	large	02B2419A	1:DEL
dAPC	CDS15	1148	large	02B2584K	1:DEL
dAPC	CDS15	1149	large	01B3046T2	1:DEL
dAPC	CDS15	1149	large	02B2419A	1:DEL
dAPC	CDS15	1149	large	98B0447T6	1:DEL
dAPC	CDS15	1149	large	02B2584K	1:DEL
dAPC	CDS15	1150	large	01B3046T2	1:DEL
dAPC	CDS15	1150	large	02B2419A	1:DEL
dAPC	CDS15	1150	large	98B0447T6	1:DEL
dAPC	CDS15	1150	large	02B2584K	1:DEL
dAPC	CDS15	1151	large	01B3046T2	1:DEL
dAPC	CDS15	1151	large	02B2419A	1:DEL
dAPC	CDS15	1151	large	98B0447T6	1:DEL
dAPC	CDS15	1151	large	02B2584K	1:DEL
dAPC	CDS15	1152	large	01B3046T2	1:DEL
dAPC	CDS15	1152	large	02B2419A	1:DEL
dAPC	CDS15	1152	large	02B2584K	1:DEL
dAPC	CDS15	1153	large	01B3046T2	1:DEL
dAPC	CDS15	1153	large	02B2419A	1:DEL
dAPC	CDS15	1153	large	02B2584K	1:DEL
dAPC	CDS15	1153	large	98B0447T6	1:DEL
dAPC	CDS15	1154	large	01B3046T2	1:DEL
dAPC	CDS15	1154	large	02B2419A	1:DEL
dAPC	CDS15	1154	large	98B0447T6	1:DEL
dAPC	CDS15	1154	large	02B2584K	1:DEL
dAPC	CDS15	1155	large	01B3046T2	1:DEL
dAPC	CDS15	1155	large	02B2419A	1:DEL
dAPC	CDS15	1155	large	98B0447T6	1:DEL
dAPC	CDS15	1155	large	02B2584K	1:DEL
dAPC	CDS15	1156	large	01B3046T2	1:DEL
dAPC	CDS15	1156	large	02B2419A	1:DEL
dAPC	CDS15	1156	large	98B0447T6	1:DEL
dAPC	CDS15	1156	large	02B2584K	1:DEL
dAPC	CDS15	1157	large	01B3046T2	1:DEL
dAPC	CDS15	1157	large	02B2419A	1:DEL
dAPC	CDS15	1157	large	98B0447T6	1:DEL
dAPC	CDS15	1157	large	02B2584K	1:DEL
dAPC	CDS15	1158	large	01B3046T2	1:DEL
dAPC	CDS15	1158	large	02B2419A	1:DEL
dAPC	CDS15	1158	large	98B0447T6	1:DEL
dAPC	CDS15	1158	large	02B2584K	1:DEL
dAPC	CDS15	1159	large	01B3046T2	1:DEL
dAPC	CDS15	1159	large	02B2419A	1:DEL
dAPC	CDS15	1159	large	98B0447T6	1:DEL
dAPC	CDS15	1159	large	02B2584K	1:DEL
dAPC	CDS15	1160	large	01B3046T2	1:DEL
dAPC	CDS15	1160	large	02B2419A	1:DEL
dAPC	CDS15	1160	large	98B0447T6	1:DEL
dAPC	CDS15	1160	large	02B2584K	1:DEL
dAPC	CDS15	1161	large	01B3046T2	1:DEL
dAPC	CDS15	1161	large	02B2419A	1:DEL
dAPC	CDS15	1161	large	98B0447T6	1:DEL
dAPC	CDS15	1161	large	02B2584K	1:DEL
dAPC	CDS15	1162	large	01B3046T2	1:DEL
dAPC	CDS15	1162	large	02B2419A	1:DEL
dAPC	CDS15	1162	large	02B2584K	1:DEL
dAPC	CDS15	1163	large	01B3046T2	1:DEL
dAPC	CDS15	1163	large	02B2419A	1:DEL
dAPC	CDS15	1163	large	02B2584K	1:DEL
dAPC	CDS15	1164	large	01B3046T2	1:DEL
dAPC	CDS15	1164	large	02B2419A	1:DEL
dAPC	CDS15	1164	large	98B0447T6	1:DEL
dAPC	CDS15	1164	large	02B2584K	1:DEL
dAPC	CDS15	1165	large	01B3046T2	1:DEL
dAPC	CDS15	1165	large	02B2419A	1:DEL
dAPC	CDS15	1165	large	98B0447T6	1:DEL
dAPC	CDS15	1165	large	02B2584K	1:DEL
dAPC	CDS15	1166	large	01B3046T2	1:DEL
dAPC	CDS15	1166	large	02B2419A	1:DEL
dAPC	CDS15	1166	large	98B0447T6	1:DEL
dAPC	CDS15	1166	large	02B2584K	1:DEL
dAPC	CDS15	1167	large	01B3046T2	1:DEL
dAPC	CDS15	1167	large	02B2419A	1:DEL
dAPC	CDS15	1167	large	98B0447T6	1:DEL
dAPC	CDS15	1167	large	02B2584K	1:DEL
dAPC	CDS15	1168	large	01B3046T2	1:DEL
dAPC	CDS15	1168	large	02B2419A	1:DEL
dAPC	CDS15	1168	large	98B0447T6	1:DEL
dAPC	CDS15	1168	large	02B2584K	1:DEL
dAPC	CDS15	1169	large	01B3046T2	1:DEL
dAPC	CDS15	1169	large	02B2419A	1:DEL
dAPC	CDS15	1169	large	98B0447T6	1:DEL
dAPC	CDS15	1169	large	02B2584K	1:DEL
dAPC	CDS15	1170	large	01B3046T2	1:DEL
dAPC	CDS15	1170	large	02B2419A	1:DEL
dAPC	CDS15	1170	large	98B0447T6	1:DEL
dAPC	CDS15	1170	large	02B2584K	1:DEL
dAPC	CDS15	1171	large	01B3046T2	1:DEL
dAPC	CDS15	1171	large	02B2419A	1:DEL
dAPC	CDS15	1171	large	98B0447T6	1:DEL
dAPC	CDS15	1171	large	02B2584K	1:DEL
dAPC	CDS15	1172	large	01B3046T2	1:DEL
dAPC	CDS15	1172	large	02B2419A	1:DEL
dAPC	CDS15	1172	large	98B0447T6	1:DEL
dAPC	CDS15	1172	large	02B2584K	1:DEL
dAPC	CDS15	1173	large	01B3046T2	1:DEL
dAPC	CDS15	1173	large	02B2419A	1:DEL
dAPC	CDS15	1173	large	98B0447T6	1:DEL
dAPC	CDS15	1173	large	02B2584K	1:DEL
dAPC	CDS15	1174	large	01B3046T2	1:DEL
dAPC	CDS15	1174	large	02B2419A	1:DEL
dAPC	CDS15	1174	large	98B0447T6	1:DEL
dAPC	CDS15	1174	large	02B2584K	1:DEL
dAPC	CDS15	1175	large	01B3046T2	1:DEL
dAPC	CDS15	1175	large	02B2419A	1:DEL
dAPC	CDS15	1175	large	98B0447T6	1:DEL
dAPC	CDS15	1175	large	02B2584K	1:DEL
dAPC	CDS15	1176	large	01B3046T2	1:DEL
dAPC	CDS15	1176	large	02B2419A	1:DEL
dAPC	CDS15	1176	large	98B0447T6	1:DEL
dAPC	CDS15	1176	large	02B2584K	1:DEL
dAPC	CDS15	1177	large	01B3046T2	1:DEL
dAPC	CDS15	1177	large	02B2419A	1:DEL
dAPC	CDS15	1177	large	98B0447T6	1:DEL
dAPC	CDS15	1177	large	02B2584K	1:DEL
dAPC	CDS15	1178	large	01B3046T2	1:DEL
dAPC	CDS15	1178	large	02B2419A	1:DEL
dAPC	CDS15	1178	large	98B0447T6	1:DEL
dAPC	CDS15	1178	large	02B2584K	1:DEL
dAPC	CDS15	1179	large	01B3046T2	1:DEL
dAPC	CDS15	1179	large	02B2419A	1:DEL
dAPC	CDS15	1179	large	98B0447T6	1:DEL
dAPC	CDS15	1179	large	02B2584K	1:DEL
dAPC	CDS15	1180	large	01B3046T2	1:DEL
dAPC	CDS15	1180	large	02B2419A	1:DEL
dAPC	CDS15	1180	large	98B0447T6	1:DEL
dAPC	CDS15	1180	large	02B2584K	1:DEL
dAPC	CDS15	1181	large	01B3046T2	1:DEL
dAPC	CDS15	1181	large	02B2419A	1:DEL
dAPC	CDS15	1181	large	98B0447T6	1:DEL
dAPC	CDS15	1181	large	02B2584K	1:DEL
dAPC	CDS15	1182	large	01B3046T2	1:DEL
dAPC	CDS15	1182	large	02B2419A	1:DEL
dAPC	CDS15	1182	large	98B0447T6	1:DEL
dAPC	CDS15	1182	large	02B2584K	1:DEL
dAPC	CDS15	1183	large	01B3046T2	1:DEL
dAPC	CDS15	1183	large	02B2419A	1:DEL
dAPC	CDS15	1183	large	98B0447T6	1:DEL
dAPC	CDS15	1183	large	02B2584K	1:DEL
dAPC	CDS15	1184	large	01B3046T2	1:DEL
dAPC	CDS15	1184	large	02B2419A	1:DEL
dAPC	CDS15	1184	large	98B0447T6	1:DEL
dAPC	CDS15	1184	large	02B2584K	1:DEL
dAPC	CDS15	1185	large	01B3046T2	1:DEL
dAPC	CDS15	1185	large	02B2419A	1:DEL
dAPC	CDS15	1185	large	98B0447T6	1:DEL
dAPC	CDS15	1185	large	02B2584K	1:DEL
dAPC	CDS15	1186	large	01B3046T2	1:DEL
dAPC	CDS15	1186	large	02B2419A	1:DEL
dAPC	CDS15	1186	large	98B0447T6	1:DEL
dAPC	CDS15	1186	large	02B2584K	1:DEL
dAPC	CDS15	1187	large	01B3046T2	1:DEL
dAPC	CDS15	1187	large	02B2419A	1:DEL
dAPC	CDS15	1187	large	98B0447T6	1:DEL
dAPC	CDS15	1187	large	02B2584K	1:DEL
dAPC	CDS15	1188	large	01B3046T2	1:DEL
dAPC	CDS15	1188	large	02B2419A	1:DEL
dAPC	CDS15	1188	large	98B0447T6	1:DEL
dAPC	CDS15	1188	large	02B2584K	1:DEL
dAPC	CDS15	1189	large	01B3046T2	1:DEL
dAPC	CDS15	1189	large	02B2419A	1:DEL
dAPC	CDS15	1189	large	98B0447T6	1:DEL
dAPC	CDS15	1189	large	02B2584K	1:DEL
dAPC	CDS15	1190	large	01B3046T2	1:DEL
dAPC	CDS15	1190	large	02B2419A	1:DEL
dAPC	CDS15	1190	large	98B0447T6	1:DEL
dAPC	CDS15	1190	large	02B2584K	1:DEL
dAPC	CDS15	1191	large	01B3046T2	1:DEL
dAPC	CDS15	1191	large	02B2419A	1:DEL
dAPC	CDS15	1191	large	02B2584K	1:DEL
dAPC	CDS15	1192	large	01B3046T2	1:DEL
dAPC	CDS15	1192	large	02B2419A	1:DEL
dAPC	CDS15	1192	large	02B2584K	1:DEL
dAPC	CDS15	1193	large	01B3046T2	1:DEL
dAPC	CDS15	1193	large	02B2419A	1:DEL
dAPC	CDS15	1193	large	02B2584K	1:DEL
dAPC	CDS15	1194	large	01B3046T2	1:DEL
dAPC	CDS15	1194	large	02B2419A	1:DEL
dAPC	CDS15	1194	large	98B0447T6	1:DEL
dAPC	CDS15	1194	large	02B2584K	1:DEL
dAPC	CDS15	1195	large	01B3046T2	1:DEL
dAPC	CDS15	1195	large	02B2419A	1:DEL
dAPC	CDS15	1195	large	98B0447T6	1:DEL
dAPC	CDS15	1195	large	02B2584K	1:DEL
dAPC	CDS15	1196	large	01B3046T2	1:DEL
dAPC	CDS15	1196	large	02B2419A	1:DEL
dAPC	CDS15	1196	large	98B0447T6	1:DEL
dAPC	CDS15	1196	large	02B2584K	1:DEL
dAPC	CDS15	1197	large	01B3046T2	1:DEL
dAPC	CDS15	1197	large	02B2419A	1:DEL
dAPC	CDS15	1197	large	98B0447T6	1:DEL
dAPC	CDS15	1197	large	02B2584K	1:DEL
dAPC	CDS15	1198	large	01B3046T2	1:DEL
dAPC	CDS15	1198	large	02B2419A	1:DEL
dAPC	CDS15	1198	large	98B0447T6	1:DEL
dAPC	CDS15	1198	large	02B2584K	1:DEL
dAPC	CDS15	1199	large	01B3046T2	1:DEL
dAPC	CDS15	1199	large	02B2419A	1:DEL
dAPC	CDS15	1199	large	98B0447T6	1:DEL
dAPC	CDS15	1199	large	02B2584K	1:DEL
dAPC	CDS15	1200	large	01B3046T2	1:DEL
dAPC	CDS15	1200	large	02B2419A	1:DEL
dAPC	CDS15	1200	large	98B0447T6	1:DEL
dAPC	CDS15	1200	large	02B2584K	1:DEL
dAPC	CDS15	1201	large	01B3046T2	1:DEL
dAPC	CDS15	1201	large	02B2419A	1:DEL
dAPC	CDS15	1201	large	02B2584K	1:DEL
dAPC	CDS15	1202	large	01B3046T2	1:DEL
dAPC	CDS15	1202	large	02B2419A	1:DEL
dAPC	CDS15	1202	large	02B2584K	1:DEL
dAPC	CDS15	1203	large	01B3046T2	1:DEL
dAPC	CDS15	1203	large	02B2419A	1:DEL
dAPC	CDS15	1203	large	02B2584K	1:DEL
dAPC	CDS15	1204	large	01B3046T2	1:DEL
dAPC	CDS15	1204	large	02B2419A	1:DEL
dAPC	CDS15	1204	large	02B2584K	1:DEL
dAPC	CDS15	1205	large	01B3046T2	1:DEL
dAPC	CDS15	1205	large	02B2419A	1:DEL
dAPC	CDS15	1205	large	02B2584K	1:DEL
dAPC	CDS15	1206	large	01B3046T2	1:DEL
dAPC	CDS15	1206	large	02B2419A	1:DEL
dAPC	CDS15	1206	large	02B2584K	1:DEL
dAPC	CDS15	1207	large	01B3046T2	1:DEL
dAPC	CDS15	1207	large	02B2419A	1:DEL
dAPC	CDS15	1207	large	98B0447T6	1:DEL
dAPC	CDS15	1207	large	02B2584K	1:DEL
dAPC	CDS15	1208	large	01B3046T2	1:DEL
dAPC	CDS15	1208	large	02B2419A	1:DEL
dAPC	CDS15	1208	large	98B0447T6	1:DEL
dAPC	CDS15	1208	large	02B2584K	1:DEL
dAPC	CDS15	1209	large	01B3046T2	1:DEL
dAPC	CDS15	1209	large	02B2419A	1:DEL
dAPC	CDS15	1209	large	98B0447T6	1:DEL
dAPC	CDS15	1209	large	02B2584K	1:DEL
dAPC	CDS15	1210	large	01B3046T2	1:DEL
dAPC	CDS15	1210	large	02B2419A	1:DEL
dAPC	CDS15	1210	large	98B0447T6	1:DEL
dAPC	CDS15	1210	large	02B2584K	1:DEL
dAPC	CDS15	1211	large	01B3046T2	1:DEL
dAPC	CDS15	1211	large	02B2419A	1:DEL
dAPC	CDS15	1211	large	98B0447T6	1:DEL
dAPC	CDS15	1212	large	01B3046T2	1:DEL
dAPC	CDS15	1212	large	02B2419A	1:DEL
dAPC	CDS15	1212	large	98B0447T6	1:DEL
dAPC	CDS15	1213	large	01B3046T2	1:DEL
dAPC	CDS15	1213	large	02B2419A	1:DEL
dAPC	CDS15	1213	large	98B0447T6	1:DEL
dAPC	CDS15	1214	large	01B3046T2	1:DEL
dAPC	CDS15	1214	large	02B2419A	1:DEL
dAPC	CDS15	1214	large	98B0447T6	1:DEL
dAPC	CDS15	1215	large	01B3046T2	1:DEL
dAPC	CDS15	1215	large	02B2419A	1:DEL
dAPC	CDS15	1215	large	98B0447T6	1:DEL
dAPC	CDS15	1216	large	01B3046T2	1:DEL
dAPC	CDS15	1216	large	02B2419A	1:DEL
dAPC	CDS15	1216	large	98B0447T6	1:DEL
dAPC	CDS15	1217	large	01B3046T2	1:DEL
dAPC	CDS15	1217	large	02B2419A	1:DEL
dAPC	CDS15	1217	large	98B0447T6	1:DEL
dAPC	CDS15	1218	large	01B3046T2	1:DEL
dAPC	CDS15	1218	large	02B2419A	1:DEL
dAPC	CDS15	1218	large	98B0447T6	1:DEL
dAPC	CDS15	1219	large	01B3046T2	1:DEL
dAPC	CDS15	1219	large	02B2419A	1:DEL
dAPC	CDS15	1219	large	98B0447T6	1:DEL
dAPC	CDS15	1220	large	01B3046T2	1:DEL
dAPC	CDS15	1220	large	02B2419A	1:DEL
dAPC	CDS15	1220	large	98B0447T6	1:DEL
dAPC	CDS15	1221	large	01B3046T2	1:DEL
dAPC	CDS15	1221	large	98B0447T6	1:DEL
dAPC	CDS15	1221	large	02B2419A	1:DEL
dAPC	CDS15	1222	large	01B3046T2	1:DEL
dAPC	CDS15	1222	large	02B2419A	1:DEL
dAPC	CDS15	1222	large	98B0447T6	1:DEL
dAPC	CDS15	1223	large	01B3046T2	1:DEL
dAPC	CDS15	1223	large	02B2419A	1:DEL
dAPC	CDS15	1223	large	98B0447T6	1:DEL
dAPC	CDS15	1224	large	01B3046T2	1:DEL
dAPC	CDS15	1224	large	02B2419A	1:DEL
dAPC	CDS15	1224	large	98B0447T6	1:DEL
dAPC	CDS15	1224	large	99B2560	1:DEL
dAPC	CDS15	1224	large	02B3064	1:DEL
dAPC	CDS15	1225	large	01B3046T2	1:DEL
dAPC	CDS15	1225	large	98B0447T6	1:DEL
dAPC	CDS15	1225	large	99B2560	1:DEL
dAPC	CDS15	1225	large	02B3064	1:DEL
dAPC	CDS15	1225	large	02B2419A	1:DEL
dAPC	CDS15	1225	large	04B0118B	1:DEL
dAPC	CDS15	1226	large	01B3046T2	1:DEL
dAPC	CDS15	1226	large	02B2419A	1:DEL
dAPC	CDS15	1226	large	98B0447T6	1:DEL
dAPC	CDS15	1226	large	04B0118B	1:DEL
dAPC	CDS15	1226	large	99B2560	1:DEL
dAPC	CDS15	1226	large	02B3064	1:DEL
dAPC	CDS15	1227	large	01B3046T2	1:DEL
dAPC	CDS15	1227	large	02B2419A	1:DEL
dAPC	CDS15	1227	large	98B0447T6	1:DEL
dAPC	CDS15	1227	large	04B0118B	1:DEL
dAPC	CDS15	1227	large	99B2560	1:DEL
dAPC	CDS15	1227	large	02B3064	1:DEL
dAPC	CDS15	1228	large	01B3046T2	1:DEL
dAPC	CDS15	1228	large	02B2419A	1:DEL
dAPC	CDS15	1228	large	98B0447T6	1:DEL
dAPC	CDS15	1228	large	04B0118B	1:DEL
dAPC	CDS15	1228	large	99B2560	1:DEL
dAPC	CDS15	1228	large	02B3064	1:DEL
dAPC	CDS15	1229	large	01B3046T2	1:DEL
dAPC	CDS15	1229	large	02B2419A	1:DEL
dAPC	CDS15	1229	large	98B0447T6	1:DEL
dAPC	CDS15	1229	large	04B0118B	1:DEL
dAPC	CDS15	1229	large	99B2560	1:DEL
dAPC	CDS15	1229	large	02B3064	1:DEL
dAPC	CDS15	1230	large	01B3046T2	1:DEL
dAPC	CDS15	1230	large	02B2419A	1:DEL
dAPC	CDS15	1230	large	98B0447T6	1:DEL
dAPC	CDS15	1230	large	04B0118B	1:DEL
dAPC	CDS15	1230	large	99B2560	1:DEL
dAPC	CDS15	1230	large	02B3064	1:DEL
dAPC	CDS15	1231	large	01B3046T2	1:DEL
dAPC	CDS15	1231	large	02B2419A	1:DEL
dAPC	CDS15	1231	large	98B0447T6	1:DEL
dAPC	CDS15	1231	large	04B0118B	1:DEL
dAPC	CDS15	1231	large	99B2560	1:DEL
dAPC	CDS15	1231	large	02B3064	1:DEL
dAPC	CDS15	1232	large	01B3046T2	1:DEL
dAPC	CDS15	1232	large	02B2419A	1:DEL
dAPC	CDS15	1232	large	98B0447T6	1:DEL
dAPC	CDS15	1232	large	04B0118B	1:DEL
dAPC	CDS15	1232	large	99B2560	1:DEL
dAPC	CDS15	1232	large	02B3064	1:DEL
dAPC	CDS15	1233	large	01B3046T2	1:DEL
dAPC	CDS15	1233	large	02B2419A	1:DEL
dAPC	CDS15	1233	large	98B0447T6	1:DEL
dAPC	CDS15	1233	large	04B0118B	1:DEL
dAPC	CDS15	1233	large	99B2560	1:DEL
dAPC	CDS15	1233	large	02B3064	1:DEL
dAPC	CDS15	1234	large	01B3046T2	1:DEL
dAPC	CDS15	1234	large	02B2419A	1:DEL
dAPC	CDS15	1234	large	98B0447T6	1:DEL
dAPC	CDS15	1234	large	04B0118B	1:DEL
dAPC	CDS15	1234	large	99B2560	1:DEL
dAPC	CDS15	1234	large	02B3064	1:DEL
dAPC	CDS15	1235	large	01B3046T2	1:DEL
dAPC	CDS15	1235	large	02B2419A	1:DEL
dAPC	CDS15	1235	large	98B0447T6	1:DEL
dAPC	CDS15	1235	large	04B0118B	1:DEL
dAPC	CDS15	1235	large	99B2560	1:DEL
dAPC	CDS15	1235	large	02B3064	1:DEL
dAPC	CDS15	1236	large	01B3046T2	1:DEL
dAPC	CDS15	1236	large	02B2419A	1:DEL
dAPC	CDS15	1236	large	98B0447T6	1:DEL
dAPC	CDS15	1236	large	04B0118B	1:DEL
dAPC	CDS15	1236	large	99B2560	1:DEL
dAPC	CDS15	1236	large	02B3064	1:DEL
dAPC	CDS15	1237	large	01B3046T2	1:DEL
dAPC	CDS15	1237	large	02B2419A	1:DEL
dAPC	CDS15	1237	large	98B0447T6	1:DEL
dAPC	CDS15	1237	large	04B0118B	1:DEL
dAPC	CDS15	1237	large	99B2560	1:DEL
dAPC	CDS15	1237	large	02B3064	1:DEL
dAPC	CDS15	1238	large	01B3046T2	1:DEL
dAPC	CDS15	1238	large	02B2419A	1:DEL
dAPC	CDS15	1238	large	98B0447T6	1:DEL
dAPC	CDS15	1238	large	04B0118B	1:DEL
dAPC	CDS15	1238	large	99B2560	1:DEL
dAPC	CDS15	1238	large	02B3064	1:DEL
dAPC	CDS15	1239	large	01B3046T2	1:DEL
dAPC	CDS15	1239	large	02B2419A	1:DEL
dAPC	CDS15	1239	large	98B0447T6	1:DEL
dAPC	CDS15	1239	large	04B0118B	1:DEL
dAPC	CDS15	1239	large	99B2560	1:DEL
dAPC	CDS15	1239	large	02B3064	1:DEL
dAPC	CDS15	1240	large	01B3046T2	1:DEL
dAPC	CDS15	1240	large	02B2419A	1:DEL
dAPC	CDS15	1240	large	98B0447T6	1:DEL
dAPC	CDS15	1240	large	04B0118B	1:DEL
dAPC	CDS15	1240	large	99B2560	1:DEL
dAPC	CDS15	1240	large	02B3064	1:DEL
dAPC	CDS15	1241	large	01B3046T2	1:DEL
dAPC	CDS15	1241	large	02B2419A	1:DEL
dAPC	CDS15	1241	large	98B0447T6	1:DEL
dAPC	CDS15	1241	large	04B0118B	1:DEL
dAPC	CDS15	1241	large	99B2560	1:DEL
dAPC	CDS15	1241	large	02B3064	1:DEL
dAPC	CDS15	1242	large	01B3046T2	1:DEL
dAPC	CDS15	1242	large	02B2419A	1:DEL
dAPC	CDS15	1242	large	98B0447T6	1:DEL
dAPC	CDS15	1242	large	04B0118B	1:DEL
dAPC	CDS15	1242	large	99B2560	1:DEL
dAPC	CDS15	1242	large	02B3064	1:DEL
dAPC	CDS15	1243	large	01B3046T2	1:DEL
dAPC	CDS15	1243	large	02B2419A	1:DEL
dAPC	CDS15	1243	large	98B0447T6	1:DEL
dAPC	CDS15	1243	large	04B0118B	1:DEL
dAPC	CDS15	1243	large	02B3064	1:DEL
dAPC	CDS15	1244	large	01B3046T2	1:DEL
dAPC	CDS15	1244	large	02B2419A	1:DEL
dAPC	CDS15	1244	large	98B0447T6	1:DEL
dAPC	CDS15	1244	large	04B0118B	1:DEL
dAPC	CDS15	1244	large	02B3064	1:DEL
dAPC	CDS15	1245	large	01B3046T2	1:DEL
dAPC	CDS15	1245	large	98B0447T6	1:DEL
dAPC	CDS15	1245	large	04B0118B	1:DEL
dAPC	CDS15	1245	large	02B3064	1:DEL
dAPC	CDS15	1246	large	01B3046T2	1:DEL
dAPC	CDS15	1246	large	98B0447T6	1:DEL
dAPC	CDS15	1246	large	02B3064	1:DEL
dAPC	CDS15	1247	large	01B3046T2	1:DEL
dAPC	CDS15	1247	large	98B0447T6	1:DEL
dAPC	CDS15	1247	large	02B3064	1:DEL
dAPC	CDS15	1248	large	01B3046T2	1:DEL
dAPC	CDS15	1248	large	98B0447T6	1:DEL
dAPC	CDS15	1248	large	02B3064	1:DEL
dAPC	CDS15	1249	large	01B3046T2	1:DEL
dAPC	CDS15	1249	large	98B0447T6	1:DEL
dAPC	CDS15	1249	large	02B3064	1:DEL
dAPC	CDS15	1250	large	01B3046T2	1:DEL
dAPC	CDS15	1250	large	98B0447T6	1:DEL
dAPC	CDS15	1250	large	02B3064	1:DEL
dAPC	CDS15	1537	large	04B0118B	1:DEL
dAPC	CDS15	1538	large	04B0118B	1:DEL
dAPC	CDS15	1539	large	04B0118B	1:DEL
dAPC	CDS15	1540	large	04B0118B	1:DEL
dAPC	CDS15	1541	large	04B0118B	1:DEL
dAPC	CDS15	1542	large	04B0118B	1:DEL
dAPC	CDS15	1543	large	04B0118B	1:DEL
dAPC	CDS15	1544	large	04B0118B	1:DEL
dAPC	CDS15	1545	large	04B0118B	1:DEL
dAPC	CDS15	1546	large	04B0118B	1:DEL
dAPC	CDS15	1547	large	04B0118B	1:DEL
dAPC	CDS15	1548	large	04B0118B	1:DEL
dAPC	CDS15	1549	large	04B0118B	1:DEL
dAPC	CDS15	1550	large	04B0118B	1:DEL
dAPC	CDS15	1551	large	04B0118B	1:DEL
dAPC	CDS15	1552	large	04B0118B	1:DEL
dAPC	CDS15	1553	large	04B0118B	1:DEL
dAPC	CDS15	1554	large	04B0118B	1:DEL
dAPC	CDS15	1555	large	04B0118B	1:DEL
dAPC	CDS15	1556	large	04B0118B	1:DEL
dAPC	CDS15	1557	large	04B0118B	1:DEL
dAPC	CDS15	1558	large	04B0118B	1:DEL
dAPC	CDS15	1559	large	04B0118B	1:DEL
dAPC	CDS15	1560	large	04B0118B	1:DEL
dAPC	CDS15	1561	large	04B0118B	1:DEL
dAPC	CDS15	1562	large	04B0118B	1:DEL
dAPC	CDS15	1563	large	04B0118B	1:DEL
dAPC	CDS15	1564	large	04B0118B	1:DEL
dAPC	CDS15	1565	large	04B0118B	1:DEL
dAPC	CDS15	1566	large	04B0118B	1:DEL
dAPC	CDS15	1567	large	04B0118B	1:DEL
dAPC	CDS15	1568	large	04B0118B	1:DEL
dAPC	CDS15	1569	large	04B0118B	1:DEL
dAPC	CDS15	1570	large	04B0118B	1:DEL
dAPC	CDS15	1571	large	04B0118B	1:DEL
dAPC	CDS15	1572	large	04B0118B	1:DEL
dAPC	CDS15	1573	large	04B0118B	1:DEL
dAPC	CDS15	1574	large	04B0118B	1:DEL
dAPC	CDS15	1857	large	01B3046T2	1:DEL
dAPC	CDS15	1858	large	01B3046T2	1:DEL
dAPC	CDS15	1859	large	01B3046T2	1:DEL
dAPC	CDS15	1860	large	01B3046T2	1:DEL
dAPC	CDS15	1861	large	01B3046T2	1:DEL
dAPC	CDS15	1864	large	01B3046T2	1:DEL
dAPC	CDS15	1865	large	01B3046T2	1:DEL
dAPC	CDS15	1866	large	01B3046T2	1:DEL
dAPC	CDS15	1867	large	01B3046T2	1:DEL
dAPC	CDS15	1868	large	01B3046T2	1:DEL
dAPC	CDS15	1869	large	01B3046T2	1:DEL
dAPC	CDS15	1870	large	01B3046T2	1:DEL
dAPC	CDS15	1871	large	01B3046T2	1:DEL
dAPC	CDS15	1872	large	01B3046T2	1:DEL
dAPC	CDS15	1873	large	01B3046T2	1:DEL
dAPC	CDS15	1874	large	01B3046T2	1:DEL
dAPC	CDS15	2011	large	02B2584K	1:DEL
dAPC	CDS15	2012	large	02B2584K	1:DEL
dAPC	CDS15	2013	large	02B2584K	1:DEL
dAPC	CDS15	2014	large	02B2584K	1:DEL
dAPC	CDS15	2015	large	02B2584K	1:DEL
dAPC	CDS15	2016	large	02B2584K	1:DEL
dAPC	CDS15	2017	large	02B2584K	1:DEL
dAPC	CDS15	2018	large	02B2584K	1:DEL
dAPC	CDS15	2019	large	02B2584K	1:DEL
dAPC	CDS15	2020	large	02B2584K	1:DEL
dAPC	CDS15	2021	large	02B2584K	1:DEL
dAPC	CDS15	2022	large	02B2584K	1:DEL
dAPC	CDS15	2023	large	02B2584K	1:DEL
dAPC	CDS15	2024	large	02B2584K	1:DEL
dAPC	CDS15	2025	large	02B2584K	1:DEL
dAPC	CDS15	2026	large	02B2584K	1:DEL
dAPC	CDS15	2026	large	99B2560	1:DEL
dAPC	CDS15	2027	large	02B2584K	1:DEL
dAPC	CDS15	2027	large	99B2560	1:DEL
dAPC	CDS15	2028	large	02B2584K	1:DEL
dAPC	CDS15	2028	large	99B2560	1:DEL
dAPC	CDS15	2029	large	02B2584K	1:DEL
dAPC	CDS15	2029	large	99B2560	1:DEL
dAPC	CDS15	2030	large	02B2584K	1:DEL
dAPC	CDS15	2030	large	99B2560	1:DEL
dAPC	CDS15	2031	large	02B2584K	1:DEL
dAPC	CDS15	2031	large	99B2560	1:DEL
dAPC	CDS15	2032	large	02B2584K	1:DEL
dAPC	CDS15	2032	large	99B2560	1:DEL
dAPC	CDS15	2033	large	02B2584K	1:DEL
dAPC	CDS15	2033	large	99B2560	1:DEL
dAPC	CDS15	2034	large	02B2584K	1:DEL
dAPC	CDS15	2034	large	99B2560	1:DEL
dAPC	CDS15	2035	large	02B2584K	1:DEL
dAPC	CDS15	2035	large	99B2560	1:DEL
dAPC	CDS15	2036	large	02B2584K	1:DEL
dAPC	CDS15	2036	large	99B2560	1:DEL
dAPC	CDS15	2037	large	02B2584K	1:DEL
dAPC	CDS15	2037	large	99B2560	1:DEL
dAPC	CDS15	2038	large	02B2584K	1:DEL
dAPC	CDS15	2038	large	99B2560	1:DEL
dAPC	CDS15	2039	large	02B2584K	1:DEL
dAPC	CDS15	2039	large	99B2560	1:DEL
dAPC	CDS15	2040	large	02B2584K	1:DEL
dAPC	CDS15	2040	large	99B2560	1:DEL
dAPC	CDS15	2041	large	02B2584K	1:DEL
dAPC	CDS15	2041	large	99B2560	1:DEL
dAPC	CDS15	2042	large	02B2584K	1:DEL
dAPC	CDS15	2042	large	99B2560	1:DEL
dAPC	CDS15	2043	large	02B2584K	1:DEL
dAPC	CDS15	2043	large	99B2560	1:DEL
dAPC	CDS15	2044	large	02B2584K	1:DEL
dAPC	CDS15	2044	large	99B2560	1:DEL
dAPC	CDS15	2045	large	99B2560	1:DEL
dAPC	CDS15	2046	large	99B2560	1:DEL
dAPC	CDS15	2047	large	99B2560	1:DEL
dAPC	CDS15	2092	large	98B0447T6	1:DEL
dAPC	CDS15	2093	large	98B0447T6	1:DEL
dAPC	CDS15	2094	large	98B0447T6	1:DEL
dAPC	CDS15	2095	large	98B0447T6	1:DEL
dAPC	CDS15	2096	large	98B0447T6	1:DEL
dAPC	CDS15	2097	large	98B0447T6	1:DEL
dAPC	CDS15	2098	large	98B0447T6	1:DEL
dAPC	CDS15	2099	large	98B0447T6	1:DEL
dAPC	CDS15	2100	large	98B0447T6	1:DEL
dAPC	CDS15	2101	large	98B0447T6	1:DEL
dAPC	CDS15	2102	large	98B0447T6	1:DEL
dAPC	CDS15	2103	large	98B0447T6	1:DEL
dAPC	CDS15	2104	large	98B0447T6	1:DEL
dAPC	CDS15	2105	large	98B0447T6	1:DEL
dAPC	CDS15	2106	large	98B0447T6	1:DEL
dAPC	CDS15	2107	large	98B0447T6	1:DEL
dAPC	CDS15	2108	large	98B0447T6	1:DEL
dAPC	CDS15	2109	large	98B0447T6	1:DEL
dAPC	CDS15	2110	large	98B0447T6	1:DEL
dAPC	CDS15	2111	large	98B0447T6	1:DEL
dAPC	CDS15	2112	large	98B0447T6	1:DEL
dAPC	CDS15	2113	large	98B0447T6	1:DEL
dAPC	CDS15	2456	large	02B2419A	1:DEL
dAPC	CDS15	2457	large	02B2419A	1:DEL
dAPC	CDS15	2458	large	02B2419A	1:DEL
dAPC	CDS15	2459	large	02B2419A	1:DEL
dAPC	CDS15	2460	large	02B2419A	1:DEL
dAPC	CDS15	2461	large	02B2419A	1:DEL
dAPC	CDS15	2462	large	02B2419A	1:DEL
dAPC	CDS15	2463	large	02B2419A	1:DEL
dAPC	CDS15	2464	large	01B3046T2	1:DEL
dAPC	CDS15	2464	large	03B2739B	1:DEL
dAPC	CDS15	2464	large	02B2419A	1:DEL
dAPC	CDS15	2464	large	04B0118B	1:DEL
dAPC	CDS15	2464	large	99B2560	1:DEL
dAPC	CDS15	2464	large	04B0807A	1:DEL
dAPC	CDS15	2464	large	01B2010	1:DEL
dAPC	CDS15	2465	large	01B3046T2	1:DEL
dAPC	CDS15	2465	large	03B2739B	1:DEL
dAPC	CDS15	2465	large	02B2419A	1:DEL
dAPC	CDS15	2465	large	04B0807A	1:DEL
dAPC	CDS15	2465	large	04B0118B	1:DEL
dAPC	CDS15	2465	large	01B2010	1:DEL
dAPC	CDS15	2465	large	99B2560	1:DEL
dAPC	CDS15	2465	large	02B2584K	1:DEL
dAPC	CDS15	2466	large	01B3046T2	1:DEL
dAPC	CDS15	2466	large	03B2739B	1:DEL
dAPC	CDS15	2466	large	02B2419A	1:DEL
dAPC	CDS15	2466	large	04B0807A	1:DEL
dAPC	CDS15	2466	large	04B0118B	1:DEL
dAPC	CDS15	2466	large	01B2010	1:DEL
dAPC	CDS15	2466	large	02B2584K	1:DEL
dAPC	CDS15	2466	large	99B2560	1:DEL
dAPC	CDS15	2467	large	01B3046T2	1:DEL
dAPC	CDS15	2467	large	03B2739B	1:DEL
dAPC	CDS15	2467	large	02B2419A	1:DEL
dAPC	CDS15	2467	large	98B0447T6	1:DEL
dAPC	CDS15	2467	large	04B0807A	1:DEL
dAPC	CDS15	2467	large	04B0118B	1:DEL
dAPC	CDS15	2467	large	01B2010	1:DEL
dAPC	CDS15	2467	large	02B2584K	1:DEL
dAPC	CDS15	2467	large	99B2560	1:DEL
dAPC	CDS15	2468	large	01B3046T2	1:DEL
dAPC	CDS15	2468	large	03B2739B	1:DEL
dAPC	CDS15	2468	large	02B2419A	1:DEL
dAPC	CDS15	2468	large	98B0447T6	1:DEL
dAPC	CDS15	2468	large	04B0807A	1:DEL
dAPC	CDS15	2468	large	04B0118B	1:DEL
dAPC	CDS15	2468	large	01B2010	1:DEL
dAPC	CDS15	2468	large	02B2584K	1:DEL
dAPC	CDS15	2468	large	99B2560	1:DEL
dAPC	CDS15	2469	large	01B3046T2	1:DEL
dAPC	CDS15	2469	large	03B2739B	1:DEL
dAPC	CDS15	2469	large	02B2419A	1:DEL
dAPC	CDS15	2469	large	98B0447T6	1:DEL
dAPC	CDS15	2469	large	04B0807A	1:DEL
dAPC	CDS15	2469	large	04B0118B	1:DEL
dAPC	CDS15	2469	large	01B2010	1:DEL
dAPC	CDS15	2469	large	02B2584K	1:DEL
dAPC	CDS15	2469	large	99B2560	1:DEL
dAPC	CDS15	2470	large	01B3046T2	1:DEL
dAPC	CDS15	2470	large	03B2739B	1:DEL
dAPC	CDS15	2470	large	02B2419A	1:DEL
dAPC	CDS15	2470	large	98B0447T6	1:DEL
dAPC	CDS15	2470	large	04B0807A	1:DEL
dAPC	CDS15	2470	large	04B0118B	1:DEL
dAPC	CDS15	2470	large	01B2010	1:DEL
dAPC	CDS15	2470	large	02B2584K	1:DEL
dAPC	CDS15	2470	large	99B2560	1:DEL
dAPC	CDS15	2471	large	01B3046T2	1:DEL
dAPC	CDS15	2471	large	03B2739B	1:DEL
dAPC	CDS15	2471	large	02B2419A	1:DEL
dAPC	CDS15	2471	large	98B0447T6	1:DEL
dAPC	CDS15	2471	large	04B0807A	1:DEL
dAPC	CDS15	2471	large	04B0118B	1:DEL
dAPC	CDS15	2471	large	01B2010	1:DEL
dAPC	CDS15	2471	large	02B2584K	1:DEL
dAPC	CDS15	2471	large	99B2560	1:DEL
dAPC	CDS15	2471	large	04B0118C	1:DEL
dAPC	CDS15	2472	large	01B3046T2	1:DEL
dAPC	CDS15	2472	large	03B2739B	1:DEL
dAPC	CDS15	2472	large	02B2419A	1:DEL
dAPC	CDS15	2472	large	98B0447T6	1:DEL
dAPC	CDS15	2472	large	04B0807A	1:DEL
dAPC	CDS15	2472	large	04B0118B	1:DEL
dAPC	CDS15	2472	large	01B2010	1:DEL
dAPC	CDS15	2472	large	04B0118C	1:DEL
dAPC	CDS15	2472	large	02B2584K	1:DEL
dAPC	CDS15	2472	large	99B2560	1:DEL
dAPC	CDS15	2473	large	01B3046T2	1:DEL
dAPC	CDS15	2473	large	03B2739B	1:DEL
dAPC	CDS15	2473	large	02B2419A	1:DEL
dAPC	CDS15	2473	large	98B0447T6	1:DEL
dAPC	CDS15	2473	large	04B0807A	1:DEL
dAPC	CDS15	2473	large	04B0118B	1:DEL
dAPC	CDS15	2473	large	01B2010	1:DEL
dAPC	CDS15	2473	large	04B0118C	1:DEL
dAPC	CDS15	2473	large	02B2584K	1:DEL
dAPC	CDS15	2473	large	99B2560	1:DEL
dAPC	CDS15	2474	large	01B3046T2	1:DEL
dAPC	CDS15	2474	large	03B2739B	1:DEL
dAPC	CDS15	2474	large	02B2419A	1:DEL
dAPC	CDS15	2474	large	98B0447T6	1:DEL
dAPC	CDS15	2474	large	04B0807A	1:DEL
dAPC	CDS15	2474	large	04B0118B	1:DEL
dAPC	CDS15	2474	large	01B2010	1:DEL
dAPC	CDS15	2474	large	04B0118C	1:DEL
dAPC	CDS15	2474	large	02B2584K	1:DEL
dAPC	CDS15	2474	large	99B2560	1:DEL
dAPC	CDS15	2475	large	01B3046T2	1:DEL
dAPC	CDS15	2475	large	03B2739B	1:DEL
dAPC	CDS15	2475	large	02B2419A	1:DEL
dAPC	CDS15	2475	large	98B0447T6	1:DEL
dAPC	CDS15	2475	large	04B0807A	1:DEL
dAPC	CDS15	2475	large	04B0118B	1:DEL
dAPC	CDS15	2475	large	01B2010	1:DEL
dAPC	CDS15	2475	large	04B0118C	1:DEL
dAPC	CDS15	2475	large	02B2584K	1:DEL
dAPC	CDS15	2475	large	99B2560	1:DEL
dAPC	CDS15	2476	large	01B3046T2	1:DEL
dAPC	CDS15	2476	large	03B2739B	1:DEL
dAPC	CDS15	2476	large	02B2419A	1:DEL
dAPC	CDS15	2476	large	98B0447T6	1:DEL
dAPC	CDS15	2476	large	04B0807A	1:DEL
dAPC	CDS15	2476	large	04B0118B	1:DEL
dAPC	CDS15	2476	large	01B2010	1:DEL
dAPC	CDS15	2476	large	04B0118C	1:DEL
dAPC	CDS15	2476	large	02B2584K	1:DEL
dAPC	CDS15	2476	large	99B2560	1:DEL
dAPC	CDS15	2477	large	01B3046T2	1:DEL
dAPC	CDS15	2477	large	03B2739B	1:DEL
dAPC	CDS15	2477	large	02B2419A	1:DEL
dAPC	CDS15	2477	large	98B0447T6	1:DEL
dAPC	CDS15	2477	large	04B0807A	1:DEL
dAPC	CDS15	2477	large	04B0118B	1:DEL
dAPC	CDS15	2477	large	01B2010	1:DEL
dAPC	CDS15	2477	large	04B0118C	1:DEL
dAPC	CDS15	2477	large	02B2584K	1:DEL
dAPC	CDS15	2477	large	99B2560	1:DEL
dAPC	CDS15	2478	large	01B3046T2	1:DEL
dAPC	CDS15	2478	large	03B2739B	1:DEL
dAPC	CDS15	2478	large	02B2419A	1:DEL
dAPC	CDS15	2478	large	98B0447T6	1:DEL
dAPC	CDS15	2478	large	04B0807A	1:DEL
dAPC	CDS15	2478	large	04B0118B	1:DEL
dAPC	CDS15	2478	large	01B2010	1:DEL
dAPC	CDS15	2478	large	04B0118C	1:DEL
dAPC	CDS15	2478	large	02B2584K	1:DEL
dAPC	CDS15	2478	large	99B2560	1:DEL
dAPC	CDS15	2479	large	01B3046T2	1:DEL
dAPC	CDS15	2479	large	03B2739B	1:DEL
dAPC	CDS15	2479	large	02B2419A	1:DEL
dAPC	CDS15	2479	large	98B0447T6	1:DEL
dAPC	CDS15	2479	large	04B0807A	1:DEL
dAPC	CDS15	2479	large	04B0118B	1:DEL
dAPC	CDS15	2479	large	01B2010	1:DEL
dAPC	CDS15	2479	large	04B0118C	1:DEL
dAPC	CDS15	2479	large	02B2584K	1:DEL
dAPC	CDS15	2479	large	99B2560	1:DEL
dAPC	CDS15	2480	large	01B3046T2	1:DEL
dAPC	CDS15	2480	large	03B2739B	1:DEL
dAPC	CDS15	2480	large	02B2419A	1:DEL
dAPC	CDS15	2480	large	98B0447T6	1:DEL
dAPC	CDS15	2480	large	04B0807A	1:DEL
dAPC	CDS15	2480	large	04B0118B	1:DEL
dAPC	CDS15	2480	large	01B2010	1:DEL
dAPC	CDS15	2480	large	04B0118C	1:DEL
dAPC	CDS15	2480	large	02B2584K	1:DEL
dAPC	CDS15	2480	large	99B2560	1:DEL
dAPC	CDS15	2480	large	02B3064	1:DEL
dAPC	CDS15	2481	large	01B3046T2	1:DEL
dAPC	CDS15	2481	large	03B2739B	1:DEL
dAPC	CDS15	2481	large	02B2419A	1:DEL
dAPC	CDS15	2481	large	98B0447T6	1:DEL
dAPC	CDS15	2481	large	04B0807A	1:DEL
dAPC	CDS15	2481	large	04B0118B	1:DEL
dAPC	CDS15	2481	large	01B2010	1:DEL
dAPC	CDS15	2481	large	04B0118C	1:DEL
dAPC	CDS15	2481	large	99B2560	1:DEL
dAPC	CDS15	2481	large	02B3064	1:DEL
dAPC	CDS15	2482	large	01B3046T2	1:DEL
dAPC	CDS15	2482	large	03B2739B	1:DEL
dAPC	CDS15	2482	large	02B2419A	1:DEL
dAPC	CDS15	2482	large	98B0447T6	1:DEL
dAPC	CDS15	2482	large	04B0807A	1:DEL
dAPC	CDS15	2482	large	04B0118B	1:DEL
dAPC	CDS15	2482	large	01B2010	1:DEL
dAPC	CDS15	2482	large	04B0118C	1:DEL
dAPC	CDS15	2482	large	99B2560	1:DEL
dAPC	CDS15	2482	large	02B3064	1:DEL
dAPC	CDS15	2483	large	01B3046T2	1:DEL
dAPC	CDS15	2483	large	03B2739B	1:DEL
dAPC	CDS15	2483	large	02B2419A	1:DEL
dAPC	CDS15	2483	large	98B0447T6	1:DEL
dAPC	CDS15	2483	large	04B0807A	1:DEL
dAPC	CDS15	2483	large	04B0118B	1:DEL
dAPC	CDS15	2483	large	01B2010	1:DEL
dAPC	CDS15	2483	large	04B0118C	1:DEL
dAPC	CDS15	2483	large	99B2560	1:DEL
dAPC	CDS15	2483	large	02B3064	1:DEL
dAPC	CDS15	2484	large	01B3046T2	1:DEL
dAPC	CDS15	2484	large	03B2739B	1:DEL
dAPC	CDS15	2484	large	02B2419A	1:DEL
dAPC	CDS15	2484	large	98B0447T6	1:DEL
dAPC	CDS15	2484	large	04B0807A	1:DEL
dAPC	CDS15	2484	large	04B0118B	1:DEL
dAPC	CDS15	2484	large	01B2010	1:DEL
dAPC	CDS15	2484	large	04B0118C	1:DEL
dAPC	CDS15	2484	large	99B2560	1:DEL
dAPC	CDS15	2485	large	01B3046T2	1:DEL
dAPC	CDS15	2485	large	03B2739B	1:DEL
dAPC	CDS15	2485	large	02B2419A	1:DEL
dAPC	CDS15	2485	large	98B0447T6	1:DEL
dAPC	CDS15	2485	large	04B0807A	1:DEL
dAPC	CDS15	2485	large	04B0118B	1:DEL
dAPC	CDS15	2485	large	01B2010	1:DEL
dAPC	CDS15	2485	large	04B0118C	1:DEL
dAPC	CDS15	2485	large	99B2560	1:DEL
dAPC	CDS15	2486	large	01B3046T2	1:DEL
dAPC	CDS15	2486	large	03B2739B	1:DEL
dAPC	CDS15	2486	large	02B2419A	1:DEL
dAPC	CDS15	2486	large	98B0447T6	1:DEL
dAPC	CDS15	2486	large	04B0807A	1:DEL
dAPC	CDS15	2486	large	04B0118B	1:DEL
dAPC	CDS15	2486	large	01B2010	1:DEL
dAPC	CDS15	2486	large	04B0118C	1:DEL
dAPC	CDS15	2486	large	99B2560	1:DEL
dAPC	CDS15	2487	large	01B3046T2	1:DEL
dAPC	CDS15	2487	large	03B2739B	1:DEL
dAPC	CDS15	2487	large	02B2419A	1:DEL
dAPC	CDS15	2487	large	98B0447T6	1:DEL
dAPC	CDS15	2487	large	04B0807A	1:DEL
dAPC	CDS15	2487	large	04B0118B	1:DEL
dAPC	CDS15	2487	large	01B2010	1:DEL
dAPC	CDS15	2487	large	04B0118C	1:DEL
dAPC	CDS15	2487	large	99B2560	1:DEL
dAPC	CDS15	2488	large	01B3046T2	1:DEL
dAPC	CDS15	2488	large	02B2419A	1:DEL
dAPC	CDS15	2488	large	98B0447T6	1:DEL
dAPC	CDS15	2488	large	04B0807A	1:DEL
dAPC	CDS15	2488	large	04B0118C	1:DEL
dAPC	CDS15	2488	large	99B2560	1:DEL
dAPC	CDS15	2489	large	01B3046T2	1:DEL
dAPC	CDS15	2489	large	02B2419A	1:DEL
dAPC	CDS15	2489	large	98B0447T6	1:DEL
dAPC	CDS15	2489	large	04B0118C	1:DEL
dAPC	CDS15	2489	large	99B2560	1:DEL
dAPC	CDS15	2490	large	02B2419A	1:DEL
dAPC	CDS15	2490	large	98B0447T6	1:DEL
dAPC	CDS15	2490	large	04B0118C	1:DEL
dAPC	CDS15	2490	large	99B2560	1:DEL
dAPC	CDS15	2491	large	98B0447T6	1:DEL
dAPC	CDS15	2491	large	04B0118C	1:DEL
dAPC	CDS15	2491	large	99B2560	1:DEL
dAPC	CDS15	2492	large	98B0447T6	1:DEL
dAPC	CDS15	2493	large	98B0447T6	1:DEL
dAPC	CDS15	2494	large	98B0447T6	1:DEL
dAPC	CDS15	2495	large	98B0447T6	1:DEL
dAPC	CDS15	2496	large	98B0447T6	1:DEL
dAPC	CDS15	2497	large	98B0447T6	1:DEL
dAPC	CDS15	2498	large	98B0447T6	1:DEL
dAPC	CDS15	2499	large	98B0447T6	1:DEL
dAPC	CDS15	2500	large	98B0447T6	1:DEL
dAPC	CDS15	2501	large	98B0447T6	1:DEL
dAPC	CDS15	2616	large	01B3046T2	1:DEL
dAPC	CDS15	2616	large	02B2419A	1:DEL
dAPC	CDS15	2616	large	98B0447T6	1:DEL
dAPC	CDS15	2616	large	04B0118B	1:DEL
dAPC	CDS15	2616	large	99B2560	1:DEL
dAPC	CDS15	2617	large	01B3046T2	1:DEL
dAPC	CDS15	2617	large	02B2419A	1:DEL
dAPC	CDS15	2617	large	98B0447T6	1:DEL
dAPC	CDS15	2617	large	04B0118B	1:DEL
dAPC	CDS15	2617	large	99B2560	1:DEL
dAPC	CDS15	2618	large	01B3046T2	1:DEL
dAPC	CDS15	2618	large	02B2419A	1:DEL
dAPC	CDS15	2618	large	98B0447T6	1:DEL
dAPC	CDS15	2618	large	04B0118B	1:DEL
dAPC	CDS15	2618	large	99B2560	1:DEL
dAPC	CDS15	2619	large	01B3046T2	1:DEL
dAPC	CDS15	2619	large	02B2419A	1:DEL
dAPC	CDS15	2619	large	98B0447T6	1:DEL
dAPC	CDS15	2619	large	04B0118B	1:DEL
dAPC	CDS15	2619	large	99B2560	1:DEL
dAPC	CDS15	2620	large	01B3046T2	1:DEL
dAPC	CDS15	2620	large	02B2419A	1:DEL
dAPC	CDS15	2620	large	98B0447T6	1:DEL
dAPC	CDS15	2620	large	04B0118B	1:DEL
dAPC	CDS15	2620	large	99B2560	1:DEL
dAPC	CDS15	2621	large	01B3046T2	1:DEL
dAPC	CDS15	2621	large	02B2419A	1:DEL
dAPC	CDS15	2621	large	98B0447T6	1:DEL
dAPC	CDS15	2621	large	04B0118B	1:DEL
dAPC	CDS15	2621	large	99B2560	1:DEL
dAPC	CDS15	2622	large	01B3046T2	1:DEL
dAPC	CDS15	2622	large	02B2419A	1:DEL
dAPC	CDS15	2622	large	98B0447T6	1:DEL
dAPC	CDS15	2622	large	04B0118B	1:DEL
dAPC	CDS15	2622	large	99B2560	1:DEL
dAPC	CDS15	2623	large	01B3046T2	1:DEL
dAPC	CDS15	2623	large	02B2419A	1:DEL
dAPC	CDS15	2623	large	98B0447T6	1:DEL
dAPC	CDS15	2623	large	04B0118B	1:DEL
dAPC	CDS15	2623	large	99B2560	1:DEL
dAPC	CDS15	2624	large	01B3046T2	1:DEL
dAPC	CDS15	2624	large	02B2419A	1:DEL
dAPC	CDS15	2624	large	98B0447T6	1:DEL
dAPC	CDS15	2624	large	04B0118B	1:DEL
dAPC	CDS15	2624	large	99B2560	1:DEL
dAPC	CDS15	2625	large	01B3046T2	1:DEL
dAPC	CDS15	2625	large	02B2419A	1:DEL
dAPC	CDS15	2625	large	98B0447T6	1:DEL
dAPC	CDS15	2625	large	04B0118B	1:DEL
dAPC	CDS15	2625	large	99B2560	1:DEL
dAPC	CDS15	2626	large	01B3046T2	1:DEL
dAPC	CDS15	2626	large	02B2419A	1:DEL
dAPC	CDS15	2626	large	98B0447T6	1:DEL
dAPC	CDS15	2626	large	04B0118B	1:DEL
dAPC	CDS15	2626	large	99B2560	1:DEL
dAPC	CDS15	2627	large	01B3046T2	1:DEL
dAPC	CDS15	2627	large	02B2419A	1:DEL
dAPC	CDS15	2627	large	98B0447T6	1:DEL
dAPC	CDS15	2627	large	04B0118B	1:DEL
dAPC	CDS15	2627	large	04B0118C	1:DEL
dAPC	CDS15	2627	large	99B2560	1:DEL
dAPC	CDS15	2628	large	01B3046T2	1:DEL
dAPC	CDS15	2628	large	02B2419A	1:DEL
dAPC	CDS15	2628	large	98B0447T6	1:DEL
dAPC	CDS15	2628	large	04B0118B	1:DEL
dAPC	CDS15	2628	large	04B0118C	1:DEL
dAPC	CDS15	2628	large	99B2560	1:DEL
dAPC	CDS15	2629	large	01B3046T2	1:DEL
dAPC	CDS15	2629	large	02B2419A	1:DEL
dAPC	CDS15	2629	large	98B0447T6	1:DEL
dAPC	CDS15	2629	large	04B0118B	1:DEL
dAPC	CDS15	2629	large	04B0118C	1:DEL
dAPC	CDS15	2629	large	99B2560	1:DEL
dAPC	CDS15	2630	large	01B3046T2	1:DEL
dAPC	CDS15	2630	large	02B2419A	1:DEL
dAPC	CDS15	2630	large	98B0447T6	1:DEL
dAPC	CDS15	2630	large	04B0118B	1:DEL
dAPC	CDS15	2630	large	04B0118C	1:DEL
dAPC	CDS15	2630	large	99B2560	1:DEL
dAPC	CDS15	2631	large	01B3046T2	1:DEL
dAPC	CDS15	2631	large	02B2419A	1:DEL
dAPC	CDS15	2631	large	98B0447T6	1:DEL
dAPC	CDS15	2631	large	04B0118B	1:DEL
dAPC	CDS15	2631	large	04B0118C	1:DEL
dAPC	CDS15	2631	large	99B2560	1:DEL
dAPC	CDS15	2631	large	02B3064	1:DEL
dAPC	CDS15	2632	large	01B3046T2	1:DEL
dAPC	CDS15	2632	large	02B2419A	1:DEL
dAPC	CDS15	2632	large	98B0447T6	1:DEL
dAPC	CDS15	2632	large	04B0118B	1:DEL
dAPC	CDS15	2632	large	04B0118C	1:DEL
dAPC	CDS15	2632	large	99B2560	1:DEL
dAPC	CDS15	2632	large	02B3064	1:DEL
dAPC	CDS15	2633	large	01B3046T2	1:DEL
dAPC	CDS15	2633	large	02B2419A	1:DEL
dAPC	CDS15	2633	large	98B0447T6	1:DEL
dAPC	CDS15	2633	large	04B0118B	1:DEL
dAPC	CDS15	2633	large	04B0118C	1:DEL
dAPC	CDS15	2633	large	99B2560	1:DEL
dAPC	CDS15	2633	large	02B3064	1:DEL
dAPC	CDS15	2634	large	01B3046T2	1:DEL
dAPC	CDS15	2634	large	02B2419A	1:DEL
dAPC	CDS15	2634	large	98B0447T6	1:DEL
dAPC	CDS15	2634	large	04B0118B	1:DEL
dAPC	CDS15	2634	large	04B0118C	1:DEL
dAPC	CDS15	2634	large	99B2560	1:DEL
dAPC	CDS15	2634	large	02B3064	1:DEL
dAPC	CDS15	2635	large	01B3046T2	1:DEL
dAPC	CDS15	2635	large	02B2419A	1:DEL
dAPC	CDS15	2635	large	98B0447T6	1:DEL
dAPC	CDS15	2635	large	04B0118B	1:DEL
dAPC	CDS15	2635	large	04B0118C	1:DEL
dAPC	CDS15	2635	large	99B2560	1:DEL
dAPC	CDS15	2635	large	02B3064	1:DEL
dAPC	CDS15	2636	large	01B3046T2	1:DEL
dAPC	CDS15	2636	large	02B2419A	1:DEL
dAPC	CDS15	2636	large	98B0447T6	1:DEL
dAPC	CDS15	2636	large	04B0118B	1:DEL
dAPC	CDS15	2636	large	04B0118C	1:DEL
dAPC	CDS15	2636	large	99B2560	1:DEL
dAPC	CDS15	2636	large	02B3064	1:DEL
dAPC	CDS15	2637	large	01B3046T2	1:DEL
dAPC	CDS15	2637	large	02B2419A	1:DEL
dAPC	CDS15	2637	large	98B0447T6	1:DEL
dAPC	CDS15	2637	large	04B0118B	1:DEL
dAPC	CDS15	2637	large	04B0118C	1:DEL
dAPC	CDS15	2637	large	99B2560	1:DEL
dAPC	CDS15	2637	large	02B3064	1:DEL
dAPC	CDS15	2638	large	01B3046T2	1:DEL
dAPC	CDS15	2638	large	02B2419A	1:DEL
dAPC	CDS15	2638	large	98B0447T6	1:DEL
dAPC	CDS15	2638	large	04B0118B	1:DEL
dAPC	CDS15	2638	large	04B0118C	1:DEL
dAPC	CDS15	2638	large	99B2560	1:DEL
dAPC	CDS15	2638	large	02B3064	1:DEL
dAPC	CDS15	2639	large	01B3046T2	1:DEL
dAPC	CDS15	2639	large	02B2419A	1:DEL
dAPC	CDS15	2639	large	98B0447T6	1:DEL
dAPC	CDS15	2639	large	04B0118B	1:DEL
dAPC	CDS15	2639	large	04B0118C	1:DEL
dAPC	CDS15	2639	large	99B2560	1:DEL
dAPC	CDS15	2639	large	02B3064	1:DEL
dAPC	CDS15	2640	large	01B3046T2	1:DEL
dAPC	CDS15	2640	large	02B2419A	1:DEL
dAPC	CDS15	2640	large	98B0447T6	1:DEL
dAPC	CDS15	2640	large	04B0118B	1:DEL
dAPC	CDS15	2640	large	04B0118C	1:DEL
dAPC	CDS15	2640	large	99B2560	1:DEL
dAPC	CDS15	2640	large	02B3064	1:DEL
dAPC	CDS15	2641	large	01B3046T2	1:DEL
dAPC	CDS15	2641	large	02B2419A	1:DEL
dAPC	CDS15	2641	large	98B0447T6	1:DEL
dAPC	CDS15	2641	large	04B0118B	1:DEL
dAPC	CDS15	2641	large	04B0118C	1:DEL
dAPC	CDS15	2641	large	99B2560	1:DEL
dAPC	CDS15	2641	large	02B3064	1:DEL
dAPC	CDS15	2642	large	01B3046T2	1:DEL
dAPC	CDS15	2642	large	02B2419A	1:DEL
dAPC	CDS15	2642	large	98B0447T6	1:DEL
dAPC	CDS15	2642	large	04B0118B	1:DEL
dAPC	CDS15	2642	large	04B0118C	1:DEL
dAPC	CDS15	2642	large	99B2560	1:DEL
dAPC	CDS15	2642	large	02B3064	1:DEL
dAPC	CDS15	2643	large	01B3046T2	1:DEL
dAPC	CDS15	2643	large	02B2419A	1:DEL
dAPC	CDS15	2643	large	98B0447T6	1:DEL
dAPC	CDS15	2643	large	04B0118B	1:DEL
dAPC	CDS15	2643	large	04B0118C	1:DEL
dAPC	CDS15	2643	large	99B2560	1:DEL
dAPC	CDS15	2643	large	02B3064	1:DEL
dAPC	CDS15	2644	large	01B3046T2	1:DEL
dAPC	CDS15	2644	large	02B2419A	1:DEL
dAPC	CDS15	2644	large	98B0447T6	1:DEL
dAPC	CDS15	2644	large	04B0118B	1:DEL
dAPC	CDS15	2644	large	04B0118C	1:DEL
dAPC	CDS15	2644	large	99B2560	1:DEL
dAPC	CDS15	2644	large	02B3064	1:DEL
dAPC	CDS15	2644	large	02B2584K	1:DEL
dAPC	CDS15	2645	large	01B3046T2	1:DEL
dAPC	CDS15	2645	large	02B2419A	1:DEL
dAPC	CDS15	2645	large	98B0447T6	1:DEL
dAPC	CDS15	2645	large	04B0118B	1:DEL
dAPC	CDS15	2645	large	04B0118C	1:DEL
dAPC	CDS15	2645	large	02B2584K	1:DEL
dAPC	CDS15	2645	large	99B2560	1:DEL
dAPC	CDS15	2645	large	02B3064	1:DEL
dAPC	CDS15	2646	large	01B3046T2	1:DEL
dAPC	CDS15	2646	large	02B2419A	1:DEL
dAPC	CDS15	2646	large	98B0447T6	1:DEL
dAPC	CDS15	2646	large	04B0118B	1:DEL
dAPC	CDS15	2646	large	04B0118C	1:DEL
dAPC	CDS15	2646	large	02B2584K	1:DEL
dAPC	CDS15	2646	large	99B2560	1:DEL
dAPC	CDS15	2646	large	02B3064	1:DEL
dAPC	CDS15	2647	large	01B3046T2	1:DEL
dAPC	CDS15	2647	large	02B2419A	1:DEL
dAPC	CDS15	2647	large	98B0447T6	1:DEL
dAPC	CDS15	2647	large	04B0118B	1:DEL
dAPC	CDS15	2647	large	04B0118C	1:DEL
dAPC	CDS15	2647	large	02B2584K	1:DEL
dAPC	CDS15	2647	large	99B2560	1:DEL
dAPC	CDS15	2647	large	02B3064	1:DEL
dAPC	CDS15	2648	large	01B3046T2	1:DEL
dAPC	CDS15	2648	large	02B2419A	1:DEL
dAPC	CDS15	2648	large	98B0447T6	1:DEL
dAPC	CDS15	2648	large	04B0118B	1:DEL
dAPC	CDS15	2648	large	04B0118C	1:DEL
dAPC	CDS15	2648	large	02B2584K	1:DEL
dAPC	CDS15	2648	large	99B2560	1:DEL
dAPC	CDS15	2648	large	02B3064	1:DEL
dAPC	CDS15	2649	large	01B3046T2	1:DEL
dAPC	CDS15	2649	large	02B2419A	1:DEL
dAPC	CDS15	2649	large	98B0447T6	1:DEL
dAPC	CDS15	2649	large	04B0118B	1:DEL
dAPC	CDS15	2649	large	04B0118C	1:DEL
dAPC	CDS15	2649	large	02B2584K	1:DEL
dAPC	CDS15	2649	large	99B2560	1:DEL
dAPC	CDS15	2649	large	02B3064	1:DEL
dAPC	CDS15	2650	large	01B3046T2	1:DEL
dAPC	CDS15	2650	large	02B2419A	1:DEL
dAPC	CDS15	2650	large	98B0447T6	1:DEL
dAPC	CDS15	2650	large	04B0118B	1:DEL
dAPC	CDS15	2650	large	04B0118C	1:DEL
dAPC	CDS15	2650	large	02B2584K	1:DEL
dAPC	CDS15	2650	large	99B2560	1:DEL
dAPC	CDS15	2650	large	02B3064	1:DEL
dAPC	CDS15	2651	large	01B3046T2	1:DEL
dAPC	CDS15	2651	large	02B2419A	1:DEL
dAPC	CDS15	2651	large	98B0447T6	1:DEL
dAPC	CDS15	2651	large	04B0118B	1:DEL
dAPC	CDS15	2651	large	04B0118C	1:DEL
dAPC	CDS15	2651	large	02B2584K	1:DEL
dAPC	CDS15	2651	large	99B2560	1:DEL
dAPC	CDS15	2651	large	02B3064	1:DEL
dAPC	CDS15	2652	large	01B3046T2	1:DEL
dAPC	CDS15	2652	large	02B2419A	1:DEL
dAPC	CDS15	2652	large	98B0447T6	1:DEL
dAPC	CDS15	2652	large	04B0118B	1:DEL
dAPC	CDS15	2652	large	04B0118C	1:DEL
dAPC	CDS15	2652	large	02B2584K	1:DEL
dAPC	CDS15	2652	large	99B2560	1:DEL
dAPC	CDS15	2652	large	02B3064	1:DEL
dAPC	CDS15	2653	large	01B3046T2	1:DEL
dAPC	CDS15	2653	large	02B2419A	1:DEL
dAPC	CDS15	2653	large	98B0447T6	1:DEL
dAPC	CDS15	2653	large	04B0118B	1:DEL
dAPC	CDS15	2653	large	04B0118C	1:DEL
dAPC	CDS15	2653	large	02B2584K	1:DEL
dAPC	CDS15	2653	large	99B2560	1:DEL
dAPC	CDS15	2653	large	02B3064	1:DEL
dAPC	CDS15	2654	large	01B3046T2	1:DEL
dAPC	CDS15	2654	large	02B2419A	1:DEL
dAPC	CDS15	2654	large	98B0447T6	1:DEL
dAPC	CDS15	2654	large	04B0118B	1:DEL
dAPC	CDS15	2654	large	04B0118C	1:DEL
dAPC	CDS15	2654	large	02B2584K	1:DEL
dAPC	CDS15	2654	large	99B2560	1:DEL
dAPC	CDS15	2654	large	02B3064	1:DEL
dAPC	CDS15	2655	large	01B3046T2	1:DEL
dAPC	CDS15	2655	large	02B2419A	1:DEL
dAPC	CDS15	2655	large	98B0447T6	1:DEL
dAPC	CDS15	2655	large	04B0118B	1:DEL
dAPC	CDS15	2655	large	04B0118C	1:DEL
dAPC	CDS15	2655	large	02B2584K	1:DEL
dAPC	CDS15	2655	large	99B2560	1:DEL
dAPC	CDS15	2655	large	02B3064	1:DEL
dAPC	CDS15	2656	large	01B3046T2	1:DEL
dAPC	CDS15	2656	large	02B2419A	1:DEL
dAPC	CDS15	2656	large	98B0447T6	1:DEL
dAPC	CDS15	2656	large	04B0118C	1:DEL
dAPC	CDS15	2656	large	02B2584K	1:DEL
dAPC	CDS15	2656	large	99B2560	1:DEL
dAPC	CDS15	2656	large	02B3064	1:DEL
dAPC	CDS15	2657	large	01B3046T2	1:DEL
dAPC	CDS15	2657	large	02B2419A	1:DEL
dAPC	CDS15	2657	large	98B0447T6	1:DEL
dAPC	CDS15	2657	large	04B0118C	1:DEL
dAPC	CDS15	2657	large	02B2584K	1:DEL
dAPC	CDS15	2657	large	99B2560	1:DEL
dAPC	CDS15	2657	large	02B3064	1:DEL
dAPC	CDS15	2657	large	04B0118B	1:DEL
dAPC	CDS15	2658	large	01B3046T2	1:DEL
dAPC	CDS15	2658	large	02B2419A	1:DEL
dAPC	CDS15	2658	large	98B0447T6	1:DEL
dAPC	CDS15	2658	large	04B0118B	1:DEL
dAPC	CDS15	2658	large	04B0118C	1:DEL
dAPC	CDS15	2658	large	02B2584K	1:DEL
dAPC	CDS15	2658	large	99B2560	1:DEL
dAPC	CDS15	2658	large	02B3064	1:DEL
dAPC	CDS15	2659	large	01B3046T2	1:DEL
dAPC	CDS15	2659	large	02B2419A	1:DEL
dAPC	CDS15	2659	large	98B0447T6	1:DEL
dAPC	CDS15	2659	large	04B0118B	1:DEL
dAPC	CDS15	2659	large	04B0118C	1:DEL
dAPC	CDS15	2659	large	02B2584K	1:DEL
dAPC	CDS15	2659	large	99B2560	1:DEL
dAPC	CDS15	2659	large	02B3064	1:DEL
dAPC	CDS15	2660	large	01B3046T2	1:DEL
dAPC	CDS15	2660	large	02B2419A	1:DEL
dAPC	CDS15	2660	large	98B0447T6	1:DEL
dAPC	CDS15	2660	large	04B0118B	1:DEL
dAPC	CDS15	2660	large	04B0118C	1:DEL
dAPC	CDS15	2660	large	02B2584K	1:DEL
dAPC	CDS15	2660	large	99B2560	1:DEL
dAPC	CDS15	2660	large	02B3064	1:DEL
dAPC	CDS15	2661	large	01B3046T2	1:DEL
dAPC	CDS15	2661	large	02B2419A	1:DEL
dAPC	CDS15	2661	large	98B0447T6	1:DEL
dAPC	CDS15	2661	large	04B0118B	1:DEL
dAPC	CDS15	2661	large	04B0118C	1:DEL
dAPC	CDS15	2661	large	02B2584K	1:DEL
dAPC	CDS15	2661	large	99B2560	1:DEL
dAPC	CDS15	2661	large	02B3064	1:DEL
dAPC	CDS15	2662	large	01B3046T2	1:DEL
dAPC	CDS15	2662	large	02B2419A	1:DEL
dAPC	CDS15	2662	large	98B0447T6	1:DEL
dAPC	CDS15	2662	large	04B0118B	1:DEL
dAPC	CDS15	2662	large	04B0118C	1:DEL
dAPC	CDS15	2662	large	02B2584K	1:DEL
dAPC	CDS15	2662	large	99B2560	1:DEL
dAPC	CDS15	2662	large	02B3064	1:DEL
dAPC	CDS15	2663	large	01B3046T2	1:DEL
dAPC	CDS15	2663	large	02B2419A	1:DEL
dAPC	CDS15	2663	large	98B0447T6	1:DEL
dAPC	CDS15	2663	large	04B0118B	1:DEL
dAPC	CDS15	2663	large	04B0118C	1:DEL
dAPC	CDS15	2663	large	02B2584K	1:DEL
dAPC	CDS15	2663	large	99B2560	1:DEL
dAPC	CDS15	2663	large	02B3064	1:DEL
dAPC	CDS15	2664	large	01B3046T2	1:DEL
dAPC	CDS15	2664	large	02B2419A	1:DEL
dAPC	CDS15	2664	large	98B0447T6	1:DEL
dAPC	CDS15	2664	large	04B0118B	1:DEL
dAPC	CDS15	2664	large	04B0118C	1:DEL
dAPC	CDS15	2664	large	02B2584K	1:DEL
dAPC	CDS15	2664	large	99B2560	1:DEL
dAPC	CDS15	2664	large	02B3064	1:DEL
dAPC	CDS15	2665	large	01B3046T2	1:DEL
dAPC	CDS15	2665	large	02B2419A	1:DEL
dAPC	CDS15	2665	large	98B0447T6	1:DEL
dAPC	CDS15	2665	large	04B0118B	1:DEL
dAPC	CDS15	2665	large	04B0118C	1:DEL
dAPC	CDS15	2665	large	02B2584K	1:DEL
dAPC	CDS15	2665	large	99B2560	1:DEL
dAPC	CDS15	2665	large	02B3064	1:DEL
dAPC	CDS15	2666	large	01B3046T2	1:DEL
dAPC	CDS15	2666	large	02B2419A	1:DEL
dAPC	CDS15	2666	large	98B0447T6	1:DEL
dAPC	CDS15	2666	large	04B0118B	1:DEL
dAPC	CDS15	2666	large	04B0118C	1:DEL
dAPC	CDS15	2666	large	02B2584K	1:DEL
dAPC	CDS15	2666	large	99B2560	1:DEL
dAPC	CDS15	2666	large	02B3064	1:DEL
dAPC	CDS15	2667	large	01B3046T2	1:DEL
dAPC	CDS15	2667	large	02B2419A	1:DEL
dAPC	CDS15	2667	large	98B0447T6	1:DEL
dAPC	CDS15	2667	large	04B0118B	1:DEL
dAPC	CDS15	2667	large	01B2010	1:DEL
dAPC	CDS15	2667	large	04B0118C	1:DEL
dAPC	CDS15	2667	large	02B2584K	1:DEL
dAPC	CDS15	2667	large	99B2560	1:DEL
dAPC	CDS15	2667	large	02B3064	1:DEL
dAPC	CDS15	2668	large	01B3046T2	1:DEL
dAPC	CDS15	2668	large	02B2419A	1:DEL
dAPC	CDS15	2668	large	98B0447T6	1:DEL
dAPC	CDS15	2668	large	04B0118B	1:DEL
dAPC	CDS15	2668	large	01B2010	1:DEL
dAPC	CDS15	2668	large	04B0118C	1:DEL
dAPC	CDS15	2668	large	02B2584K	1:DEL
dAPC	CDS15	2668	large	99B2560	1:DEL
dAPC	CDS15	2668	large	02B3064	1:DEL
dAPC	CDS15	2669	large	01B3046T2	1:DEL
dAPC	CDS15	2669	large	02B2419A	1:DEL
dAPC	CDS15	2669	large	98B0447T6	1:DEL
dAPC	CDS15	2669	large	04B0118B	1:DEL
dAPC	CDS15	2669	large	01B2010	1:DEL
dAPC	CDS15	2669	large	04B0118C	1:DEL
dAPC	CDS15	2669	large	02B2584K	1:DEL
dAPC	CDS15	2669	large	99B2560	1:DEL
dAPC	CDS15	2669	large	02B3064	1:DEL
dAPC	CDS15	2670	large	01B3046T2	1:DEL
dAPC	CDS15	2670	large	02B2419A	1:DEL
dAPC	CDS15	2670	large	98B0447T6	1:DEL
dAPC	CDS15	2670	large	04B0118B	1:DEL
dAPC	CDS15	2670	large	01B2010	1:DEL
dAPC	CDS15	2670	large	04B0118C	1:DEL
dAPC	CDS15	2670	large	02B2584K	1:DEL
dAPC	CDS15	2670	large	99B2560	1:DEL
dAPC	CDS15	2670	large	02B3064	1:DEL
dAPC	CDS15	2671	large	01B3046T2	1:DEL
dAPC	CDS15	2671	large	02B2419A	1:DEL
dAPC	CDS15	2671	large	98B0447T6	1:DEL
dAPC	CDS15	2671	large	04B0118B	1:DEL
dAPC	CDS15	2671	large	01B2010	1:DEL
dAPC	CDS15	2671	large	04B0118C	1:DEL
dAPC	CDS15	2671	large	02B2584K	1:DEL
dAPC	CDS15	2671	large	99B2560	1:DEL
dAPC	CDS15	2671	large	02B3064	1:DEL
dAPC	CDS15	2672	large	01B3046T2	1:DEL
dAPC	CDS15	2672	large	02B2419A	1:DEL
dAPC	CDS15	2672	large	98B0447T6	1:DEL
dAPC	CDS15	2672	large	04B0118B	1:DEL
dAPC	CDS15	2672	large	01B2010	1:DEL
dAPC	CDS15	2672	large	04B0118C	1:DEL
dAPC	CDS15	2672	large	02B2584K	1:DEL
dAPC	CDS15	2672	large	99B2560	1:DEL
dAPC	CDS15	2672	large	02B3064	1:DEL
dAPC	CDS15	2673	large	01B3046T2	1:DEL
dAPC	CDS15	2673	large	02B2419A	1:DEL
dAPC	CDS15	2673	large	98B0447T6	1:DEL
dAPC	CDS15	2673	large	04B0118B	1:DEL
dAPC	CDS15	2673	large	01B2010	1:DEL
dAPC	CDS15	2673	large	04B0118C	1:DEL
dAPC	CDS15	2673	large	02B2584K	1:DEL
dAPC	CDS15	2673	large	99B2560	1:DEL
dAPC	CDS15	2673	large	02B3064	1:DEL
dAPC	CDS15	2674	large	01B3046T2	1:DEL
dAPC	CDS15	2674	large	02B2419A	1:DEL
dAPC	CDS15	2674	large	98B0447T6	1:DEL
dAPC	CDS15	2674	large	04B0118B	1:DEL
dAPC	CDS15	2674	large	01B2010	1:DEL
dAPC	CDS15	2674	large	04B0118C	1:DEL
dAPC	CDS15	2674	large	02B2584K	1:DEL
dAPC	CDS15	2674	large	99B2560	1:DEL
dAPC	CDS15	2674	large	02B3064	1:DEL
dAPC	CDS15	2675	large	01B3046T2	1:DEL
dAPC	CDS15	2675	large	02B2419A	1:DEL
dAPC	CDS15	2675	large	98B0447T6	1:DEL
dAPC	CDS15	2675	large	04B0118B	1:DEL
dAPC	CDS15	2675	large	01B2010	1:DEL
dAPC	CDS15	2675	large	04B0118C	1:DEL
dAPC	CDS15	2675	large	02B2584K	1:DEL
dAPC	CDS15	2675	large	99B2560	1:DEL
dAPC	CDS15	2675	large	02B3064	1:DEL
dAPC	CDS15	2676	large	01B3046T2	1:DEL
dAPC	CDS15	2676	large	02B2419A	1:DEL
dAPC	CDS15	2676	large	98B0447T6	1:DEL
dAPC	CDS15	2676	large	04B0118B	1:DEL
dAPC	CDS15	2676	large	01B2010	1:DEL
dAPC	CDS15	2676	large	04B0118C	1:DEL
dAPC	CDS15	2676	large	02B2584K	1:DEL
dAPC	CDS15	2676	large	99B2560	1:DEL
dAPC	CDS15	2676	large	02B3064	1:DEL
dAPC	CDS15	2677	large	01B3046T2	1:DEL
dAPC	CDS15	2677	large	02B2419A	1:DEL
dAPC	CDS15	2677	large	98B0447T6	1:DEL
dAPC	CDS15	2677	large	04B0118B	1:DEL
dAPC	CDS15	2677	large	01B2010	1:DEL
dAPC	CDS15	2677	large	04B0118C	1:DEL
dAPC	CDS15	2677	large	02B2584K	1:DEL
dAPC	CDS15	2677	large	99B2560	1:DEL
dAPC	CDS15	2677	large	02B3064	1:DEL
dAPC	CDS15	2678	large	01B3046T2	1:DEL
dAPC	CDS15	2678	large	02B2419A	1:DEL
dAPC	CDS15	2678	large	98B0447T6	1:DEL
dAPC	CDS15	2678	large	04B0118B	1:DEL
dAPC	CDS15	2678	large	01B2010	1:DEL
dAPC	CDS15	2678	large	04B0118C	1:DEL
dAPC	CDS15	2678	large	02B2584K	1:DEL
dAPC	CDS15	2678	large	99B2560	1:DEL
dAPC	CDS15	2678	large	02B3064	1:DEL
dAPC	CDS15	2679	large	01B3046T2	1:DEL
dAPC	CDS15	2679	large	02B2419A	1:DEL
dAPC	CDS15	2679	large	98B0447T6	1:DEL
dAPC	CDS15	2679	large	04B0118B	1:DEL
dAPC	CDS15	2679	large	04B0118C	1:DEL
dAPC	CDS15	2679	large	02B2584K	1:DEL
dAPC	CDS15	2679	large	99B2560	1:DEL
dAPC	CDS15	2679	large	02B3064	1:DEL
dAPC	CDS15	2680	large	01B3046T2	1:DEL
dAPC	CDS15	2680	large	02B2419A	1:DEL
dAPC	CDS15	2680	large	98B0447T6	1:DEL
dAPC	CDS15	2680	large	04B0118B	1:DEL
dAPC	CDS15	2680	large	04B0118C	1:DEL
dAPC	CDS15	2680	large	02B2584K	1:DEL
dAPC	CDS15	2680	large	99B2560	1:DEL
dAPC	CDS15	2680	large	02B3064	1:DEL
dAPC	CDS15	2681	large	01B3046T2	1:DEL
dAPC	CDS15	2681	large	02B2419A	1:DEL
dAPC	CDS15	2681	large	98B0447T6	1:DEL
dAPC	CDS15	2681	large	04B0118B	1:DEL
dAPC	CDS15	2681	large	04B0118C	1:DEL
dAPC	CDS15	2681	large	02B2584K	1:DEL
dAPC	CDS15	2681	large	99B2560	1:DEL
dAPC	CDS15	2681	large	02B3064	1:DEL
dAPC	CDS15	2682	large	01B3046T2	1:DEL
dAPC	CDS15	2682	large	02B2419A	1:DEL
dAPC	CDS15	2682	large	98B0447T6	1:DEL
dAPC	CDS15	2682	large	04B0118B	1:DEL
dAPC	CDS15	2682	large	04B0118C	1:DEL
dAPC	CDS15	2682	large	02B2584K	1:DEL
dAPC	CDS15	2682	large	99B2560	1:DEL
dAPC	CDS15	2682	large	02B3064	1:DEL
dAPC	CDS15	2683	large	01B3046T2	1:DEL
dAPC	CDS15	2683	large	02B2419A	1:DEL
dAPC	CDS15	2683	large	98B0447T6	1:DEL
dAPC	CDS15	2683	large	04B0118B	1:DEL
dAPC	CDS15	2683	large	04B0118C	1:DEL
dAPC	CDS15	2683	large	02B2584K	1:DEL
dAPC	CDS15	2683	large	99B2560	1:DEL
dAPC	CDS15	2683	large	02B3064	1:DEL
dAPC	CDS15	2684	large	01B3046T2	1:DEL
dAPC	CDS15	2684	large	02B2419A	1:DEL
dAPC	CDS15	2684	large	98B0447T6	1:DEL
dAPC	CDS15	2684	large	04B0118B	1:DEL
dAPC	CDS15	2684	large	04B0118C	1:DEL
dAPC	CDS15	2684	large	02B2584K	1:DEL
dAPC	CDS15	2684	large	99B2560	1:DEL
dAPC	CDS15	2684	large	02B3064	1:DEL
dAPC	CDS15	2685	large	01B3046T2	1:DEL
dAPC	CDS15	2685	large	02B2419A	1:DEL
dAPC	CDS15	2685	large	98B0447T6	1:DEL
dAPC	CDS15	2685	large	04B0118B	1:DEL
dAPC	CDS15	2685	large	04B0118C	1:DEL
dAPC	CDS15	2685	large	02B2584K	1:DEL
dAPC	CDS15	2685	large	99B2560	1:DEL
dAPC	CDS15	2685	large	02B3064	1:DEL
dAPC	CDS15	2686	large	01B3046T2	1:DEL
dAPC	CDS15	2686	large	02B2419A	1:DEL
dAPC	CDS15	2686	large	98B0447T6	1:DEL
dAPC	CDS15	2686	large	04B0118B	1:DEL
dAPC	CDS15	2686	large	04B0118C	1:DEL
dAPC	CDS15	2686	large	02B2584K	1:DEL
dAPC	CDS15	2686	large	99B2560	1:DEL
dAPC	CDS15	2686	large	02B3064	1:DEL
dAPC	CDS15	2687	large	01B3046T2	1:DEL
dAPC	CDS15	2687	large	02B2419A	1:DEL
dAPC	CDS15	2687	large	98B0447T6	1:DEL
dAPC	CDS15	2687	large	04B0118B	1:DEL
dAPC	CDS15	2687	large	01B2010	1:DEL
dAPC	CDS15	2687	large	04B0118C	1:DEL
dAPC	CDS15	2687	large	02B2584K	1:DEL
dAPC	CDS15	2687	large	99B2560	1:DEL
dAPC	CDS15	2687	large	02B3064	1:DEL
dAPC	CDS15	2688	large	01B3046T2	1:DEL
dAPC	CDS15	2688	large	02B2419A	1:DEL
dAPC	CDS15	2688	large	98B0447T6	1:DEL
dAPC	CDS15	2688	large	04B0118B	1:DEL
dAPC	CDS15	2688	large	01B2010	1:DEL
dAPC	CDS15	2688	large	04B0118C	1:DEL
dAPC	CDS15	2688	large	02B2584K	1:DEL
dAPC	CDS15	2688	large	99B2560	1:DEL
dAPC	CDS15	2688	large	02B3064	1:DEL
dAPC	CDS15	2689	large	01B3046T2	1:DEL
dAPC	CDS15	2689	large	02B2419A	1:DEL
dAPC	CDS15	2689	large	98B0447T6	1:DEL
dAPC	CDS15	2689	large	04B0118B	1:DEL
dAPC	CDS15	2689	large	01B2010	1:DEL
dAPC	CDS15	2689	large	04B0118C	1:DEL
dAPC	CDS15	2689	large	02B2584K	1:DEL
dAPC	CDS15	2689	large	99B2560	1:DEL
dAPC	CDS15	2689	large	02B3064	1:DEL
dAPC	CDS15	2690	large	01B3046T2	1:DEL
dAPC	CDS15	2690	large	02B2419A	1:DEL
dAPC	CDS15	2690	large	98B0447T6	1:DEL
dAPC	CDS15	2690	large	04B0807A	1:DEL
dAPC	CDS15	2690	large	04B0118B	1:DEL
dAPC	CDS15	2690	large	01B2010	1:DEL
dAPC	CDS15	2690	large	04B0118C	1:DEL
dAPC	CDS15	2690	large	02B2584K	1:DEL
dAPC	CDS15	2690	large	99B2560	1:DEL
dAPC	CDS15	2690	large	02B3064	1:DEL
dAPC	CDS15	2691	large	01B3046T2	1:DEL
dAPC	CDS15	2691	large	02B2419A	1:DEL
dAPC	CDS15	2691	large	98B0447T6	1:DEL
dAPC	CDS15	2691	large	04B0807A	1:DEL
dAPC	CDS15	2691	large	04B0118B	1:DEL
dAPC	CDS15	2691	large	01B2010	1:DEL
dAPC	CDS15	2691	large	04B0118C	1:DEL
dAPC	CDS15	2691	large	02B2584K	1:DEL
dAPC	CDS15	2691	large	99B2560	1:DEL
dAPC	CDS15	2691	large	02B3064	1:DEL
dAPC	CDS15	2692	large	01B3046T2	1:DEL
dAPC	CDS15	2692	large	02B2419A	1:DEL
dAPC	CDS15	2692	large	98B0447T6	1:DEL
dAPC	CDS15	2692	large	04B0807A	1:DEL
dAPC	CDS15	2692	large	04B0118B	1:DEL
dAPC	CDS15	2692	large	04B0118C	1:DEL
dAPC	CDS15	2692	large	02B2584K	1:DEL
dAPC	CDS15	2692	large	99B2560	1:DEL
dAPC	CDS15	2692	large	02B3064	1:DEL
dAPC	CDS15	2693	large	01B3046T2	1:DEL
dAPC	CDS15	2693	large	02B2419A	1:DEL
dAPC	CDS15	2693	large	98B0447T6	1:DEL
dAPC	CDS15	2693	large	04B0807A	1:DEL
dAPC	CDS15	2693	large	04B0118B	1:DEL
dAPC	CDS15	2693	large	04B0118C	1:DEL
dAPC	CDS15	2693	large	02B2584K	1:DEL
dAPC	CDS15	2693	large	99B2560	1:DEL
dAPC	CDS15	2693	large	02B3064	1:DEL
dAPC	CDS15	2694	large	01B3046T2	1:DEL
dAPC	CDS15	2694	large	02B2419A	1:DEL
dAPC	CDS15	2694	large	98B0447T6	1:DEL
dAPC	CDS15	2694	large	04B0807A	1:DEL
dAPC	CDS15	2694	large	04B0118B	1:DEL
dAPC	CDS15	2694	large	04B0118C	1:DEL
dAPC	CDS15	2694	large	02B2584K	1:DEL
dAPC	CDS15	2694	large	99B2560	1:DEL
dAPC	CDS15	2694	large	02B3064	1:DEL
dAPC	CDS15	2695	large	01B3046T2	1:DEL
dAPC	CDS15	2695	large	02B2419A	1:DEL
dAPC	CDS15	2695	large	98B0447T6	1:DEL
dAPC	CDS15	2695	large	04B0118B	1:DEL
dAPC	CDS15	2695	large	04B0118C	1:DEL
dAPC	CDS15	2695	large	02B2584K	1:DEL
dAPC	CDS15	2695	large	99B2560	1:DEL
dAPC	CDS15	2695	large	02B3064	1:DEL
dAPC	CDS15	2696	large	01B3046T2	1:DEL
dAPC	CDS15	2696	large	02B2419A	1:DEL
dAPC	CDS15	2696	large	98B0447T6	1:DEL
dAPC	CDS15	2696	large	04B0118B	1:DEL
dAPC	CDS15	2696	large	04B0118C	1:DEL
dAPC	CDS15	2696	large	02B2584K	1:DEL
dAPC	CDS15	2696	large	99B2560	1:DEL
dAPC	CDS15	2696	large	02B3064	1:DEL
dAPC	CDS15	2697	large	01B3046T2	1:DEL
dAPC	CDS15	2697	large	02B2419A	1:DEL
dAPC	CDS15	2697	large	98B0447T6	1:DEL
dAPC	CDS15	2697	large	04B0118B	1:DEL
dAPC	CDS15	2697	large	04B0118C	1:DEL
dAPC	CDS15	2697	large	02B2584K	1:DEL
dAPC	CDS15	2697	large	99B2560	1:DEL
dAPC	CDS15	2697	large	02B3064	1:DEL
dAPC	CDS15	2698	large	01B3046T2	1:DEL
dAPC	CDS15	2698	large	02B2419A	1:DEL
dAPC	CDS15	2698	large	98B0447T6	1:DEL
dAPC	CDS15	2698	large	04B0118B	1:DEL
dAPC	CDS15	2698	large	04B0118C	1:DEL
dAPC	CDS15	2698	large	02B2584K	1:DEL
dAPC	CDS15	2698	large	99B2560	1:DEL
dAPC	CDS15	2698	large	02B3064	1:DEL
dAPC	CDS15	2699	large	01B3046T2	1:DEL
dAPC	CDS15	2699	large	02B2419A	1:DEL
dAPC	CDS15	2699	large	98B0447T6	1:DEL
dAPC	CDS15	2699	large	04B0118C	1:DEL
dAPC	CDS15	2699	large	02B2584K	1:DEL
dAPC	CDS15	2699	large	99B2560	1:DEL
dAPC	CDS15	2699	large	02B3064	1:DEL
dAPC	CDS15	2700	large	01B3046T2	1:DEL
dAPC	CDS15	2700	large	98B0447T6	1:DEL
dAPC	CDS15	2700	large	04B0118C	1:DEL
dAPC	CDS15	2700	large	02B2584K	1:DEL
dAPC	CDS15	2700	large	99B2560	1:DEL
dAPC	CDS15	2700	large	02B3064	1:DEL
dAPC	CDS15	2701	large	01B3046T2	1:DEL
dAPC	CDS15	2701	large	98B0447T6	1:DEL
dAPC	CDS15	2701	large	04B0118C	1:DEL
dAPC	CDS15	2701	large	02B2584K	1:DEL
dAPC	CDS15	2701	large	99B2560	1:DEL
dAPC	CDS15	2701	large	02B3064	1:DEL
dAPC	CDS15	2702	large	01B3046T2	1:DEL
dAPC	CDS15	2702	large	98B0447T6	1:DEL
dAPC	CDS15	2702	large	04B0118C	1:DEL
dAPC	CDS15	2702	large	02B2584K	1:DEL
dAPC	CDS15	2702	large	99B2560	1:DEL
dAPC	CDS15	2702	large	02B3064	1:DEL
dAPC	CDS15	2703	large	01B3046T2	1:DEL
dAPC	CDS15	2703	large	98B0447T6	1:DEL
dAPC	CDS15	2703	large	04B0118C	1:DEL
dAPC	CDS15	2703	large	02B2584K	1:DEL
dAPC	CDS15	2703	large	99B2560	1:DEL
dAPC	CDS15	2703	large	02B3064	1:DEL
dAPC	CDS15	2704	large	01B3046T2	1:DEL
dAPC	CDS15	2704	large	98B0447T6	1:DEL
dAPC	CDS15	2704	large	04B0118C	1:DEL
dAPC	CDS15	2704	large	99B2560	1:DEL
dAPC	CDS15	2704	large	02B3064	1:DEL
dAPC	CDS15	2705	large	01B3046T2	1:DEL
dAPC	CDS15	2705	large	98B0447T6	1:DEL
dAPC	CDS15	2706	large	01B3046T2	1:DEL
dAPC	CDS15	2706	large	98B0447T6	1:DEL
dAPC	CDS15	2707	large	01B3046T2	1:DEL
dAPC	CDS15	2707	large	98B0447T6	1:DEL
dAPC	CDS15	2708	large	01B3046T2	1:DEL
dAPC	CDS15	2709	large	01B3046T2	1:DEL
dAPC	CDS15	2710	large	01B3046T2	1:DEL
dAPC	CDS15	2711	large	01B3046T2	1:DEL
dAPC	CDS15	2712	large	01B3046T2	1:DEL
dAPC	CDS15	2712	large	99B2560	1:DEL
dAPC	CDS15	2713	large	01B3046T2	1:DEL
dAPC	CDS15	2713	large	99B2560	1:DEL
dAPC	CDS15	2714	large	01B3046T2	1:DEL
dAPC	CDS15	2714	large	99B2560	1:DEL
dAPC	CDS15	2715	large	01B3046T2	1:DEL
dAPC	CDS15	2715	large	99B2560	1:DEL
dAPC	CDS15	2715	large	98B0447T6	1:DEL
dAPC	CDS15	2715	large	02B3064	1:DEL
dAPC	CDS15	2716	large	01B3046T2	1:DEL
dAPC	CDS15	2716	large	98B0447T6	1:DEL
dAPC	CDS15	2716	large	99B2560	1:DEL
dAPC	CDS15	2716	large	02B3064	1:DEL
dAPC	CDS15	2717	large	01B3046T2	1:DEL
dAPC	CDS15	2717	large	98B0447T6	1:DEL
dAPC	CDS15	2717	large	99B2560	1:DEL
dAPC	CDS15	2717	large	02B3064	1:DEL
dAPC	CDS15	2718	large	01B3046T2	1:DEL
dAPC	CDS15	2718	large	98B0447T6	1:DEL
dAPC	CDS15	2718	large	99B2560	1:DEL
dAPC	CDS15	2718	large	02B3064	1:DEL
dAPC	CDS15	2719	large	01B3046T2	1:DEL
dAPC	CDS15	2719	large	98B0447T6	1:DEL
dAPC	CDS15	2719	large	99B2560	1:DEL
dAPC	CDS15	2719	large	02B3064	1:DEL
dAPC	CDS15	2720	large	01B3046T2	1:DEL
dAPC	CDS15	2720	large	98B0447T6	1:DEL
dAPC	CDS15	2720	large	99B2560	1:DEL
dAPC	CDS15	2720	large	02B3064	1:DEL
dAPC	CDS15	2721	large	01B3046T2	1:DEL
dAPC	CDS15	2721	large	98B0447T6	1:DEL
dAPC	CDS15	2721	large	99B2560	1:DEL
dAPC	CDS15	2721	large	02B3064	1:DEL
dAPC	CDS15	2722	large	01B3046T2	1:DEL
dAPC	CDS15	2722	large	98B0447T6	1:DEL
dAPC	CDS15	2722	large	99B2560	1:DEL
dAPC	CDS15	2722	large	02B3064	1:DEL
dAPC	CDS15	2723	large	01B3046T2	1:DEL
dAPC	CDS15	2723	large	98B0447T6	1:DEL
dAPC	CDS15	2723	large	99B2560	1:DEL
dAPC	CDS15	2723	large	02B3064	1:DEL
dAPC	CDS15	2724	large	01B3046T2	1:DEL
dAPC	CDS15	2724	large	98B0447T6	1:DEL
dAPC	CDS15	2724	large	99B2560	1:DEL
dAPC	CDS15	2724	large	02B3064	1:DEL
dAPC	CDS15	2725	large	01B3046T2	1:DEL
dAPC	CDS15	2725	large	98B0447T6	1:DEL
dAPC	CDS15	2725	large	99B2560	1:DEL
dAPC	CDS15	2725	large	02B3064	1:DEL
dAPC	CDS15	2726	large	01B3046T2	1:DEL
dAPC	CDS15	2726	large	98B0447T6	1:DEL
dAPC	CDS15	2726	large	99B2560	1:DEL
dAPC	CDS15	2726	large	02B3064	1:DEL
dAPC	CDS15	2727	large	01B3046T2	1:DEL
dAPC	CDS15	2727	large	98B0447T6	1:DEL
dAPC	CDS15	2727	large	99B2560	1:DEL
dAPC	CDS15	2727	large	02B3064	1:DEL
dAPC	CDS15	2728	large	01B3046T2	1:DEL
dAPC	CDS15	2728	large	98B0447T6	1:DEL
dAPC	CDS15	2728	large	99B2560	1:DEL
dAPC	CDS15	2728	large	02B3064	1:DEL
dAPC	CDS15	2729	large	01B3046T2	1:DEL
dAPC	CDS15	2729	large	98B0447T6	1:DEL
dAPC	CDS15	2729	large	99B2560	1:DEL
dAPC	CDS15	2729	large	02B3064	1:DEL
dAPC	CDS15	2730	large	01B3046T2	1:DEL
dAPC	CDS15	2730	large	98B0447T6	1:DEL
dAPC	CDS15	2730	large	99B2560	1:DEL
dAPC	CDS15	2730	large	02B3064	1:DEL
dAPC	CDS15	2731	large	01B3046T2	1:DEL
dAPC	CDS15	2731	large	98B0447T6	1:DEL
dAPC	CDS15	2731	large	99B2560	1:DEL
dAPC	CDS15	2731	large	02B3064	1:DEL
dAPC	CDS15	2732	large	01B3046T2	1:DEL
dAPC	CDS15	2732	large	98B0447T6	1:DEL
dAPC	CDS15	2732	large	99B2560	1:DEL
dAPC	CDS15	2732	large	02B3064	1:DEL
dAPC	CDS15	2733	large	01B3046T2	1:DEL
dAPC	CDS15	2733	large	98B0447T6	1:DEL
dAPC	CDS15	2733	large	99B2560	1:DEL
dAPC	CDS15	2733	large	02B3064	1:DEL
dAPC	CDS15	2734	large	01B3046T2	1:DEL
dAPC	CDS15	2734	large	98B0447T6	1:DEL
dAPC	CDS15	2734	large	99B2560	1:DEL
dAPC	CDS15	2734	large	02B3064	1:DEL
dAPC	CDS15	2735	large	01B3046T2	1:DEL
dAPC	CDS15	2735	large	98B0447T6	1:DEL
dAPC	CDS15	2735	large	99B2560	1:DEL
dAPC	CDS15	2735	large	02B3064	1:DEL
dAPC	CDS15	2736	large	01B3046T2	1:DEL
dAPC	CDS15	2736	large	98B0447T6	1:DEL
dAPC	CDS15	2736	large	99B2560	1:DEL
dAPC	CDS15	2736	large	02B3064	1:DEL
dAPC	CDS15	2737	large	98B0447T6	1:DEL
dAPC	CDS15	2737	large	99B2560	1:DEL
dAPC	CDS15	2737	large	02B3064	1:DEL
dAPC	CDS15	2737	large	01B3046T2	1:DEL
dAPC	CDS15	2738	large	01B3046T2	1:DEL
dAPC	CDS15	2738	large	98B0447T6	1:DEL
dAPC	CDS15	2738	large	99B2560	1:DEL
dAPC	CDS15	2738	large	02B3064	1:DEL
dAPC	CDS15	2739	large	01B3046T2	1:DEL
dAPC	CDS15	2739	large	98B0447T6	1:DEL
dAPC	CDS15	2739	large	99B2560	1:DEL
dAPC	CDS15	2739	large	02B3064	1:DEL
dAPC	CDS15	2740	large	01B3046T2	1:DEL
dAPC	CDS15	2740	large	98B0447T6	1:DEL
dAPC	CDS15	2740	large	99B2560	1:DEL
dAPC	CDS15	2740	large	02B3064	1:DEL
dAPC	CDS15	2741	large	01B3046T2	1:DEL
dAPC	CDS15	2741	large	98B0447T6	1:DEL
dAPC	CDS15	2741	large	99B2560	1:DEL
dAPC	CDS15	2741	large	02B3064	1:DEL
dAPC	CDS15	2742	large	01B3046T2	1:DEL
dAPC	CDS15	2742	large	98B0447T6	1:DEL
dAPC	CDS15	2742	large	99B2560	1:DEL
dAPC	CDS15	2742	large	02B3064	1:DEL
dAPC	CDS15	2743	large	01B3046T2	1:DEL
dAPC	CDS15	2743	large	98B0447T6	1:DEL
dAPC	CDS15	2743	large	99B2560	1:DEL
dAPC	CDS15	2743	large	02B3064	1:DEL
dAPC	CDS15	2744	large	01B3046T2	1:DEL
dAPC	CDS15	2744	large	98B0447T6	1:DEL
dAPC	CDS15	2744	large	99B2560	1:DEL
dAPC	CDS15	2744	large	02B3064	1:DEL
dAPC	CDS15	2745	large	01B3046T2	1:DEL
dAPC	CDS15	2745	large	98B0447T6	1:DEL
dAPC	CDS15	2745	large	99B2560	1:DEL
dAPC	CDS15	2745	large	02B3064	1:DEL
dAPC	CDS15	2746	large	01B3046T2	1:DEL
dAPC	CDS15	2746	large	98B0447T6	1:DEL
dAPC	CDS15	2746	large	99B2560	1:DEL
dAPC	CDS15	2746	large	02B3064	1:DEL
dAPC	CDS15	2747	large	01B3046T2	1:DEL
dAPC	CDS15	2747	large	98B0447T6	1:DEL
dAPC	CDS15	2747	large	99B2560	1:DEL
dAPC	CDS15	2747	large	02B3064	1:DEL
dAPC	CDS15	2748	large	01B3046T2	1:DEL
dAPC	CDS15	2748	large	98B0447T6	1:DEL
dAPC	CDS15	2748	large	99B2560	1:DEL
dAPC	CDS15	2748	large	02B3064	1:DEL
dAPC	CDS15	2749	large	98B0447T6	1:DEL
dAPC	CDS15	2749	large	99B2560	1:DEL
dAPC	CDS15	2749	large	02B3064	1:DEL
dAPC	CDS15	2750	large	98B0447T6	1:DEL
dAPC	CDS15	2750	large	99B2560	1:DEL
dAPC	CDS15	2750	large	02B3064	1:DEL
dAPC	CDS15	2751	large	98B0447T6	1:DEL
dAPC	CDS15	2751	large	99B2560	1:DEL
dAPC	CDS15	2751	large	02B3064	1:DEL
>nons
dAPC	CDS15	1094	nons	04B0118B	1:G-*
dAPC	CDS15	1094	nons	01B2010	1:G-*
dAPC	CDS15	1858	nons	02B2584K	1:R-*
dAPC	CDS15	1924	nons	04B0807A	1:K-*
dAPC	CDS15	2473	nons	02B3064	1:S-*
dAPC	CDS15	2504	nons	99B2560	1:W-*
dAPC	CDS15	2718	nons	04B0118C	1:L-*
dAPC	CDS15	2787	nons	02B2419A	1:N-*
dAPC	CDS15	2821	nons	04B0118C	1:E-*
dAPC	CDS15	2838	nons	02B3064	1:Y-*
>miss
dAPC	CDS2	70	miss	01B3046T2	1:E-K
dAPC	CDS2	70	miss	99B2560	1:E-K
dAPC	CDS2	70	miss	02B3064	1:E-K
dAPC	CDS5	184	miss	01B1628	1:M-I
dAPC	CDS5	186	miss	01B2007	1:R-K
dAPC	CDS5	187	miss	01B2007	1:R-K
dAPC	CDS5	190	miss	01B2007	1:E-K
dAPC	CDS5	194	miss	01B2007	1:R-G
dAPC	CDS5	197	miss	01B2007	1:R-K
dAPC	CDS5	200	miss	01B2007	1:M-R
dAPC	CDS5	202	miss	01B3046T2	1:E-K
dAPC	CDS5	202	miss	01B2007	1:E-K
dAPC	CDS5	202	miss	02B2584K	1:E-K
dAPC	CDS5	202	miss	99B2560	1:E-K
dAPC	CDS6	232	miss	02B2584K	1:R-Q
dAPC	CDS6	241	miss	02B2584K	1:E-K
dAPC	CDS6	243	miss	02B2584K	1:E-K
dAPC	CDS7	251	miss	98B0447T6	1:E-A
dAPC	CDS7	267	miss	04B0118C	1:G-E
dAPC	CDS7	268	miss	98B0447T6	1:E-K
dAPC	CDS7	268	miss	04B0118C	1:E-K
dAPC	CDS7	269	miss	04B0118C	1:I-S
dAPC	CDS8	279	miss	02B2419B	1:G-A
dAPC	CDS8	286	miss	02B3064	1:H-Q
dAPC	CDS8	290	miss	01B3046T1	1:S-R
dAPC	CDS8	290	miss	02B3064	1:S-R
dAPC	CDS8	294	miss	01B2010	1:S-F
dAPC	CDS8	294	miss	02B3064	1:S-F
dAPC	CDS8	298	miss	01B3046T1	1:H-P
dAPC	CDS8	304	miss	02B3064	1:L-V
dAPC	CDS9	424	miss	01B2010	1:Q-K
dAPC	CDS9	429	miss	01B2010	1:Q-H
dAPC	CDS9	430	miss	01B2010	1:G-S
dAPC	CDS9	431	miss	01B2010	1:M-L
dAPC	CDS9	436	miss	01B2010	1:N-L
dAPC	CDS10	439	miss	01B3046T1	1:P-L
dAPC	CDS10	440	miss	01B3046T1	1:A-G
dAPC	CDS10	441	miss	01B3046T1	1:P-S
dAPC	CDS10	442	miss	01B3046T1	1:V-I
[truncated: 2,834 more rows]
