# Supplementary material for: Frequent Alteration of the Tumor Suppressor Gene APC in Sporadic Canine Colorectal Tumors
Source: PLoS One. 2012 Dec 10;7(12):e50813. doi: 10.1371/journal.pone.0050813 (PMC3519478; doi:10.1371/journal.pone.0050813)
Supplement: File S4 — Detailed information for each mutated codon of APC and the other 10 canine genes in the adenocarcinomas listed in Table S2, including large deletions, small indels, nonsense mutations, missense mutations, and base substitutions. (TGZ) [file pone.0050813.s004.gz › dogadenocarcinomas/dMCC.allcodon6.gene.mut]

>STAT
S-L	6
S-R	1
Y-S	1
F-V	1
I-M	1
E-K	3
T-N	3
R-H	5
R-Q	3
R-W	1
K-N	1
A-C	1
N-S	1
L-F	1
Q-H	5
A-D	1
S-G	1
L-S	1
R-L	1
N-G	1
C-R	1
L-R	1
G-S	1
G-C	1
Q-K	1
G-R	1
T-A	1
E-D	3
A-P	1
G-*	1
W-E	1
E-R	1
L-Q	1
S-T	1
R-S	2
E-A	1
E-G	2
L-I	1
V-G	2
A-T	3
Q-R	1
T-I	14
V-L	2
K-*	2
A-K	1
S-N	2
S-P	1
>small
dMCC	CDS8	328	small	04B0807A	1:INS
dMCC	CDS8	331	small	04B0807A	1:INS
dMCC	CDS8	361	small	04B0807A	1:INS
dMCC	CDS13	565	small	02B2419A	1:INS
dMCC	CDS14	582	small	01B3046T2	1:DEL
dMCC	CDS14	582	small	01B3046T1	1:DEL
dMCC	CDS14	582	small	98B0447T6	1:DEL
dMCC	CDS14	582	small	04B0118B	1:DEL
dMCC	CDS14	582	small	04B0118C	1:DEL
dMCC	CDS14	582	small	02B3064	1:DEL
dMCC	CDS14	625	small	98B0447T6	1:INS
dMCC	CDS16	724	small	04B0118B	1:INS
dMCC	CDS16	767	small	98B0447T6	1:DEL
dMCC	CDS16	768	small	98B0447T6	1:DEL
dMCC	CDS16	785	small	04B0118C	1:INS
dMCC	CDS17	809	small	01B1628	1:DEL
dMCC	CDS17	809	small	01B3046T1	1:DEL
>nons
dMCC	CDS8	353	nons	98B0447T6	1:K-*
dMCC	CDS8	353	nons	04B0118B	1:K-*
dMCC	CDS13	580	nons	02B3064	1:G-*
>miss
dMCC	CDS1	1	miss	01B3046T2	1:R-H
dMCC	CDS1	1	miss	01B3046T1	1:R-H
dMCC	CDS1	1	miss	04B0118B	1:R-H
dMCC	CDS1	1	miss	04B0118C	1:R-H
dMCC	CDS2	56	miss	01B2007	1:G-S
dMCC	CDS4	125	miss	01B1628	1:T-I
dMCC	CDS4	125	miss	01B3046T2	1:T-I
dMCC	CDS4	125	miss	01B3046T1	1:T-I
dMCC	CDS4	125	miss	03B2739B	1:T-I
dMCC	CDS4	125	miss	02B2419A	1:T-I
dMCC	CDS4	125	miss	98B0447T6	1:T-I
dMCC	CDS4	125	miss	02B2419B	1:T-I
dMCC	CDS4	125	miss	04B0807A	1:T-I
dMCC	CDS4	125	miss	04B0118B	1:T-I
dMCC	CDS4	125	miss	01B2010	1:T-I
dMCC	CDS4	125	miss	04B0118C	1:T-I
dMCC	CDS4	125	miss	02B2584K	1:T-I
dMCC	CDS4	125	miss	99B2560	1:T-I
dMCC	CDS4	125	miss	02B3064	1:T-I
dMCC	CDS5	170	miss	02B2419B	1:R-Q
dMCC	CDS8	302	miss	04B0807A	1:V-G
dMCC	CDS8	303	miss	04B0807A	1:E-K
dMCC	CDS8	308	miss	04B0807A	1:V-L
dMCC	CDS8	309	miss	04B0807A	1:L-I
dMCC	CDS8	310	miss	04B0807A	1:G-C
dMCC	CDS8	311	miss	04B0807A	1:R-S
dMCC	CDS8	313	miss	04B0807A	1:L-F
dMCC	CDS8	314	miss	04B0807A	1:Y-S
dMCC	CDS8	316	miss	04B0807A	1:N-G
dMCC	CDS8	320	miss	04B0807A	1:E-D
dMCC	CDS8	321	miss	04B0807A	1:R-Q
dMCC	CDS8	324	miss	04B0807A	1:W-E
dMCC	CDS8	327	miss	04B0807A	1:E-A
dMCC	CDS8	330	miss	04B0807A	1:G-R
dMCC	CDS8	332	miss	04B0807A	1:R-L
dMCC	CDS8	333	miss	04B0807A	1:E-K
dMCC	CDS8	334	miss	04B0807A	1:E-G
dMCC	CDS8	335	miss	04B0807A	1:N-S
dMCC	CDS8	336	miss	04B0807A	1:E-D
dMCC	CDS8	337	miss	04B0807A	1:S-G
dMCC	CDS8	339	miss	04B0807A	1:T-A
dMCC	CDS8	354	miss	04B0807A	1:A-D
dMCC	CDS8	360	miss	04B0807A	1:R-S
dMCC	CDS8	365	miss	04B0807A	1:R-Q
dMCC	CDS8	366	miss	04B0807A	1:L-R
dMCC	CDS8	367	miss	04B0807A	1:R-H
dMCC	CDS8	369	miss	04B0807A	1:R-W
dMCC	CDS9	402	miss	03B2739B	1:T-N
dMCC	CDS9	402	miss	04B0807A	1:T-N
dMCC	CDS9	402	miss	04B0118C	1:T-N
dMCC	CDS10	439	miss	01B1628	1:V-G
dMCC	CDS13	545	miss	04B0118C	1:S-R
dMCC	CDS13	546	miss	04B0118C	1:E-G
dMCC	CDS13	547	miss	04B0118C	1:Q-K
dMCC	CDS13	548	miss	04B0118C	1:C-R
dMCC	CDS13	549	miss	04B0118C	1:I-M
dMCC	CDS13	550	miss	04B0118C	1:E-R
dMCC	CDS13	557	miss	04B0118C	1:A-C
dMCC	CDS13	558	miss	04B0118C	1:L-S
dMCC	CDS13	559	miss	04B0118C	1:A-K
dMCC	CDS13	560	miss	04B0118C	1:E-K
dMCC	CDS13	561	miss	02B2419A	1:S-N
dMCC	CDS13	564	miss	02B2419A	1:S-T
dMCC	CDS13	564	miss	04B0118C	1:S-N
dMCC	CDS13	569	miss	02B2419A	1:Q-H
dMCC	CDS13	572	miss	04B0807A	1:A-T
dMCC	CDS13	573	miss	98B0447T6	1:A-T
dMCC	CDS13	573	miss	04B0807A	1:A-P
dMCC	CDS13	573	miss	04B0118B	1:A-T
dMCC	CDS13	575	miss	04B0807A	1:V-L
dMCC	CDS13	578	miss	04B0807A	1:S-L
dMCC	CDS14	582	miss	01B2010	1:Q-H
dMCC	CDS16	724	miss	02B2584K	1:E-D
dMCC	CDS16	725	miss	04B0118B	1:L-Q
dMCC	CDS16	726	miss	02B2584K	1:K-N
dMCC	CDS16	728	miss	04B0118B	1:Q-R
dMCC	CDS16	728	miss	98B0447T6	1:Q-H
dMCC	CDS16	728	miss	02B2584K	1:Q-H
dMCC	CDS16	728	miss	02B3064	1:Q-H
dMCC	CDS17	816	miss	02B3064	1:F-V
dMCC	CDS18	851	miss	01B3046T1	1:S-P
dMCC	CDS18	851	miss	02B2419A	1:S-L
dMCC	CDS18	851	miss	98B0447T6	1:S-L
dMCC	CDS18	851	miss	04B0807A	1:S-L
dMCC	CDS18	851	miss	04B0118B	1:S-L
dMCC	CDS18	851	miss	01B2010	1:S-L
>sub
dMCC	CDS1	1	sub	01B3046T2	1:R-H
dMCC	CDS1	1	sub	01B3046T1	1:R-H
dMCC	CDS1	1	sub	04B0118B	1:R-H
dMCC	CDS1	1	sub	04B0118C	1:R-H
dMCC	CDS2	56	sub	01B2007	1:G-S
dMCC	CDS4	125	sub	01B1628	1:T-I
dMCC	CDS4	125	sub	01B3046T2	1:T-I
dMCC	CDS4	125	sub	01B3046T1	1:T-I
dMCC	CDS4	125	sub	03B2739B	1:T-I
dMCC	CDS4	125	sub	02B2419A	1:T-I
dMCC	CDS4	125	sub	98B0447T6	1:T-I
dMCC	CDS4	125	sub	02B2419B	1:T-I
dMCC	CDS4	125	sub	04B0807A	1:T-I
dMCC	CDS4	125	sub	04B0118B	1:T-I
dMCC	CDS4	125	sub	01B2010	1:T-I
dMCC	CDS4	125	sub	04B0118C	1:T-I
dMCC	CDS4	125	sub	02B2584K	1:T-I
dMCC	CDS4	125	sub	99B2560	1:T-I
dMCC	CDS4	125	sub	02B3064	1:T-I
dMCC	CDS5	170	sub	02B2419B	1:R-Q
dMCC	CDS8	302	sub	04B0807A	1:V-G
dMCC	CDS8	303	sub	04B0807A	1:E-K
dMCC	CDS8	308	sub	04B0807A	1:V-L
dMCC	CDS8	309	sub	04B0807A	1:L-I
dMCC	CDS8	310	sub	04B0807A	1:G-C
dMCC	CDS8	311	sub	04B0807A	1:R-S
dMCC	CDS8	313	sub	04B0807A	1:L-F
dMCC	CDS8	314	sub	04B0807A	1:Y-S
dMCC	CDS8	316	sub	04B0807A	1:N-G
dMCC	CDS8	320	sub	04B0807A	1:E-D
dMCC	CDS8	321	sub	04B0807A	1:R-Q
dMCC	CDS8	324	sub	04B0807A	1:W-E
dMCC	CDS8	327	sub	04B0807A	1:E-A
dMCC	CDS8	330	sub	04B0807A	1:G-R
dMCC	CDS8	332	sub	04B0807A	1:R-L
dMCC	CDS8	333	sub	04B0807A	1:E-K
dMCC	CDS8	334	sub	04B0807A	1:E-G
dMCC	CDS8	335	sub	04B0807A	1:N-S
dMCC	CDS8	336	sub	04B0807A	1:E-D
dMCC	CDS8	337	sub	04B0807A	1:S-G
dMCC	CDS8	339	sub	04B0807A	1:T-A
dMCC	CDS8	353	sub	98B0447T6	1:K-*
dMCC	CDS8	353	sub	04B0118B	1:K-*
dMCC	CDS8	354	sub	04B0807A	1:A-D
dMCC	CDS8	360	sub	04B0807A	1:R-S
dMCC	CDS8	365	sub	04B0807A	1:R-Q
dMCC	CDS8	366	sub	04B0807A	1:L-R
dMCC	CDS8	367	sub	04B0807A	1:R-H
dMCC	CDS8	369	sub	04B0807A	1:R-W
dMCC	CDS9	402	sub	03B2739B	1:T-N
dMCC	CDS9	402	sub	04B0807A	1:T-N
dMCC	CDS9	402	sub	04B0118C	1:T-N
dMCC	CDS10	439	sub	01B1628	1:V-G
dMCC	CDS13	545	sub	04B0118C	1:S-R
dMCC	CDS13	546	sub	04B0118C	1:E-G
dMCC	CDS13	547	sub	04B0118C	1:Q-K
dMCC	CDS13	548	sub	04B0118C	1:C-R
dMCC	CDS13	549	sub	04B0118C	1:I-M
dMCC	CDS13	550	sub	04B0118C	1:E-R
dMCC	CDS13	557	sub	04B0118C	1:A-C
dMCC	CDS13	558	sub	04B0118C	1:L-S
dMCC	CDS13	559	sub	04B0118C	1:A-K
dMCC	CDS13	560	sub	04B0118C	1:E-K
dMCC	CDS13	561	sub	02B2419A	1:S-N
dMCC	CDS13	564	sub	02B2419A	1:S-T
dMCC	CDS13	564	sub	04B0118C	1:S-N
dMCC	CDS13	569	sub	02B2419A	1:Q-H
dMCC	CDS13	572	sub	04B0807A	1:A-T
dMCC	CDS13	573	sub	98B0447T6	1:A-T
dMCC	CDS13	573	sub	04B0807A	1:A-P
dMCC	CDS13	573	sub	04B0118B	1:A-T
dMCC	CDS13	575	sub	04B0807A	1:V-L
dMCC	CDS13	578	sub	04B0807A	1:S-L
dMCC	CDS13	580	sub	02B3064	1:G-*
dMCC	CDS14	582	sub	01B2010	1:Q-H
dMCC	CDS16	724	sub	02B2584K	1:E-D
dMCC	CDS16	725	sub	04B0118B	1:L-Q
dMCC	CDS16	726	sub	02B2584K	1:K-N
dMCC	CDS16	728	sub	04B0118B	1:Q-R
dMCC	CDS16	728	sub	98B0447T6	1:Q-H
dMCC	CDS16	728	sub	02B2584K	1:Q-H
dMCC	CDS16	728	sub	02B3064	1:Q-H
dMCC	CDS17	816	sub	02B3064	1:F-V
dMCC	CDS18	851	sub	01B3046T1	1:S-P
dMCC	CDS18	851	sub	02B2419A	1:S-L
dMCC	CDS18	851	sub	98B0447T6	1:S-L
dMCC	CDS18	851	sub	04B0807A	1:S-L
dMCC	CDS18	851	sub	04B0118B	1:S-L
dMCC	CDS18	851	sub	01B2010	1:S-L
>mut
dMCC	CDS1	1	mut	01B3046T2	1:R-H
dMCC	CDS1	1	mut	01B3046T1	1:R-H
dMCC	CDS1	1	mut	04B0118B	1:R-H
dMCC	CDS1	1	mut	04B0118C	1:R-H
dMCC	CDS2	56	mut	01B2007	1:G-S
dMCC	CDS4	125	mut	01B1628	1:T-I
dMCC	CDS4	125	mut	01B3046T2	1:T-I
dMCC	CDS4	125	mut	01B3046T1	1:T-I
dMCC	CDS4	125	mut	03B2739B	1:T-I
dMCC	CDS4	125	mut	02B2419A	1:T-I
dMCC	CDS4	125	mut	98B0447T6	1:T-I
dMCC	CDS4	125	mut	02B2419B	1:T-I
dMCC	CDS4	125	mut	04B0807A	1:T-I
dMCC	CDS4	125	mut	04B0118B	1:T-I
dMCC	CDS4	125	mut	01B2010	1:T-I
dMCC	CDS4	125	mut	04B0118C	1:T-I
dMCC	CDS4	125	mut	02B2584K	1:T-I
dMCC	CDS4	125	mut	99B2560	1:T-I
dMCC	CDS4	125	mut	02B3064	1:T-I
dMCC	CDS5	170	mut	02B2419B	1:R-Q
dMCC	CDS6	218	mut	01B3046T2	1:EQ
dMCC	CDS6	218	mut	01B3046T1	1:EQ
dMCC	CDS7	283	mut	01B3046T1	1:EQ
dMCC	CDS7	283	mut	98B0447T6	1:EQ
dMCC	CDS7	283	mut	02B2419B	1:EQ
dMCC	CDS7	283	mut	02B2584K	1:EQ
dMCC	CDS7	283	mut	02B3064	1:EQ
dMCC	CDS8	302	mut	04B0807A	1:V-G
dMCC	CDS8	303	mut	04B0807A	1:E-K
dMCC	CDS8	308	mut	04B0807A	1:V-L
dMCC	CDS8	309	mut	04B0807A	1:L-I
dMCC	CDS8	310	mut	04B0807A	1:G-C
dMCC	CDS8	311	mut	04B0807A	1:R-S
dMCC	CDS8	313	mut	04B0807A	1:L-F
dMCC	CDS8	314	mut	04B0807A	1:Y-S
dMCC	CDS8	315	mut	04B0807A	1:EQ
dMCC	CDS8	316	mut	04B0807A	1:N-G
dMCC	CDS8	319	mut	04B0807A	1:EQ
dMCC	CDS8	320	mut	04B0807A	1:E-D
dMCC	CDS8	321	mut	04B0807A	1:R-Q
dMCC	CDS8	324	mut	04B0807A	1:W-E
dMCC	CDS8	325	mut	04B0807A	1:EQ
dMCC	CDS8	327	mut	04B0807A	1:E-A
dMCC	CDS8	328	mut	04B0807A	1:INS
dMCC	CDS8	330	mut	04B0807A	1:G-R
dMCC	CDS8	331	mut	04B0807A	1:INS
dMCC	CDS8	332	mut	04B0807A	1:R-L
dMCC	CDS8	333	mut	04B0807A	1:E-K
dMCC	CDS8	334	mut	04B0807A	1:E-G
dMCC	CDS8	335	mut	04B0807A	1:N-S
dMCC	CDS8	336	mut	04B0807A	1:E-D
dMCC	CDS8	337	mut	04B0807A	1:S-G
dMCC	CDS8	339	mut	04B0807A	1:T-A
dMCC	CDS8	353	mut	98B0447T6	1:K-*
dMCC	CDS8	353	mut	04B0118B	1:K-*
dMCC	CDS8	354	mut	04B0807A	1:A-D
dMCC	CDS8	360	mut	04B0807A	1:R-S
dMCC	CDS8	361	mut	04B0807A	1:INS
dMCC	CDS8	365	mut	04B0807A	1:R-Q
dMCC	CDS8	366	mut	04B0807A	1:L-R
dMCC	CDS8	367	mut	04B0807A	1:R-H
dMCC	CDS8	369	mut	04B0807A	1:R-W
dMCC	CDS9	402	mut	03B2739B	1:T-N
dMCC	CDS9	402	mut	04B0807A	1:T-N
dMCC	CDS9	402	mut	04B0118C	1:T-N
dMCC	CDS10	439	mut	01B1628	1:V-G
dMCC	CDS10	439	mut	02B2419B	1:EQ
dMCC	CDS10	439	mut	02B2584K	1:EQ
dMCC	CDS10	440	mut	99B2560	1:EQ
dMCC	CDS10	440	mut	01B1628	1:EQ
dMCC	CDS10	440	mut	02B2419A	1:EQ
dMCC	CDS10	440	mut	02B2584K	1:EQ
dMCC	CDS13	545	mut	04B0118C	1:S-R
dMCC	CDS13	546	mut	04B0118C	1:E-G
dMCC	CDS13	547	mut	04B0118C	1:Q-K
dMCC	CDS13	548	mut	04B0118C	1:C-R
dMCC	CDS13	549	mut	04B0118C	1:I-M
dMCC	CDS13	550	mut	04B0118C	1:E-R
dMCC	CDS13	557	mut	04B0118C	1:A-C
dMCC	CDS13	558	mut	04B0118C	1:L-S
dMCC	CDS13	559	mut	04B0118C	1:A-K
dMCC	CDS13	560	mut	04B0118C	1:E-K
dMCC	CDS13	561	mut	02B2419A	1:S-N
dMCC	CDS13	562	mut	02B2419A	1:EQ
dMCC	CDS13	564	mut	02B2419A	1:S-T
dMCC	CDS13	564	mut	04B0118C	1:S-N
dMCC	CDS13	565	mut	02B2419A	1:INS
dMCC	CDS13	569	mut	02B2419A	1:Q-H
dMCC	CDS13	572	mut	04B0807A	1:A-T
dMCC	CDS13	573	mut	98B0447T6	1:A-T
dMCC	CDS13	573	mut	04B0807A	1:A-P
dMCC	CDS13	573	mut	04B0118B	1:A-T
dMCC	CDS13	574	mut	04B0807A	1:EQ
dMCC	CDS13	575	mut	04B0807A	1:V-L
dMCC	CDS13	578	mut	04B0807A	1:S-L
dMCC	CDS13	579	mut	02B3064	1:EQ
dMCC	CDS13	580	mut	02B3064	1:G-*
dMCC	CDS14	582	mut	01B3046T2	1:DEL
dMCC	CDS14	582	mut	01B3046T1	1:DEL
dMCC	CDS14	582	mut	98B0447T6	1:DEL
dMCC	CDS14	582	mut	04B0118B	1:DEL
dMCC	CDS14	582	mut	04B0118C	1:DEL
dMCC	CDS14	582	mut	02B3064	1:DEL
dMCC	CDS14	582	mut	01B2010	1:Q-H
dMCC	CDS14	601	mut	04B0118B	1:EQ
dMCC	CDS14	601	mut	04B0118C	1:EQ
dMCC	CDS14	625	mut	98B0447T6	1:INS
dMCC	CDS16	723	mut	04B0118B	1:EQ
dMCC	CDS16	724	mut	02B2584K	1:E-D
dMCC	CDS16	724	mut	04B0118B	1:INS
dMCC	CDS16	725	mut	04B0118B	1:L-Q
dMCC	CDS16	725	mut	02B2584K	1:EQ
dMCC	CDS16	726	mut	02B2584K	1:K-N
dMCC	CDS16	728	mut	04B0118B	1:Q-R
dMCC	CDS16	728	mut	98B0447T6	1:Q-H
dMCC	CDS16	728	mut	02B2584K	1:Q-H
dMCC	CDS16	728	mut	02B3064	1:Q-H
dMCC	CDS16	736	mut	02B2419A	1:EQ
dMCC	CDS16	737	mut	02B2419A	1:EQ
dMCC	CDS16	742	mut	98B0447T6	1:EQ
dMCC	CDS16	742	mut	04B0118B	1:EQ
dMCC	CDS16	742	mut	04B0118C	1:EQ
dMCC	CDS16	742	mut	02B3064	1:EQ
dMCC	CDS16	754	mut	01B2007	1:EQ
dMCC	CDS16	767	mut	98B0447T6	1:DEL
dMCC	CDS16	768	mut	98B0447T6	1:DEL
dMCC	CDS16	785	mut	04B0118C	1:INS
dMCC	CDS17	809	mut	01B1628	1:DEL
dMCC	CDS17	809	mut	01B3046T1	1:DEL
dMCC	CDS17	816	mut	02B3064	1:F-V
dMCC	CDS18	851	mut	01B3046T1	1:S-P
dMCC	CDS18	851	mut	02B2419A	1:S-L
dMCC	CDS18	851	mut	98B0447T6	1:S-L
dMCC	CDS18	851	mut	04B0807A	1:S-L
dMCC	CDS18	851	mut	04B0118B	1:S-L
dMCC	CDS18	851	mut	01B2010	1:S-L
