# Supplementary material for: Frequent Alteration of the Tumor Suppressor Gene APC in Sporadic Canine Colorectal Tumors
Source: PLoS One. 2012 Dec 10;7(12):e50813. doi: 10.1371/journal.pone.0050813 (PMC3519478; doi:10.1371/journal.pone.0050813)
Supplement: File S4 — Detailed information for each mutated codon of APC and the other 10 canine genes in the adenocarcinomas listed in Table S2, including large deletions, small indels, nonsense mutations, missense mutations, and base substitutions. (TGZ) [file pone.0050813.s004.gz › dogadenocarcinomas/dDP1.allcodon6.gene.mut]

>STAT
S-F	1
M-I	1
>miss
dDP1	CDS3	99	miss	02B3064	1:S-F
dDP1	CDS3	111	miss	98B0447T6	1:M-I
>sub
dDP1	CDS3	99	sub	02B3064	1:S-F
dDP1	CDS3	111	sub	98B0447T6	1:M-I
>mut
dDP1	CDS3	98	mut	01B3046T2	1:EQ
dDP1	CDS3	98	mut	01B3046T1	1:EQ
dDP1	CDS3	98	mut	02B2419A	1:EQ
dDP1	CDS3	98	mut	02B2419B	1:EQ
dDP1	CDS3	98	mut	04B0807A	1:EQ
dDP1	CDS3	98	mut	01B2010	1:EQ
dDP1	CDS3	98	mut	04B0118C	1:EQ
dDP1	CDS3	98	mut	02B2584K	1:EQ
dDP1	CDS3	99	mut	02B3064	1:S-F
dDP1	CDS3	111	mut	98B0447T6	1:M-I
