# Supplementary material for: Frequent Alteration of the Tumor Suppressor Gene APC in Sporadic Canine Colorectal Tumors
Source: PLoS One. 2012 Dec 10;7(12):e50813. doi: 10.1371/journal.pone.0050813 (PMC3519478; doi:10.1371/journal.pone.0050813)
Supplement: File S4 — Detailed information for each mutated codon of APC and the other 10 canine genes in the adenocarcinomas listed in Table S2, including large deletions, small indels, nonsense mutations, missense mutations, and base substitutions. (TGZ) [file pone.0050813.s004.gz › dogadenocarcinomas/dERC3.allcodon6.gene.mut]

>STAT
E-G	1
E-A	3
P-A	1
Q-E	1
D-C	1
Q-L	1
C-L	1
S-*	2
K-*	1
D-G	2
Q-P	1
D-V	5
N-S	1
T-S	1
>small
dERC3	CDS4	163	small	01B3046T2	1:DEL
dERC3	CDS4	163	small	04B0118C	1:DEL
dERC3	CDS4	168	small	04B0118C	1:DEL
dERC3	CDS4	171	small	04B0118C	1:DEL
dERC3	CDS5	189	small	98B0447T6	1:INS
dERC3	CDS5	189	small	02B2419B	1:INS
dERC3	CDS5	189	small	04B0118C	1:INS
dERC3	CDS5	189	small	99B2560	1:INS
dERC3	CDS5	190	small	01B3046T1	1:INS
dERC3	CDS5	190	small	04B0118B	1:INS
dERC3	CDS10	486	small	04B0118C	1:DEL
dERC3	CDS15	736	small	04B0807A	1:DEL
dERC3	CDS15	736	small	02B3064	1:DEL
>nons
dERC3	CDS4	171	nons	01B3046T2	1:K-*
dERC3	CDS15	737	nons	04B0118B	1:S-*
dERC3	CDS15	738	nons	04B0118B	1:S-*
>miss
dERC3	CDS1	64	miss	04B0118C	1:Q-P
dERC3	CDS5	183	miss	98B0447T6	1:D-C
dERC3	CDS5	183	miss	02B2419B	1:D-G
dERC3	CDS5	183	miss	04B0118C	1:D-G
dERC3	CDS5	192	miss	02B2419B	1:P-A
dERC3	CDS5	201	miss	04B0118C	1:N-S
dERC3	CDS5	203	miss	98B0447T6	1:E-A
dERC3	CDS5	203	miss	02B2419B	1:E-A
dERC3	CDS5	203	miss	04B0118C	1:E-A
dERC3	CDS5	207	miss	02B2419B	1:T-S
dERC3	CDS5	208	miss	98B0447T6	1:E-G
dERC3	CDS10	506	miss	03B2739B	1:Q-E
dERC3	CDS10	507	miss	03B2739B	1:C-L
dERC3	CDS13	616	miss	02B2419A	1:D-V
dERC3	CDS13	616	miss	98B0447T6	1:D-V
dERC3	CDS13	616	miss	04B0118B	1:D-V
dERC3	CDS13	616	miss	02B2584K	1:D-V
dERC3	CDS13	616	miss	99B2560	1:D-V
dERC3	CDS15	739	miss	04B0118B	1:Q-L
>sub
dERC3	CDS1	64	sub	04B0118C	1:Q-P
dERC3	CDS4	171	sub	01B3046T2	1:K-*
dERC3	CDS5	183	sub	98B0447T6	1:D-C
dERC3	CDS5	183	sub	02B2419B	1:D-G
dERC3	CDS5	183	sub	04B0118C	1:D-G
dERC3	CDS5	192	sub	02B2419B	1:P-A
dERC3	CDS5	201	sub	04B0118C	1:N-S
dERC3	CDS5	203	sub	98B0447T6	1:E-A
dERC3	CDS5	203	sub	02B2419B	1:E-A
dERC3	CDS5	203	sub	04B0118C	1:E-A
dERC3	CDS5	207	sub	02B2419B	1:T-S
dERC3	CDS5	208	sub	98B0447T6	1:E-G
dERC3	CDS10	506	sub	03B2739B	1:Q-E
dERC3	CDS10	507	sub	03B2739B	1:C-L
dERC3	CDS13	616	sub	02B2419A	1:D-V
dERC3	CDS13	616	sub	98B0447T6	1:D-V
dERC3	CDS13	616	sub	04B0118B	1:D-V
dERC3	CDS13	616	sub	02B2584K	1:D-V
dERC3	CDS13	616	sub	99B2560	1:D-V
dERC3	CDS15	737	sub	04B0118B	1:S-*
dERC3	CDS15	738	sub	04B0118B	1:S-*
dERC3	CDS15	739	sub	04B0118B	1:Q-L
>mut
dERC3	CDS1	64	mut	04B0118C	1:Q-P
dERC3	CDS4	163	mut	01B3046T2	1:DEL
dERC3	CDS4	163	mut	04B0118C	1:DEL
dERC3	CDS4	168	mut	04B0118C	1:DEL
dERC3	CDS4	171	mut	01B3046T2	1:K-*
dERC3	CDS4	171	mut	04B0118C	1:DEL
dERC3	CDS5	183	mut	98B0447T6	1:D-C
dERC3	CDS5	183	mut	02B2419B	1:D-G
dERC3	CDS5	183	mut	04B0118C	1:D-G
dERC3	CDS5	189	mut	98B0447T6	1:INS
dERC3	CDS5	189	mut	02B2419B	1:INS
dERC3	CDS5	189	mut	04B0118C	1:INS
dERC3	CDS5	189	mut	99B2560	1:INS
dERC3	CDS5	190	mut	01B3046T1	1:INS
dERC3	CDS5	190	mut	04B0118B	1:INS
dERC3	CDS5	192	mut	02B2419B	1:P-A
dERC3	CDS5	199	mut	04B0118C	1:EQ
dERC3	CDS5	201	mut	04B0118C	1:N-S
dERC3	CDS5	203	mut	98B0447T6	1:E-A
dERC3	CDS5	203	mut	02B2419B	1:E-A
dERC3	CDS5	203	mut	04B0118C	1:E-A
dERC3	CDS5	206	mut	02B2419B	1:EQ
dERC3	CDS5	206	mut	04B0118C	1:EQ
dERC3	CDS5	207	mut	02B2419B	1:T-S
dERC3	CDS5	207	mut	98B0447T6	1:EQ
dERC3	CDS5	208	mut	98B0447T6	1:E-G
dERC3	CDS9	365	mut	04B0118B	1:EQ
dERC3	CDS9	365	mut	01B2010	1:EQ
dERC3	CDS9	365	mut	04B0118C	1:EQ
dERC3	CDS9	365	mut	02B2584K	1:EQ
dERC3	CDS10	486	mut	04B0118C	1:DEL
dERC3	CDS10	506	mut	03B2739B	1:Q-E
dERC3	CDS10	507	mut	03B2739B	1:C-L
dERC3	CDS13	616	mut	02B2419A	1:D-V
dERC3	CDS13	616	mut	98B0447T6	1:D-V
dERC3	CDS13	616	mut	04B0118B	1:D-V
dERC3	CDS13	616	mut	02B2584K	1:D-V
dERC3	CDS13	616	mut	99B2560	1:D-V
dERC3	CDS15	736	mut	04B0807A	1:DEL
dERC3	CDS15	736	mut	02B3064	1:DEL
dERC3	CDS15	737	mut	04B0118B	1:S-*
dERC3	CDS15	738	mut	04B0118B	1:S-*
dERC3	CDS15	739	mut	04B0118B	1:Q-L
