# Supplementary material for: Frequent Alteration of the Tumor Suppressor Gene APC in Sporadic Canine Colorectal Tumors
Source: PLoS One. 2012 Dec 10;7(12):e50813. doi: 10.1371/journal.pone.0050813 (PMC3519478; doi:10.1371/journal.pone.0050813)
Supplement: File S4 — Detailed information for each mutated codon of APC and the other 10 canine genes in the adenocarcinomas listed in Table S2, including large deletions, small indels, nonsense mutations, missense mutations, and base substitutions. (TGZ) [file pone.0050813.s004.gz › dogadenocarcinomas/dMBD2.allcodon6.gene.mut]

>STAT
E-S	10
P-S	1
A-I	1
S-R	1
I-F	2
E-V	1
Q-R	1
L-G	1
T-R	10
N-T	1
M-L	8
E-*	8
V-A	1
G-R	1
>large
dMBD2	CDS5	402	large	01B3046T1	1:DEL
dMBD2	CDS5	402	large	02B2419A	1:DEL
dMBD2	CDS5	402	large	02B2419B	1:DEL
dMBD2	CDS5	402	large	04B0807A	1:DEL
dMBD2	CDS5	402	large	04B0118B	1:DEL
dMBD2	CDS5	402	large	02B2584K	1:DEL
dMBD2	CDS5	403	large	01B3046T1	1:DEL
dMBD2	CDS5	403	large	02B2419A	1:DEL
dMBD2	CDS5	403	large	02B2419B	1:DEL
dMBD2	CDS5	403	large	04B0807A	1:DEL
dMBD2	CDS5	403	large	04B0118B	1:DEL
dMBD2	CDS5	403	large	02B2584K	1:DEL
dMBD2	CDS5	404	large	01B3046T1	1:DEL
dMBD2	CDS5	404	large	02B2419A	1:DEL
dMBD2	CDS5	404	large	02B2419B	1:DEL
dMBD2	CDS5	404	large	04B0807A	1:DEL
dMBD2	CDS5	404	large	04B0118B	1:DEL
dMBD2	CDS5	404	large	02B2584K	1:DEL
dMBD2	CDS5	405	large	01B3046T1	1:DEL
dMBD2	CDS5	405	large	02B2419A	1:DEL
dMBD2	CDS5	405	large	02B2419B	1:DEL
dMBD2	CDS5	405	large	04B0807A	1:DEL
dMBD2	CDS5	405	large	04B0118B	1:DEL
dMBD2	CDS5	405	large	02B2584K	1:DEL
dMBD2	CDS5	406	large	02B2584K	1:DEL
dMBD2	CDS5	406	large	01B3046T1	1:DEL
dMBD2	CDS5	406	large	02B2419A	1:DEL
dMBD2	CDS5	406	large	02B2419B	1:DEL
dMBD2	CDS5	406	large	04B0807A	1:DEL
dMBD2	CDS5	406	large	04B0118B	1:DEL
dMBD2	CDS5	407	large	01B3046T1	1:DEL
dMBD2	CDS5	407	large	02B2419A	1:DEL
dMBD2	CDS5	407	large	02B2419B	1:DEL
dMBD2	CDS5	407	large	04B0807A	1:DEL
dMBD2	CDS5	407	large	04B0118B	1:DEL
dMBD2	CDS5	408	large	01B3046T1	1:DEL
dMBD2	CDS5	408	large	02B2419A	1:DEL
dMBD2	CDS5	408	large	02B2419B	1:DEL
dMBD2	CDS5	408	large	04B0807A	1:DEL
dMBD2	CDS5	408	large	04B0118B	1:DEL
dMBD2	CDS5	409	large	01B3046T1	1:DEL
dMBD2	CDS5	409	large	02B2419A	1:DEL
dMBD2	CDS5	409	large	02B2419B	1:DEL
dMBD2	CDS5	409	large	04B0807A	1:DEL
dMBD2	CDS5	409	large	04B0118B	1:DEL
dMBD2	CDS5	410	large	01B3046T1	1:DEL
dMBD2	CDS5	410	large	02B2419A	1:DEL
dMBD2	CDS5	410	large	02B2419B	1:DEL
dMBD2	CDS5	410	large	04B0807A	1:DEL
dMBD2	CDS5	410	large	04B0118B	1:DEL
>small
dMBD2	CDS3	290	small	98B0447T6	1:INS
>nons
dMBD2	CDS5	400	nons	01B1628	1:E-*
dMBD2	CDS5	400	nons	01B3046T1	1:E-*
dMBD2	CDS5	400	nons	02B2419A	1:E-*
dMBD2	CDS5	400	nons	02B2419B	1:E-*
dMBD2	CDS5	400	nons	04B0807A	1:E-*
dMBD2	CDS5	400	nons	04B0118B	1:E-*
dMBD2	CDS5	400	nons	02B2584K	1:E-*
dMBD2	CDS5	400	nons	99B2560	1:E-*
>miss
dMBD2	CDS1	204	miss	01B1628	1:S-R
dMBD2	CDS2	244	miss	01B2007	1:P-S
dMBD2	CDS2	249	miss	01B2007	1:A-I
dMBD2	CDS2	261	miss	01B2007	1:N-T
dMBD2	CDS3	281	miss	98B0447T6	1:L-G
dMBD2	CDS3	284	miss	98B0447T6	1:E-V
dMBD2	CDS3	288	miss	98B0447T6	1:Q-R
dMBD2	CDS3	289	miss	98B0447T6	1:G-R
dMBD2	CDS3	295	miss	98B0447T6	1:V-A
dMBD2	CDS4	363	miss	02B2419A	1:I-F
dMBD2	CDS4	363	miss	01B2007	1:I-F
dMBD2	CDS5	398	miss	01B1628	1:T-R
dMBD2	CDS5	398	miss	01B3046T2	1:T-R
dMBD2	CDS5	398	miss	01B3046T1	1:T-R
dMBD2	CDS5	398	miss	02B2419A	1:T-R
dMBD2	CDS5	398	miss	02B2419B	1:T-R
dMBD2	CDS5	398	miss	04B0807A	1:T-R
dMBD2	CDS5	398	miss	04B0118B	1:T-R
dMBD2	CDS5	398	miss	01B2010	1:T-R
dMBD2	CDS5	398	miss	02B2584K	1:T-R
dMBD2	CDS5	398	miss	99B2560	1:T-R
dMBD2	CDS5	399	miss	01B1628	1:E-S
dMBD2	CDS5	399	miss	01B3046T2	1:E-S
dMBD2	CDS5	399	miss	01B3046T1	1:E-S
dMBD2	CDS5	399	miss	02B2419A	1:E-S
dMBD2	CDS5	399	miss	02B2419B	1:E-S
dMBD2	CDS5	399	miss	04B0807A	1:E-S
dMBD2	CDS5	399	miss	04B0118B	1:E-S
dMBD2	CDS5	399	miss	01B2010	1:E-S
dMBD2	CDS5	399	miss	02B2584K	1:E-S
dMBD2	CDS5	399	miss	99B2560	1:E-S
dMBD2	CDS5	401	miss	01B1628	1:M-L
dMBD2	CDS5	401	miss	01B3046T2	1:M-L
dMBD2	CDS5	401	miss	01B3046T1	1:M-L
dMBD2	CDS5	401	miss	02B2419A	1:M-L
dMBD2	CDS5	401	miss	04B0807A	1:M-L
dMBD2	CDS5	401	miss	04B0118B	1:M-L
dMBD2	CDS5	401	miss	02B2584K	1:M-L
dMBD2	CDS5	401	miss	99B2560	1:M-L
>sub
dMBD2	CDS1	204	sub	01B1628	1:S-R
dMBD2	CDS2	244	sub	01B2007	1:P-S
dMBD2	CDS2	249	sub	01B2007	1:A-I
dMBD2	CDS2	261	sub	01B2007	1:N-T
dMBD2	CDS3	281	sub	98B0447T6	1:L-G
dMBD2	CDS3	284	sub	98B0447T6	1:E-V
dMBD2	CDS3	288	sub	98B0447T6	1:Q-R
dMBD2	CDS3	289	sub	98B0447T6	1:G-R
dMBD2	CDS3	295	sub	98B0447T6	1:V-A
dMBD2	CDS4	363	sub	02B2419A	1:I-F
dMBD2	CDS4	363	sub	01B2007	1:I-F
dMBD2	CDS5	398	sub	01B1628	1:T-R
dMBD2	CDS5	398	sub	01B3046T2	1:T-R
dMBD2	CDS5	398	sub	01B3046T1	1:T-R
dMBD2	CDS5	398	sub	02B2419A	1:T-R
dMBD2	CDS5	398	sub	02B2419B	1:T-R
dMBD2	CDS5	398	sub	04B0807A	1:T-R
dMBD2	CDS5	398	sub	04B0118B	1:T-R
dMBD2	CDS5	398	sub	01B2010	1:T-R
dMBD2	CDS5	398	sub	02B2584K	1:T-R
dMBD2	CDS5	398	sub	99B2560	1:T-R
dMBD2	CDS5	399	sub	01B1628	1:E-S
dMBD2	CDS5	399	sub	01B3046T2	1:E-S
dMBD2	CDS5	399	sub	01B3046T1	1:E-S
dMBD2	CDS5	399	sub	02B2419A	1:E-S
dMBD2	CDS5	399	sub	02B2419B	1:E-S
dMBD2	CDS5	399	sub	04B0807A	1:E-S
dMBD2	CDS5	399	sub	04B0118B	1:E-S
dMBD2	CDS5	399	sub	01B2010	1:E-S
dMBD2	CDS5	399	sub	02B2584K	1:E-S
dMBD2	CDS5	399	sub	99B2560	1:E-S
dMBD2	CDS5	400	sub	01B1628	1:E-*
dMBD2	CDS5	400	sub	01B3046T1	1:E-*
dMBD2	CDS5	400	sub	02B2419A	1:E-*
dMBD2	CDS5	400	sub	02B2419B	1:E-*
dMBD2	CDS5	400	sub	04B0807A	1:E-*
dMBD2	CDS5	400	sub	04B0118B	1:E-*
dMBD2	CDS5	400	sub	02B2584K	1:E-*
dMBD2	CDS5	400	sub	99B2560	1:E-*
dMBD2	CDS5	401	sub	01B1628	1:M-L
dMBD2	CDS5	401	sub	01B3046T2	1:M-L
dMBD2	CDS5	401	sub	01B3046T1	1:M-L
dMBD2	CDS5	401	sub	02B2419A	1:M-L
dMBD2	CDS5	401	sub	04B0807A	1:M-L
dMBD2	CDS5	401	sub	04B0118B	1:M-L
dMBD2	CDS5	401	sub	02B2584K	1:M-L
dMBD2	CDS5	401	sub	99B2560	1:M-L
>mut
dMBD2	CDS1	204	mut	01B1628	1:S-R
dMBD2	CDS2	244	mut	01B2007	1:P-S
dMBD2	CDS2	245	mut	01B2007	1:EQ
dMBD2	CDS2	249	mut	01B2007	1:A-I
dMBD2	CDS2	261	mut	01B2007	1:N-T
dMBD2	CDS2	262	mut	01B2007	1:EQ
dMBD2	CDS3	281	mut	98B0447T6	1:L-G
dMBD2	CDS3	284	mut	98B0447T6	1:E-V
dMBD2	CDS3	285	mut	04B0118B	1:EQ
dMBD2	CDS3	288	mut	98B0447T6	1:Q-R
dMBD2	CDS3	289	mut	98B0447T6	1:G-R
dMBD2	CDS3	290	mut	98B0447T6	1:INS
dMBD2	CDS3	295	mut	98B0447T6	1:V-A
dMBD2	CDS4	363	mut	02B2419A	1:I-F
dMBD2	CDS4	363	mut	01B2007	1:I-F
dMBD2	CDS5	398	mut	01B1628	1:T-R
dMBD2	CDS5	398	mut	01B3046T2	1:T-R
dMBD2	CDS5	398	mut	01B3046T1	1:T-R
dMBD2	CDS5	398	mut	02B2419A	1:T-R
dMBD2	CDS5	398	mut	02B2419B	1:T-R
dMBD2	CDS5	398	mut	04B0807A	1:T-R
dMBD2	CDS5	398	mut	04B0118B	1:T-R
dMBD2	CDS5	398	mut	01B2010	1:T-R
dMBD2	CDS5	398	mut	02B2584K	1:T-R
dMBD2	CDS5	398	mut	99B2560	1:T-R
dMBD2	CDS5	399	mut	01B1628	1:E-S
dMBD2	CDS5	399	mut	01B3046T2	1:E-S
dMBD2	CDS5	399	mut	01B3046T1	1:E-S
dMBD2	CDS5	399	mut	02B2419A	1:E-S
dMBD2	CDS5	399	mut	02B2419B	1:E-S
dMBD2	CDS5	399	mut	04B0807A	1:E-S
dMBD2	CDS5	399	mut	04B0118B	1:E-S
dMBD2	CDS5	399	mut	01B2010	1:E-S
dMBD2	CDS5	399	mut	02B2584K	1:E-S
dMBD2	CDS5	399	mut	99B2560	1:E-S
dMBD2	CDS5	400	mut	01B1628	1:E-*
dMBD2	CDS5	400	mut	01B3046T1	1:E-*
dMBD2	CDS5	400	mut	02B2419A	1:E-*
dMBD2	CDS5	400	mut	02B2419B	1:E-*
dMBD2	CDS5	400	mut	04B0807A	1:E-*
dMBD2	CDS5	400	mut	04B0118B	1:E-*
dMBD2	CDS5	400	mut	02B2584K	1:E-*
dMBD2	CDS5	400	mut	99B2560	1:E-*
dMBD2	CDS5	401	mut	01B1628	1:M-L
dMBD2	CDS5	401	mut	01B3046T2	1:M-L
dMBD2	CDS5	401	mut	01B3046T1	1:M-L
dMBD2	CDS5	401	mut	02B2419A	1:M-L
dMBD2	CDS5	401	mut	04B0807A	1:M-L
dMBD2	CDS5	401	mut	04B0118B	1:M-L
dMBD2	CDS5	401	mut	02B2584K	1:M-L
dMBD2	CDS5	401	mut	99B2560	1:M-L
dMBD2	CDS5	402	mut	01B3046T1	1:DEL
dMBD2	CDS5	402	mut	02B2419A	1:DEL
dMBD2	CDS5	402	mut	02B2419B	1:DEL
dMBD2	CDS5	402	mut	04B0807A	1:DEL
dMBD2	CDS5	402	mut	04B0118B	1:DEL
dMBD2	CDS5	402	mut	02B2584K	1:DEL
dMBD2	CDS5	403	mut	01B3046T1	1:DEL
dMBD2	CDS5	403	mut	02B2419A	1:DEL
dMBD2	CDS5	403	mut	02B2419B	1:DEL
dMBD2	CDS5	403	mut	04B0807A	1:DEL
dMBD2	CDS5	403	mut	04B0118B	1:DEL
dMBD2	CDS5	403	mut	02B2584K	1:DEL
dMBD2	CDS5	404	mut	01B3046T1	1:DEL
dMBD2	CDS5	404	mut	02B2419A	1:DEL
dMBD2	CDS5	404	mut	02B2419B	1:DEL
dMBD2	CDS5	404	mut	04B0807A	1:DEL
dMBD2	CDS5	404	mut	04B0118B	1:DEL
dMBD2	CDS5	404	mut	02B2584K	1:DEL
dMBD2	CDS5	405	mut	01B3046T1	1:DEL
dMBD2	CDS5	405	mut	02B2419A	1:DEL
dMBD2	CDS5	405	mut	02B2419B	1:DEL
dMBD2	CDS5	405	mut	04B0807A	1:DEL
dMBD2	CDS5	405	mut	04B0118B	1:DEL
dMBD2	CDS5	405	mut	02B2584K	1:DEL
dMBD2	CDS5	406	mut	02B2584K	1:DEL
dMBD2	CDS5	406	mut	01B3046T1	1:DEL
dMBD2	CDS5	406	mut	02B2419A	1:DEL
dMBD2	CDS5	406	mut	02B2419B	1:DEL
dMBD2	CDS5	406	mut	04B0807A	1:DEL
dMBD2	CDS5	406	mut	04B0118B	1:DEL
dMBD2	CDS5	407	mut	01B3046T1	1:DEL
dMBD2	CDS5	407	mut	02B2419A	1:DEL
dMBD2	CDS5	407	mut	02B2419B	1:DEL
dMBD2	CDS5	407	mut	04B0807A	1:DEL
dMBD2	CDS5	407	mut	04B0118B	1:DEL
dMBD2	CDS5	408	mut	01B3046T1	1:DEL
dMBD2	CDS5	408	mut	02B2419A	1:DEL
dMBD2	CDS5	408	mut	02B2419B	1:DEL
dMBD2	CDS5	408	mut	04B0807A	1:DEL
dMBD2	CDS5	408	mut	04B0118B	1:DEL
dMBD2	CDS5	409	mut	01B3046T1	1:DEL
dMBD2	CDS5	409	mut	02B2419A	1:DEL
dMBD2	CDS5	409	mut	02B2419B	1:DEL
dMBD2	CDS5	409	mut	04B0807A	1:DEL
dMBD2	CDS5	409	mut	04B0118B	1:DEL
dMBD2	CDS5	410	mut	01B3046T1	1:DEL
dMBD2	CDS5	410	mut	02B2419A	1:DEL
dMBD2	CDS5	410	mut	02B2419B	1:DEL
dMBD2	CDS5	410	mut	04B0807A	1:DEL
dMBD2	CDS5	410	mut	04B0118B	1:DEL
