# Supplementary material for: Frequent Alteration of the Tumor Suppressor Gene APC in Sporadic Canine Colorectal Tumors
Source: PLoS One. 2012 Dec 10;7(12):e50813. doi: 10.1371/journal.pone.0050813 (PMC3519478; doi:10.1371/journal.pone.0050813)
Supplement: File S4 — Detailed information for each mutated codon of APC and the other 10 canine genes in the adenocarcinomas listed in Table S2, including large deletions, small indels, nonsense mutations, missense mutations, and base substitutions. (TGZ) [file pone.0050813.s004.gz › dogadenocarcinomas/dCTN1.allcodon6.gene.mut]

>STAT
G-P	1
K-L	2
H-Y	1
L-A	1
I-L	2
C-L	1
T-R	2
V-M	1
S-C	3
E-*	1
N-K	2
N-S	1
P-S	6
K-S	2
C-H	2
L-F	1
Q-H	1
L-S	1
A-S	1
G-E	2
K-R	2
L-D	1
W-*	1
N-D	1
G-R	4
Q-K	2
A-V	2
R-I	1
S-F	2
V-E	1
D-A	1
I-T	1
Q-N	1
K-A	1
L-Q	3
D-E	2
S-T	1
E-A	1
E-G	2
T-H	4
V-G	1
A-T	8
Q-R	2
I-R	4
A-K	1
C-G	2
S-R	3
Q-L	3
N-V	1
E-K	7
I-M	3
D-K	1
E-Q	1
T-E	1
N-P	1
S-W	1
C-S	1
I-D	1
G-C	4
D-S	3
D-Y	5
T-A	2
E-P	2
M-R	1
I-G	1
K-Q	3
Q-P	1
F-L	1
I-A	1
E-N	1
E-V	1
H-R	3
L-V	1
S-A	5
Y-N	1
Q-*	3
V-L	1
G-A	2
N-Y	2
Y-P	1
S-P	2
P-T	1
N-E	1
>large
dCTN1	CDS5	213	large	02B2584K	1:DEL
dCTN1	CDS5	214	large	02B2584K	1:DEL
dCTN1	CDS5	215	large	02B2584K	1:DEL
dCTN1	CDS5	216	large	02B2584K	1:DEL
dCTN1	CDS5	217	large	02B2584K	1:DEL
dCTN1	CDS5	218	large	02B2584K	1:DEL
dCTN1	CDS5	219	large	02B2584K	1:DEL
dCTN1	CDS18	896	large	03B2739B	1:DEL
dCTN1	CDS18	896	large	04B0807A	1:DEL
dCTN1	CDS18	896	large	04B0118B	1:DEL
dCTN1	CDS18	897	large	03B2739B	1:DEL
dCTN1	CDS18	897	large	04B0807A	1:DEL
dCTN1	CDS18	897	large	04B0118B	1:DEL
dCTN1	CDS18	898	large	03B2739B	1:DEL
dCTN1	CDS18	898	large	04B0807A	1:DEL
dCTN1	CDS18	898	large	04B0118B	1:DEL
dCTN1	CDS18	899	large	03B2739B	1:DEL
dCTN1	CDS18	899	large	04B0807A	1:DEL
dCTN1	CDS18	899	large	04B0118B	1:DEL
dCTN1	CDS18	902	large	03B2739B	1:DEL
dCTN1	CDS18	902	large	04B0807A	1:DEL
dCTN1	CDS18	902	large	04B0118B	1:DEL
dCTN1	CDS18	903	large	03B2739B	1:DEL
dCTN1	CDS18	903	large	04B0807A	1:DEL
dCTN1	CDS18	903	large	04B0118B	1:DEL
dCTN1	CDS18	904	large	03B2739B	1:DEL
dCTN1	CDS18	904	large	04B0807A	1:DEL
dCTN1	CDS18	904	large	04B0118B	1:DEL
dCTN1	CDS18	905	large	03B2739B	1:DEL
dCTN1	CDS18	905	large	04B0807A	1:DEL
dCTN1	CDS18	905	large	04B0118B	1:DEL
dCTN1	CDS18	906	large	03B2739B	1:DEL
dCTN1	CDS18	906	large	04B0807A	1:DEL
dCTN1	CDS18	906	large	04B0118B	1:DEL
>small
dCTN1	CDS2	85	small	01B2010	1:DEL
dCTN1	CDS2	91	small	01B3046T1	1:DEL
dCTN1	CDS2	91	small	04B0118B	1:DEL
dCTN1	CDS2	94	small	01B3046T1	1:DEL
dCTN1	CDS2	94	small	04B0118B	1:DEL
dCTN1	CDS2	94	small	02B2584K	1:DEL
dCTN1	CDS3	152	small	03B2739B	1:DEL
dCTN1	CDS3	152	small	02B2419A	1:DEL
dCTN1	CDS3	152	small	02B2584K	1:DEL
dCTN1	CDS4	189	small	04B0118C	1:INS
dCTN1	CDS4	190	small	01B3046T2	1:DEL
dCTN1	CDS4	190	small	02B2419A	1:DEL
dCTN1	CDS4	190	small	02B2419B	1:DEL
dCTN1	CDS4	190	small	04B0118C	1:INS
dCTN1	CDS8	402	small	02B2419B	1:INS
dCTN1	CDS8	419	small	02B2419B	1:DEL
dCTN1	CDS8	421	small	98B0447T6	1:DEL
dCTN1	CDS11	574	small	01B3046T1	1:DEL
dCTN1	CDS11	574	small	03B2739B	1:DEL
dCTN1	CDS11	574	small	01B2010	1:DEL
dCTN1	CDS11	574	small	02B3064	1:DEL
dCTN1	CDS12	594	small	01B1628	1:INS
dCTN1	CDS12	594	small	02B2419A	1:INS
dCTN1	CDS12	594	small	98B0447T6	1:INS
dCTN1	CDS12	594	small	99B2560	1:INS
dCTN1	CDS13	656	small	04B0118B	1:DEL
dCTN1	CDS13	656	small	01B2010	1:DEL
dCTN1	CDS14	682	small	02B2584K	1:INS
dCTN1	CDS15	742	small	02B2419B	1:INS
dCTN1	CDS15	742	small	01B2010	1:INS
dCTN1	CDS15	742	small	02B2584K	1:INS
dCTN1	CDS16	776	small	02B2584K	1:DEL
dCTN1	CDS16	783	small	02B2584K	1:DEL
dCTN1	CDS16	784	small	04B0118B	1:INS
dCTN1	CDS16	786	small	01B2010	1:DEL
dCTN1	CDS16	786	small	02B2584K	1:DEL
dCTN1	CDS16	787	small	01B2010	1:DEL
dCTN1	CDS16	789	small	01B3046T2	1:DEL
dCTN1	CDS16	801	small	01B3046T2	1:DEL
dCTN1	CDS16	801	small	01B2010	1:DEL
dCTN1	CDS16	801	small	02B2584K	1:DEL
dCTN1	CDS16	827	small	03B2739B	1:INS
dCTN1	CDS18	893	small	03B2739B	1:DEL
dCTN1	CDS18	893	small	04B0807A	1:DEL
dCTN1	CDS18	893	small	04B0118B	1:DEL
dCTN1	CDS18	894	small	03B2739B	1:DEL
dCTN1	CDS18	894	small	04B0807A	1:DEL
dCTN1	CDS18	894	small	04B0118B	1:DEL
dCTN1	CDS18	907	small	03B2739B	1:DEL
dCTN1	CDS18	907	small	04B0118B	1:DEL
>nons
dCTN1	CDS1	13	nons	01B3046T2	1:W-*
dCTN1	CDS4	176	nons	04B0118C	1:Q-*
dCTN1	CDS5	249	nons	02B2419B	1:Q-*
dCTN1	CDS5	249	nons	99B2560	1:Q-*
dCTN1	CDS9	458	nons	01B1628	1:E-*
>miss
dCTN1	CDS1	6	miss	01B3046T2	1:T-R
dCTN1	CDS1	6	miss	02B2419B	1:T-R
dCTN1	CDS1	8	miss	01B3046T2	1:N-P
dCTN1	CDS1	8	miss	02B2584K	1:N-K
dCTN1	CDS1	9	miss	01B3046T2	1:I-R
dCTN1	CDS1	9	miss	02B2419B	1:I-R
dCTN1	CDS1	9	miss	04B0807A	1:I-R
dCTN1	CDS1	9	miss	02B2584K	1:I-R
dCTN1	CDS1	10	miss	01B3046T2	1:N-E
dCTN1	CDS1	10	miss	02B2419B	1:N-D
dCTN1	CDS1	10	miss	02B2584K	1:N-K
dCTN1	CDS1	14	miss	01B3046T2	1:D-Y
dCTN1	CDS1	17	miss	02B2584K	1:S-C
dCTN1	CDS1	22	miss	01B3046T2	1:T-H
dCTN1	CDS1	22	miss	02B2419B	1:T-H
dCTN1	CDS1	22	miss	04B0807A	1:T-H
dCTN1	CDS1	22	miss	02B2584K	1:T-H
dCTN1	CDS1	24	miss	01B3046T2	1:A-K
dCTN1	CDS1	24	miss	04B0807A	1:A-T
dCTN1	CDS1	24	miss	02B2584K	1:A-T
dCTN1	CDS1	30	miss	01B3046T2	1:E-K
dCTN1	CDS4	157	miss	04B0118B	1:V-L
dCTN1	CDS4	163	miss	04B0118B	1:K-L
dCTN1	CDS4	168	miss	04B0118C	1:G-P
dCTN1	CDS4	170	miss	04B0118C	1:E-V
dCTN1	CDS4	182	miss	04B0118C	1:P-T
dCTN1	CDS5	248	miss	01B1628	1:L-Q
dCTN1	CDS5	248	miss	99B2560	1:L-Q
dCTN1	CDS5	256	miss	98B0447T6	1:S-F
dCTN1	CDS5	256	miss	04B0807A	1:S-F
dCTN1	CDS6	302	miss	01B1628	1:R-I
dCTN1	CDS7	359	miss	99B2560	1:E-K
dCTN1	CDS7	359	miss	02B3064	1:E-K
dCTN1	CDS7	369	miss	02B3064	1:D-E
dCTN1	CDS9	455	miss	01B1628	1:S-T
dCTN1	CDS9	456	miss	01B1628	1:Q-N
dCTN1	CDS10	467	miss	01B3046T2	1:A-V
dCTN1	CDS10	467	miss	98B0447T6	1:A-V
dCTN1	CDS10	473	miss	03B2739B	1:A-T
dCTN1	CDS12	593	miss	01B1628	1:A-T
dCTN1	CDS12	593	miss	02B2419A	1:A-T
dCTN1	CDS12	593	miss	98B0447T6	1:A-T
dCTN1	CDS13	646	miss	04B0807A	1:E-K
dCTN1	CDS13	648	miss	04B0807A	1:F-L
dCTN1	CDS13	654	miss	04B0807A	1:T-A
dCTN1	CDS13	658	miss	04B0807A	1:T-E
dCTN1	CDS13	660	miss	04B0807A	1:D-K
dCTN1	CDS13	661	miss	04B0807A	1:D-S
dCTN1	CDS13	663	miss	03B2739B	1:L-V
dCTN1	CDS13	664	miss	04B0807A	1:I-D
dCTN1	CDS13	666	miss	04B0118B	1:G-A
dCTN1	CDS14	676	miss	02B2584K	1:L-F
dCTN1	CDS14	677	miss	01B2007	1:P-S
dCTN1	CDS14	678	miss	02B2584K	1:Q-L
dCTN1	CDS14	679	miss	02B2584K	1:E-N
dCTN1	CDS14	679	miss	02B2419A	1:E-G
dCTN1	CDS14	680	miss	02B2584K	1:Q-K
dCTN1	CDS14	681	miss	02B2584K	1:K-R
dCTN1	CDS14	706	miss	03B2739B	1:D-Y
dCTN1	CDS14	706	miss	02B2419A	1:D-Y
dCTN1	CDS14	706	miss	02B2419B	1:D-Y
dCTN1	CDS14	706	miss	02B2584K	1:D-Y
dCTN1	CDS15	732	miss	01B3046T2	1:G-E
dCTN1	CDS15	732	miss	02B2584K	1:G-E
dCTN1	CDS15	733	miss	01B3046T2	1:K-Q
dCTN1	CDS15	733	miss	03B2739B	1:K-Q
dCTN1	CDS15	733	miss	02B2584K	1:K-Q
dCTN1	CDS15	734	miss	01B1628	1:G-R
dCTN1	CDS15	734	miss	01B3046T2	1:G-R
dCTN1	CDS15	734	miss	03B2739B	1:G-R
dCTN1	CDS15	734	miss	04B0118B	1:G-R
dCTN1	CDS15	735	miss	01B1628	1:P-S
dCTN1	CDS15	735	miss	01B3046T2	1:P-S
dCTN1	CDS15	735	miss	03B2739B	1:P-S
dCTN1	CDS15	735	miss	04B0118B	1:P-S
dCTN1	CDS15	735	miss	02B3064	1:P-S
dCTN1	CDS15	740	miss	98B0447T6	1:S-A
dCTN1	CDS15	740	miss	02B2419B	1:S-A
dCTN1	CDS15	740	miss	01B2010	1:S-A
dCTN1	CDS15	740	miss	02B2584K	1:S-A
dCTN1	CDS15	744	miss	98B0447T6	1:S-R
dCTN1	CDS15	744	miss	02B2584K	1:S-R
dCTN1	CDS15	744	miss	02B3064	1:S-R
dCTN1	CDS15	751	miss	02B2584K	1:E-A
dCTN1	CDS15	756	miss	01B2007	1:M-R
dCTN1	CDS15	760	miss	02B2419A	1:G-A
dCTN1	CDS15	762	miss	02B2419A	1:T-A
dCTN1	CDS15	763	miss	02B2584K	1:I-G
dCTN1	CDS15	765	miss	02B2584K	1:D-A
dCTN1	CDS15	766	miss	02B2419B	1:H-R
dCTN1	CDS15	766	miss	01B2010	1:H-R
dCTN1	CDS15	766	miss	99B2560	1:H-R
dCTN1	CDS16	773	miss	02B2584K	1:K-A
dCTN1	CDS16	776	miss	03B2739B	1:L-D
dCTN1	CDS16	779	miss	01B3046T2	1:Y-P
dCTN1	CDS16	780	miss	02B2584K	1:L-A
dCTN1	CDS16	781	miss	01B2010	1:Q-P
dCTN1	CDS16	781	miss	02B2584K	1:Q-R
dCTN1	CDS16	781	miss	04B0118B	1:Q-H
dCTN1	CDS16	783	miss	04B0118B	1:I-M
dCTN1	CDS16	784	miss	01B2010	1:A-T
dCTN1	CDS16	786	miss	04B0118B	1:Y-N
dCTN1	CDS16	788	miss	04B0118B	1:H-Y
dCTN1	CDS16	789	miss	04B0118B	1:Q-R
dCTN1	CDS16	790	miss	01B3046T2	1:L-S
dCTN1	CDS16	791	miss	01B3046T2	1:N-V
dCTN1	CDS16	792	miss	01B3046T2	1:I-A
dCTN1	CDS16	792	miss	04B0118B	1:I-M
dCTN1	CDS16	792	miss	01B2010	1:I-T
dCTN1	CDS16	793	miss	01B2010	1:C-L
dCTN1	CDS16	793	miss	04B0118B	1:C-S
dCTN1	CDS16	794	miss	04B0118B	1:S-W
dCTN1	CDS16	794	miss	01B3046T2	1:S-A
dCTN1	CDS16	795	miss	01B2010	1:K-L
dCTN1	CDS16	795	miss	01B3046T2	1:K-S
dCTN1	CDS16	796	miss	04B0118B	1:V-M
dCTN1	CDS16	797	miss	01B2010	1:K-S
dCTN1	CDS16	798	miss	02B2584K	1:A-S
dCTN1	CDS16	799	miss	04B0118B	1:E-P
dCTN1	CDS16	799	miss	02B2584K	1:E-P
dCTN1	CDS16	800	miss	01B3046T2	1:V-E
dCTN1	CDS16	801	miss	04B0118B	1:Q-K
dCTN1	CDS16	802	miss	01B3046T2	1:N-S
dCTN1	CDS16	803	miss	01B3046T2	1:L-Q
dCTN1	CDS16	804	miss	01B3046T2	1:G-C
dCTN1	CDS16	804	miss	03B2739B	1:G-C
dCTN1	CDS16	804	miss	04B0118B	1:G-C
dCTN1	CDS16	804	miss	02B2584K	1:G-C
dCTN1	CDS16	819	miss	04B0807A	1:C-G
dCTN1	CDS16	822	miss	03B2739B	1:D-E
dCTN1	CDS16	822	miss	04B0807A	1:I-M
dCTN1	CDS16	823	miss	03B2739B	1:S-P
dCTN1	CDS16	823	miss	04B0807A	1:S-P
dCTN1	CDS16	826	miss	03B2739B	1:C-H
dCTN1	CDS16	826	miss	04B0807A	1:C-H
dCTN1	CDS16	826	miss	04B0118B	1:C-G
dCTN1	CDS16	827	miss	04B0118B	1:E-G
dCTN1	CDS16	835	miss	04B0118B	1:E-Q
dCTN1	CDS17	835	miss	04B0118C	1:V-G
dCTN1	CDS17	836	miss	02B2419B	1:D-S
dCTN1	CDS17	836	miss	04B0118C	1:D-S
dCTN1	CDS17	837	miss	02B2419B	1:S-C
dCTN1	CDS17	837	miss	04B0118C	1:S-C
dCTN1	CDS17	842	miss	02B2419B	1:I-L
dCTN1	CDS17	842	miss	04B0118C	1:I-L
dCTN1	CDS17	843	miss	02B2419B	1:Q-L
dCTN1	CDS17	843	miss	04B0118C	1:Q-L
dCTN1	CDS17	844	miss	04B0118C	1:A-T
dCTN1	CDS17	847	miss	02B2419B	1:N-Y
dCTN1	CDS17	847	miss	04B0118C	1:N-Y
dCTN1	CDS18	894	miss	02B2419B	1:K-R
dCTN1	CDS18	900	miss	03B2739B	1:E-K
dCTN1	CDS18	900	miss	04B0807A	1:E-K
dCTN1	CDS18	900	miss	04B0118B	1:E-K
>sub
dCTN1	CDS1	6	sub	01B3046T2	1:T-R
dCTN1	CDS1	6	sub	02B2419B	1:T-R
dCTN1	CDS1	8	sub	01B3046T2	1:N-P
dCTN1	CDS1	8	sub	02B2584K	1:N-K
dCTN1	CDS1	9	sub	01B3046T2	1:I-R
dCTN1	CDS1	9	sub	02B2419B	1:I-R
dCTN1	CDS1	9	sub	04B0807A	1:I-R
dCTN1	CDS1	9	sub	02B2584K	1:I-R
dCTN1	CDS1	10	sub	01B3046T2	1:N-E
dCTN1	CDS1	10	sub	02B2419B	1:N-D
dCTN1	CDS1	10	sub	02B2584K	1:N-K
dCTN1	CDS1	13	sub	01B3046T2	1:W-*
dCTN1	CDS1	14	sub	01B3046T2	1:D-Y
dCTN1	CDS1	17	sub	02B2584K	1:S-C
dCTN1	CDS1	22	sub	01B3046T2	1:T-H
dCTN1	CDS1	22	sub	02B2419B	1:T-H
dCTN1	CDS1	22	sub	04B0807A	1:T-H
dCTN1	CDS1	22	sub	02B2584K	1:T-H
dCTN1	CDS1	24	sub	01B3046T2	1:A-K
dCTN1	CDS1	24	sub	04B0807A	1:A-T
dCTN1	CDS1	24	sub	02B2584K	1:A-T
dCTN1	CDS1	30	sub	01B3046T2	1:E-K
dCTN1	CDS4	157	sub	04B0118B	1:V-L
dCTN1	CDS4	163	sub	04B0118B	1:K-L
dCTN1	CDS4	168	sub	04B0118C	1:G-P
dCTN1	CDS4	170	sub	04B0118C	1:E-V
dCTN1	CDS4	176	sub	04B0118C	1:Q-*
dCTN1	CDS4	182	sub	04B0118C	1:P-T
dCTN1	CDS5	248	sub	01B1628	1:L-Q
dCTN1	CDS5	248	sub	99B2560	1:L-Q
dCTN1	CDS5	249	sub	02B2419B	1:Q-*
dCTN1	CDS5	249	sub	99B2560	1:Q-*
dCTN1	CDS5	256	sub	98B0447T6	1:S-F
dCTN1	CDS5	256	sub	04B0807A	1:S-F
dCTN1	CDS6	302	sub	01B1628	1:R-I
dCTN1	CDS7	359	sub	99B2560	1:E-K
dCTN1	CDS7	359	sub	02B3064	1:E-K
dCTN1	CDS7	369	sub	02B3064	1:D-E
dCTN1	CDS9	455	sub	01B1628	1:S-T
dCTN1	CDS9	456	sub	01B1628	1:Q-N
dCTN1	CDS9	458	sub	01B1628	1:E-*
dCTN1	CDS10	467	sub	01B3046T2	1:A-V
dCTN1	CDS10	467	sub	98B0447T6	1:A-V
dCTN1	CDS10	473	sub	03B2739B	1:A-T
dCTN1	CDS12	593	sub	01B1628	1:A-T
dCTN1	CDS12	593	sub	02B2419A	1:A-T
dCTN1	CDS12	593	sub	98B0447T6	1:A-T
dCTN1	CDS13	646	sub	04B0807A	1:E-K
dCTN1	CDS13	648	sub	04B0807A	1:F-L
dCTN1	CDS13	654	sub	04B0807A	1:T-A
dCTN1	CDS13	658	sub	04B0807A	1:T-E
dCTN1	CDS13	660	sub	04B0807A	1:D-K
dCTN1	CDS13	661	sub	04B0807A	1:D-S
dCTN1	CDS13	663	sub	03B2739B	1:L-V
dCTN1	CDS13	664	sub	04B0807A	1:I-D
dCTN1	CDS13	666	sub	04B0118B	1:G-A
dCTN1	CDS14	676	sub	02B2584K	1:L-F
dCTN1	CDS14	677	sub	01B2007	1:P-S
dCTN1	CDS14	678	sub	02B2584K	1:Q-L
dCTN1	CDS14	679	sub	02B2584K	1:E-N
dCTN1	CDS14	679	sub	02B2419A	1:E-G
dCTN1	CDS14	680	sub	02B2584K	1:Q-K
dCTN1	CDS14	681	sub	02B2584K	1:K-R
dCTN1	CDS14	706	sub	03B2739B	1:D-Y
dCTN1	CDS14	706	sub	02B2419A	1:D-Y
dCTN1	CDS14	706	sub	02B2419B	1:D-Y
dCTN1	CDS14	706	sub	02B2584K	1:D-Y
dCTN1	CDS15	732	sub	01B3046T2	1:G-E
dCTN1	CDS15	732	sub	02B2584K	1:G-E
dCTN1	CDS15	733	sub	01B3046T2	1:K-Q
dCTN1	CDS15	733	sub	03B2739B	1:K-Q
dCTN1	CDS15	733	sub	02B2584K	1:K-Q
dCTN1	CDS15	734	sub	01B1628	1:G-R
dCTN1	CDS15	734	sub	01B3046T2	1:G-R
dCTN1	CDS15	734	sub	03B2739B	1:G-R
dCTN1	CDS15	734	sub	04B0118B	1:G-R
dCTN1	CDS15	735	sub	01B1628	1:P-S
dCTN1	CDS15	735	sub	01B3046T2	1:P-S
dCTN1	CDS15	735	sub	03B2739B	1:P-S
dCTN1	CDS15	735	sub	04B0118B	1:P-S
dCTN1	CDS15	735	sub	02B3064	1:P-S
dCTN1	CDS15	740	sub	98B0447T6	1:S-A
dCTN1	CDS15	740	sub	02B2419B	1:S-A
dCTN1	CDS15	740	sub	01B2010	1:S-A
dCTN1	CDS15	740	sub	02B2584K	1:S-A
dCTN1	CDS15	744	sub	98B0447T6	1:S-R
dCTN1	CDS15	744	sub	02B2584K	1:S-R
dCTN1	CDS15	744	sub	02B3064	1:S-R
dCTN1	CDS15	751	sub	02B2584K	1:E-A
dCTN1	CDS15	756	sub	01B2007	1:M-R
dCTN1	CDS15	760	sub	02B2419A	1:G-A
dCTN1	CDS15	762	sub	02B2419A	1:T-A
dCTN1	CDS15	763	sub	02B2584K	1:I-G
dCTN1	CDS15	765	sub	02B2584K	1:D-A
dCTN1	CDS15	766	sub	02B2419B	1:H-R
dCTN1	CDS15	766	sub	01B2010	1:H-R
dCTN1	CDS15	766	sub	99B2560	1:H-R
dCTN1	CDS16	773	sub	02B2584K	1:K-A
dCTN1	CDS16	776	sub	03B2739B	1:L-D
dCTN1	CDS16	779	sub	01B3046T2	1:Y-P
dCTN1	CDS16	780	sub	02B2584K	1:L-A
dCTN1	CDS16	781	sub	01B2010	1:Q-P
dCTN1	CDS16	781	sub	02B2584K	1:Q-R
dCTN1	CDS16	781	sub	04B0118B	1:Q-H
dCTN1	CDS16	783	sub	04B0118B	1:I-M
dCTN1	CDS16	784	sub	01B2010	1:A-T
dCTN1	CDS16	786	sub	04B0118B	1:Y-N
dCTN1	CDS16	788	sub	04B0118B	1:H-Y
dCTN1	CDS16	789	sub	04B0118B	1:Q-R
dCTN1	CDS16	790	sub	01B3046T2	1:L-S
dCTN1	CDS16	791	sub	01B3046T2	1:N-V
dCTN1	CDS16	792	sub	01B3046T2	1:I-A
dCTN1	CDS16	792	sub	04B0118B	1:I-M
dCTN1	CDS16	792	sub	01B2010	1:I-T
dCTN1	CDS16	793	sub	01B2010	1:C-L
dCTN1	CDS16	793	sub	04B0118B	1:C-S
dCTN1	CDS16	794	sub	04B0118B	1:S-W
dCTN1	CDS16	794	sub	01B3046T2	1:S-A
dCTN1	CDS16	795	sub	01B2010	1:K-L
dCTN1	CDS16	795	sub	01B3046T2	1:K-S
dCTN1	CDS16	796	sub	04B0118B	1:V-M
dCTN1	CDS16	797	sub	01B2010	1:K-S
dCTN1	CDS16	798	sub	02B2584K	1:A-S
dCTN1	CDS16	799	sub	04B0118B	1:E-P
dCTN1	CDS16	799	sub	02B2584K	1:E-P
dCTN1	CDS16	800	sub	01B3046T2	1:V-E
dCTN1	CDS16	801	sub	04B0118B	1:Q-K
dCTN1	CDS16	802	sub	01B3046T2	1:N-S
dCTN1	CDS16	803	sub	01B3046T2	1:L-Q
dCTN1	CDS16	804	sub	01B3046T2	1:G-C
dCTN1	CDS16	804	sub	03B2739B	1:G-C
dCTN1	CDS16	804	sub	04B0118B	1:G-C
dCTN1	CDS16	804	sub	02B2584K	1:G-C
dCTN1	CDS16	819	sub	04B0807A	1:C-G
dCTN1	CDS16	822	sub	03B2739B	1:D-E
dCTN1	CDS16	822	sub	04B0807A	1:I-M
dCTN1	CDS16	823	sub	03B2739B	1:S-P
dCTN1	CDS16	823	sub	04B0807A	1:S-P
dCTN1	CDS16	826	sub	03B2739B	1:C-H
dCTN1	CDS16	826	sub	04B0807A	1:C-H
dCTN1	CDS16	826	sub	04B0118B	1:C-G
dCTN1	CDS16	827	sub	04B0118B	1:E-G
dCTN1	CDS16	835	sub	04B0118B	1:E-Q
dCTN1	CDS17	835	sub	04B0118C	1:V-G
dCTN1	CDS17	836	sub	02B2419B	1:D-S
dCTN1	CDS17	836	sub	04B0118C	1:D-S
dCTN1	CDS17	837	sub	02B2419B	1:S-C
dCTN1	CDS17	837	sub	04B0118C	1:S-C
dCTN1	CDS17	842	sub	02B2419B	1:I-L
dCTN1	CDS17	842	sub	04B0118C	1:I-L
dCTN1	CDS17	843	sub	02B2419B	1:Q-L
dCTN1	CDS17	843	sub	04B0118C	1:Q-L
dCTN1	CDS17	844	sub	04B0118C	1:A-T
dCTN1	CDS17	847	sub	02B2419B	1:N-Y
dCTN1	CDS17	847	sub	04B0118C	1:N-Y
dCTN1	CDS18	894	sub	02B2419B	1:K-R
dCTN1	CDS18	900	sub	03B2739B	1:E-K
dCTN1	CDS18	900	sub	04B0807A	1:E-K
dCTN1	CDS18	900	sub	04B0118B	1:E-K
>mut
dCTN1	CDS1	6	mut	01B3046T2	1:T-R
dCTN1	CDS1	6	mut	02B2419B	1:T-R
dCTN1	CDS1	8	mut	01B3046T2	1:N-P
dCTN1	CDS1	8	mut	02B2584K	1:N-K
dCTN1	CDS1	9	mut	01B3046T2	1:I-R
dCTN1	CDS1	9	mut	02B2419B	1:I-R
dCTN1	CDS1	9	mut	04B0807A	1:I-R
dCTN1	CDS1	9	mut	02B2584K	1:I-R
dCTN1	CDS1	10	mut	01B3046T2	1:N-E
dCTN1	CDS1	10	mut	02B2419B	1:N-D
dCTN1	CDS1	10	mut	02B2584K	1:N-K
dCTN1	CDS1	13	mut	01B3046T2	1:W-*
dCTN1	CDS1	14	mut	01B3046T2	1:D-Y
dCTN1	CDS1	17	mut	02B2584K	1:S-C
dCTN1	CDS1	18	mut	01B3046T2	1:EQ
dCTN1	CDS1	18	mut	02B2419B	1:EQ
dCTN1	CDS1	18	mut	04B0807A	1:EQ
dCTN1	CDS1	18	mut	02B2584K	1:EQ
dCTN1	CDS1	22	mut	01B3046T2	1:T-H
dCTN1	CDS1	22	mut	02B2419B	1:T-H
dCTN1	CDS1	22	mut	04B0807A	1:T-H
dCTN1	CDS1	22	mut	02B2584K	1:T-H
dCTN1	CDS1	24	mut	01B3046T2	1:A-K
dCTN1	CDS1	24	mut	04B0807A	1:A-T
dCTN1	CDS1	24	mut	02B2584K	1:A-T
dCTN1	CDS1	30	mut	01B3046T2	1:E-K
dCTN1	CDS1	34	mut	02B2584K	1:EQ
dCTN1	CDS2	85	mut	01B2010	1:DEL
dCTN1	CDS2	91	mut	01B3046T1	1:DEL
dCTN1	CDS2	91	mut	04B0118B	1:DEL
dCTN1	CDS2	94	mut	01B3046T1	1:DEL
dCTN1	CDS2	94	mut	04B0118B	1:DEL
dCTN1	CDS2	94	mut	02B2584K	1:DEL
dCTN1	CDS3	152	mut	03B2739B	1:DEL
dCTN1	CDS3	152	mut	02B2419A	1:DEL
dCTN1	CDS3	152	mut	02B2584K	1:DEL
dCTN1	CDS4	157	mut	04B0118B	1:V-L
dCTN1	CDS4	163	mut	04B0118B	1:K-L
dCTN1	CDS4	168	mut	04B0118C	1:G-P
dCTN1	CDS4	170	mut	04B0118C	1:E-V
dCTN1	CDS4	176	mut	04B0118C	1:Q-*
dCTN1	CDS4	180	mut	04B0118C	1:EQ
dCTN1	CDS4	182	mut	04B0118C	1:P-T
dCTN1	CDS4	187	mut	04B0118C	1:EQ
dCTN1	CDS4	189	mut	04B0118C	1:INS
dCTN1	CDS4	190	mut	01B3046T2	1:DEL
dCTN1	CDS4	190	mut	02B2419A	1:DEL
dCTN1	CDS4	190	mut	02B2419B	1:DEL
dCTN1	CDS4	190	mut	04B0118C	1:INS
dCTN1	CDS5	213	mut	02B2584K	1:DEL
dCTN1	CDS5	214	mut	02B2584K	1:DEL
dCTN1	CDS5	215	mut	02B2584K	1:DEL
dCTN1	CDS5	216	mut	02B2584K	1:DEL
dCTN1	CDS5	217	mut	02B2584K	1:DEL
dCTN1	CDS5	218	mut	02B2584K	1:DEL
dCTN1	CDS5	219	mut	02B2584K	1:DEL
dCTN1	CDS5	248	mut	01B1628	1:L-Q
dCTN1	CDS5	248	mut	99B2560	1:L-Q
dCTN1	CDS5	249	mut	02B2419B	1:Q-*
dCTN1	CDS5	249	mut	99B2560	1:Q-*
dCTN1	CDS5	256	mut	98B0447T6	1:S-F
dCTN1	CDS5	256	mut	04B0807A	1:S-F
dCTN1	CDS6	302	mut	01B1628	1:R-I
dCTN1	CDS7	359	mut	99B2560	1:E-K
dCTN1	CDS7	359	mut	02B3064	1:E-K
dCTN1	CDS7	369	mut	02B3064	1:D-E
dCTN1	CDS7	373	mut	02B3064	1:EQ
dCTN1	CDS7	374	mut	02B3064	1:EQ
dCTN1	CDS8	402	mut	02B2419B	1:INS
dCTN1	CDS8	419	mut	02B2419B	1:DEL
dCTN1	CDS8	421	mut	98B0447T6	1:DEL
dCTN1	CDS9	455	mut	01B1628	1:S-T
dCTN1	CDS9	456	mut	01B1628	1:Q-N
dCTN1	CDS9	456	mut	99B2560	1:EQ
dCTN1	CDS9	458	mut	01B1628	1:E-*
dCTN1	CDS10	467	mut	01B3046T2	1:A-V
dCTN1	CDS10	467	mut	98B0447T6	1:A-V
dCTN1	CDS10	473	mut	03B2739B	1:A-T
dCTN1	CDS11	574	mut	01B3046T1	1:DEL
dCTN1	CDS11	574	mut	03B2739B	1:DEL
dCTN1	CDS11	574	mut	01B2010	1:DEL
dCTN1	CDS11	574	mut	02B3064	1:DEL
dCTN1	CDS11	579	mut	99B2560	1:EQ
dCTN1	CDS12	593	mut	01B1628	1:A-T
dCTN1	CDS12	593	mut	02B2419A	1:A-T
dCTN1	CDS12	593	mut	98B0447T6	1:A-T
dCTN1	CDS12	594	mut	01B1628	1:EQ
dCTN1	CDS12	594	mut	02B2419A	1:EQ
dCTN1	CDS12	594	mut	98B0447T6	1:EQ
dCTN1	CDS12	594	mut	99B2560	1:EQ
dCTN1	CDS13	646	mut	04B0807A	1:E-K
dCTN1	CDS13	648	mut	04B0807A	1:F-L
dCTN1	CDS13	654	mut	04B0807A	1:T-A
dCTN1	CDS13	656	mut	04B0118B	1:DEL
dCTN1	CDS13	656	mut	01B2010	1:DEL
dCTN1	CDS13	658	mut	04B0807A	1:T-E
dCTN1	CDS13	660	mut	04B0807A	1:D-K
dCTN1	CDS13	661	mut	04B0807A	1:D-S
dCTN1	CDS13	663	mut	03B2739B	1:L-V
dCTN1	CDS13	664	mut	04B0807A	1:I-D
dCTN1	CDS13	666	mut	04B0118B	1:G-A
dCTN1	CDS14	676	mut	02B2584K	1:L-F
dCTN1	CDS14	677	mut	01B2007	1:P-S
dCTN1	CDS14	677	mut	02B2584K	1:EQ
dCTN1	CDS14	678	mut	02B2584K	1:Q-L
dCTN1	CDS14	679	mut	02B2584K	1:E-N
dCTN1	CDS14	679	mut	02B2419A	1:E-G
dCTN1	CDS14	680	mut	02B2584K	1:Q-K
dCTN1	CDS14	681	mut	02B2584K	1:K-R
dCTN1	CDS14	682	mut	02B2584K	1:INS
dCTN1	CDS14	706	mut	03B2739B	1:D-Y
dCTN1	CDS14	706	mut	02B2419A	1:D-Y
dCTN1	CDS14	706	mut	02B2419B	1:D-Y
dCTN1	CDS14	706	mut	02B2584K	1:D-Y
dCTN1	CDS15	732	mut	01B3046T2	1:G-E
dCTN1	CDS15	732	mut	02B2584K	1:G-E
dCTN1	CDS15	733	mut	01B3046T2	1:K-Q
dCTN1	CDS15	733	mut	03B2739B	1:K-Q
dCTN1	CDS15	733	mut	02B2584K	1:K-Q
dCTN1	CDS15	734	mut	01B1628	1:G-R
dCTN1	CDS15	734	mut	01B3046T2	1:G-R
dCTN1	CDS15	734	mut	03B2739B	1:G-R
dCTN1	CDS15	734	mut	04B0118B	1:G-R
dCTN1	CDS15	735	mut	01B1628	1:P-S
dCTN1	CDS15	735	mut	01B3046T2	1:P-S
dCTN1	CDS15	735	mut	03B2739B	1:P-S
dCTN1	CDS15	735	mut	04B0118B	1:P-S
dCTN1	CDS15	735	mut	02B3064	1:P-S
dCTN1	CDS15	740	mut	98B0447T6	1:S-A
dCTN1	CDS15	740	mut	02B2419B	1:S-A
dCTN1	CDS15	740	mut	01B2010	1:S-A
dCTN1	CDS15	740	mut	02B2584K	1:S-A
dCTN1	CDS15	740	mut	02B3064	1:EQ
dCTN1	CDS15	741	mut	02B2419B	1:EQ
dCTN1	CDS15	741	mut	01B2010	1:EQ
dCTN1	CDS15	741	mut	02B2584K	1:EQ
dCTN1	CDS15	742	mut	02B2419B	1:INS
dCTN1	CDS15	742	mut	01B2010	1:INS
dCTN1	CDS15	742	mut	02B2584K	1:INS
dCTN1	CDS15	744	mut	98B0447T6	1:S-R
dCTN1	CDS15	744	mut	02B2584K	1:S-R
dCTN1	CDS15	744	mut	02B3064	1:S-R
dCTN1	CDS15	751	mut	02B2584K	1:E-A
dCTN1	CDS15	756	mut	01B2007	1:M-R
dCTN1	CDS15	760	mut	02B2419A	1:G-A
dCTN1	CDS15	761	mut	02B2419A	1:EQ
dCTN1	CDS15	762	mut	02B2419A	1:T-A
dCTN1	CDS15	763	mut	02B2584K	1:I-G
dCTN1	CDS15	765	mut	02B2584K	1:D-A
dCTN1	CDS15	766	mut	02B2419B	1:H-R
dCTN1	CDS15	766	mut	01B2010	1:H-R
dCTN1	CDS15	766	mut	99B2560	1:H-R
dCTN1	CDS16	773	mut	02B2584K	1:K-A
dCTN1	CDS16	776	mut	03B2739B	1:L-D
dCTN1	CDS16	776	mut	02B2584K	1:DEL
dCTN1	CDS16	779	mut	01B3046T2	1:Y-P
dCTN1	CDS16	780	mut	02B2584K	1:L-A
dCTN1	CDS16	781	mut	01B2010	1:Q-P
dCTN1	CDS16	781	mut	02B2584K	1:Q-R
dCTN1	CDS16	781	mut	04B0118B	1:Q-H
dCTN1	CDS16	783	mut	02B2584K	1:DEL
dCTN1	CDS16	783	mut	04B0118B	1:I-M
dCTN1	CDS16	784	mut	04B0118B	1:EQ
dCTN1	CDS16	784	mut	01B2010	1:A-T
dCTN1	CDS16	786	mut	04B0118B	1:Y-N
dCTN1	CDS16	786	mut	01B2010	1:DEL
dCTN1	CDS16	786	mut	02B2584K	1:DEL
dCTN1	CDS16	787	mut	01B2010	1:DEL
dCTN1	CDS16	788	mut	04B0118B	1:H-Y
dCTN1	CDS16	789	mut	01B3046T2	1:DEL
dCTN1	CDS16	789	mut	04B0118B	1:Q-R
dCTN1	CDS16	790	mut	01B3046T2	1:L-S
dCTN1	CDS16	790	mut	04B0118B	1:EQ
dCTN1	CDS16	791	mut	01B3046T2	1:N-V
dCTN1	CDS16	792	mut	01B3046T2	1:I-A
dCTN1	CDS16	792	mut	04B0118B	1:I-M
dCTN1	CDS16	792	mut	01B2010	1:I-T
dCTN1	CDS16	793	mut	01B2010	1:C-L
dCTN1	CDS16	793	mut	04B0118B	1:C-S
dCTN1	CDS16	794	mut	04B0118B	1:S-W
dCTN1	CDS16	794	mut	01B3046T2	1:S-A
dCTN1	CDS16	795	mut	01B2010	1:K-L
dCTN1	CDS16	795	mut	01B3046T2	1:K-S
dCTN1	CDS16	796	mut	04B0118B	1:V-M
dCTN1	CDS16	797	mut	01B2010	1:K-S
dCTN1	CDS16	798	mut	02B2584K	1:A-S
dCTN1	CDS16	799	mut	04B0118B	1:E-P
dCTN1	CDS16	799	mut	02B2584K	1:E-P
dCTN1	CDS16	800	mut	01B3046T2	1:V-E
dCTN1	CDS16	801	mut	01B3046T2	1:DEL
dCTN1	CDS16	801	mut	04B0118B	1:Q-K
dCTN1	CDS16	801	mut	01B2010	1:DEL
dCTN1	CDS16	801	mut	02B2584K	1:DEL
dCTN1	CDS16	802	mut	01B3046T2	1:N-S
dCTN1	CDS16	803	mut	01B3046T2	1:L-Q
dCTN1	CDS16	804	mut	01B3046T2	1:G-C
dCTN1	CDS16	804	mut	03B2739B	1:G-C
dCTN1	CDS16	804	mut	04B0118B	1:G-C
dCTN1	CDS16	804	mut	02B2584K	1:G-C
dCTN1	CDS16	819	mut	04B0807A	1:C-G
dCTN1	CDS16	822	mut	03B2739B	1:D-E
dCTN1	CDS16	822	mut	04B0807A	1:I-M
dCTN1	CDS16	823	mut	03B2739B	1:S-P
dCTN1	CDS16	823	mut	04B0807A	1:S-P
dCTN1	CDS16	825	mut	03B2739B	1:EQ
dCTN1	CDS16	825	mut	04B0807A	1:EQ
dCTN1	CDS16	826	mut	03B2739B	1:C-H
dCTN1	CDS16	826	mut	04B0807A	1:C-H
dCTN1	CDS16	826	mut	04B0118B	1:C-G
dCTN1	CDS16	827	mut	03B2739B	1:INS
dCTN1	CDS16	827	mut	04B0118B	1:E-G
dCTN1	CDS16	835	mut	04B0118B	1:E-Q
dCTN1	CDS17	835	mut	04B0118C	1:V-G
dCTN1	CDS17	836	mut	02B2419B	1:D-S
dCTN1	CDS17	836	mut	04B0118C	1:D-S
dCTN1	CDS17	837	mut	02B2419B	1:S-C
dCTN1	CDS17	837	mut	04B0118C	1:S-C
dCTN1	CDS17	842	mut	02B2419B	1:I-L
dCTN1	CDS17	842	mut	04B0118C	1:I-L
dCTN1	CDS17	843	mut	02B2419B	1:Q-L
dCTN1	CDS17	843	mut	04B0118C	1:Q-L
dCTN1	CDS17	844	mut	04B0118C	1:A-T
dCTN1	CDS17	847	mut	02B2419B	1:N-Y
dCTN1	CDS17	847	mut	04B0118C	1:N-Y
dCTN1	CDS18	893	mut	03B2739B	1:DEL
dCTN1	CDS18	893	mut	04B0807A	1:DEL
dCTN1	CDS18	893	mut	04B0118B	1:DEL
dCTN1	CDS18	894	mut	03B2739B	1:DEL
dCTN1	CDS18	894	mut	04B0807A	1:DEL
dCTN1	CDS18	894	mut	04B0118B	1:DEL
dCTN1	CDS18	894	mut	02B2419B	1:K-R
dCTN1	CDS18	896	mut	03B2739B	1:DEL
dCTN1	CDS18	896	mut	04B0807A	1:DEL
dCTN1	CDS18	896	mut	04B0118B	1:DEL
dCTN1	CDS18	897	mut	03B2739B	1:DEL
dCTN1	CDS18	897	mut	04B0807A	1:DEL
dCTN1	CDS18	897	mut	04B0118B	1:DEL
dCTN1	CDS18	898	mut	03B2739B	1:DEL
dCTN1	CDS18	898	mut	04B0807A	1:DEL
dCTN1	CDS18	898	mut	04B0118B	1:DEL
dCTN1	CDS18	899	mut	03B2739B	1:DEL
dCTN1	CDS18	899	mut	04B0807A	1:DEL
dCTN1	CDS18	899	mut	04B0118B	1:DEL
dCTN1	CDS18	900	mut	03B2739B	1:E-K
dCTN1	CDS18	900	mut	04B0807A	1:E-K
dCTN1	CDS18	900	mut	04B0118B	1:E-K
dCTN1	CDS18	902	mut	03B2739B	1:DEL
dCTN1	CDS18	902	mut	04B0807A	1:DEL
dCTN1	CDS18	902	mut	04B0118B	1:DEL
dCTN1	CDS18	903	mut	03B2739B	1:DEL
dCTN1	CDS18	903	mut	04B0807A	1:DEL
dCTN1	CDS18	903	mut	04B0118B	1:DEL
dCTN1	CDS18	904	mut	03B2739B	1:DEL
dCTN1	CDS18	904	mut	04B0807A	1:DEL
dCTN1	CDS18	904	mut	04B0118B	1:DEL
dCTN1	CDS18	905	mut	03B2739B	1:DEL
dCTN1	CDS18	905	mut	04B0807A	1:DEL
dCTN1	CDS18	905	mut	04B0118B	1:DEL
dCTN1	CDS18	906	mut	03B2739B	1:DEL
dCTN1	CDS18	906	mut	04B0807A	1:DEL
dCTN1	CDS18	906	mut	04B0118B	1:DEL
dCTN1	CDS18	907	mut	03B2739B	1:DEL
dCTN1	CDS18	907	mut	04B0118B	1:DEL
dCTN1	CDS18	909	mut	03B2739B	1:EQ
dCTN1	CDS18	909	mut	04B0807A	1:EQ
