# Supplementary material for: Frequent Alteration of the Tumor Suppressor Gene APC in Sporadic Canine Colorectal Tumors
Source: PLoS One. 2012 Dec 10;7(12):e50813. doi: 10.1371/journal.pone.0050813 (PMC3519478; doi:10.1371/journal.pone.0050813)
Supplement: Table S1 — Canine colorectal adenoma and adenocarcinoma samples used for bi-directional exon-resequencing analysis. (XLS) [file pone.0050813.s005.xls]

## Sheet: TableS1
Table S1: Canine Samples for bi-directional exon-resequencing analysis
Adenomas
00B2256
01B2228B
02B2726B
02B2726C
02B2795A
02B2795B
03B0111T1
03B0111T2	8
Adenocarcinomas
01B1628
01B2007
01B2010
01B3046T1
01B3046T2
02B2419A
02B2419B
02B2584K
02B3064
03B2739B
04B0118B
04B0118C
04B0807A
98B0447T6
99B2560	15
