# Supplementary material for: Frequent Alteration of the Tumor Suppressor Gene APC in Sporadic Canine Colorectal Tumors
Source: PLoS One. 2012 Dec 10;7(12):e50813. doi: 10.1371/journal.pone.0050813 (PMC3519478; doi:10.1371/journal.pone.0050813)
Supplement: Table S2 — Canine colorectal tumor and normal tissue samples used for qPCR analysis. (XLS) [file pone.0050813.s006.xls]

## Sheet: Table S2
Table S2: Canine Samples for qPCR analyses
Sample ID	Sample Description	Other features from HE staining
T3-3, 209439	Carcinoma in situ (early); polypoid; colon	Differentiated
T6-1, 394T-2	Adenocarcinoma; Colorectal	Poorly differentiated
T8-1, 970T5	Adenocarcinoma	n/a
T9, NUB-Edge	Adenoma	Differentiated
T10, 48T2D	Adenocarcinoma (polypoid); Caudal; Rectum	Poorly differentiated
T11, UGATL	Late Adenoma	Differentiated
T12, A17686	Benign (Adenomatous) Polyp; rectal mass	Poorly differentiated
T13, BRUCE 11-2-06	Late Adenoma	Differentiated
T14, 4/24/2006	Malignant polyp & lymphoplasmacytic colitis	Polyps (malignant)
T15, 756T1-A	Adenocarcinoma; Scirrhous	Poorly differentiated
T17, UGA 1-13-06	Adenocarcinoma	Differentiated
T18, 125T3D	Adenocarcinoma; Rectum
N5	Normal colon
N10	Normal colon, Beagle mix, Bruce- June 2009
N13	Normal colon, Beagle mix, Bruce- June 2009
4 adenomas, 2 CISs, 6 adenocarcinomas
